# Supplementary material for: Iron accumulation induces oxidative stress, while depressing inflammatory polarization in human iPSC-derived microglia
Source: Stem Cell Reports. 2022 May 5;17(6):1351–65. doi: 10.1016/j.stemcr.2022.04.006 (PMC9213827; doi:10.1016/j.stemcr.2022.04.006)
Supplement: Table S4. DEG result, related to Figure 5. All identified differentially expressed genes (DEGs) between treatment groups reported alongside their log foldchange (logFC), log counts per million (logCPM), F-statistic (F), p-value and false discovery rate (FDR) [file mmc2.xlsx]

## Sheet: Summary DEGs
Control vs FC	Control vs IFNg	Control vs IFNg + FC	Control vs AB	Control vs AB + FC	IFNg vs IFNg + FC	AB vs AB + FC
ABCB6	A1BG	A2M		AIF1	A2M	ABCG2
ABCC1	AAMP	AAMP		AK8	AOAH	ACOT7
ABCG2	AARSD1	AARSD1		ALOX5AP	BLVRB	AIF1
ACOT13	ABCA1	ABCA1		ASF1B	C1orf122	ALOX5AP
AIF1	ABCC3	ABCC3		AURKB	C3	ASF1B
AK8	ABCC5	ABCC5		C20orf24	CCL15	AURKB
ALOX5	ABCF1	ABCG1		CALR	CD44	BCL2A1
ALOX5AP	ABCG1	ABCG2		CARS	CDK5RAP2	CALR
ASF1B	ABCG2	ABHD14A		CBS	CDKN1A	CAPG
AURKB	ABHD12	ABHD14B		CCL15	CHI3L1	CCDC28B
C1orf21	ABHD14A	ABHD16A		CDK1	CTSH	CDK1
C20orf24	ABHD16A	ABT1		CDK5RAP2	CXCL11	CDK5RAP2
CALR	ABHD2	ABTB1		CDKN1A	CXCL9	CDKN1A
CASK	ABI1	ACADVL		CENPM	CYP1B1	CENPM
CCL15	ABRACL	ACAT1		CHI3L1	DNPH1	CHI3L1
CDK1	ABTB1	ACBD5		CLSPN	EBI3	CLSPN
CDK5RAP2	ACAA1	ACE		CSF2RA	EMP3	COMMD4
CDKN1A	ACAD8	ACOT9		CYP1B1	ENTPD1	CTSH
CENPM	ACAT1	ACP5		DHFR	FCGR3A	CYP1B1
CHI3L1	ACBD5	ACSL1		DUSP6	HEBP1	DHFR
CLSPN	ACE	ACSL5		EBI3	HSP90B1	DNASE2
CYP1B1	ACER3	ACTG1		EIF5	IFNGR1	EBI3
EBI3	ACP2	ACTN1		EMP1	IGFLR1	EIF5
EIF5	ACP5	ACTR10		ENTPD1	IGSF6	FCER1G
ENTPD1	ACPP	ACTR3		F13A1	MAN2B1	FCGR3A
EZH2	ACSL1	ACTR6		FABP4	MANF	FEN1
F13A1	ACSL5	ADA		FCGR3A	MCM7	FSCN1
FCGR3A	ACTG1	ADAM9		FCMR	ME1	GINS2
GATM	ACTR10	ADAMDEC1		FUOM	MT1A	GLIPR2
GINS2	ACTR3	ADAP2		GINS2	MT1E	GLRX
GLRX	ACTR6	ADAR		GLRX	MT1F	GPBAR1
GPC4	ADA	ADCK3		GPC4	MT1G	GPR84
GSN	ADAM9	ADGRE1		H2AFZ	MT1H	GSR
H2AFZ	ADAMDEC1	ADGRE5		KIAA0101	MT1JP	H2AFZ
HAAO	ADAP2	ADI1		MARCO	MT1L	HSP90B1
HEBP1	ADAR	ADIPOR1		MCM7	MT1M	IFITM2
HMOX1	ADCK3	ADM		ME1	MT1X	ITGB2-AS1
HSP90B1	ADGRE1	ADORA3		MKI67	NQO1	KIAA0101
KIAA0101	ADGRE5	ADPGK		MLKL	NRP2	LY86
MARCO	ADI1	ADPRHL2		MMP9	NUPR1	MAP1LC3A
ME1	ADIPOR1	ADRBK2		MS4A4A	P2RX7	ME1
MMP9	ADM	ADRM1		MT1A	PGD	MKI67
MS4A4A	ADORA3	AGPAT2		MT1DP	PIR	MRFAP1
MT1A	ADPGK	AGPAT3		MT1E	PLA2G16	MS4A4A
MT1DP	ADPRHL2	AGPAT4		MT1F	PLEK	MT1A
MT1E	ADRB2	AHCY		MT1G	RGCC	MT1DP
MT1F	ADRM1	AHI1		MT1H	RNF34	MT1E
MT1H	AGPAT2	AHNAK		MT1JP	SLC48A1	MT1F
MT1JP	AGPAT3	AIF1		MT1L	SQSTM1	MT1G
MT1L	AGTRAP	AIFM1		MT1M	SRXN1	MT1H
MT1M	AHNAK	AIFM2		MT1X	TALDO1	MT1JP
MT1X	AIFM1	AIMP1		MT2A	TDP2	MT1L
MT2A	AIFM2	AIMP2		NCAPH	TGFBI	MT1M
NCAPH	AIM1	AK1		NQO1	TNFSF13	MT1X
NFAM1	AIMP2	AK6		NUSAP1	TXN	MT2A
NQO1	AK1	AKAP2		OSGIN1	TXNRD1	NCF1
NUSAP1	AK2	AKAP9		PGD	UBQLN2	NQO1
OSGIN1	AKAP2	AKIRIN2		PHF19		NQO2
PDIA3	AKIRIN2	AKR1B1		PIR		NUSAP1
PDIA4	AKR1B1	AKR7A2		PPM1N		OSGIN1
PDIA6	AKR7A2	ALAS1		PRDX1		PAFAH1B1
PGD	ALAS1	ALDH1A2		PXMP2		PAICS
PIR	ALDH9A1	ALDH2		RAB10		PGD
PPM1N	ALOX5	ALDH6A1		RAD51AP1		PHF19
PRDX1	ALOX5AP	ALDH9A1		RIT1		PIR
PTPRE	AMICA1	ALOX5		RNASE6		PLA2G2D
RAD51AP1	ANAPC15	ALOX5AP		RRM2		PLTP
RASSF4	ANKRD22	AMFR		S100B		PPIB
RETN	ANKS1A	AMICA1		SCIMP		PPM1N
RMI2	ANPEP	AMY2B		SERPINA1		RAB10
RNASE6	ANXA2	ANAPC10		SLC48A1		RAD51AP1
RRM2	ANXA5	ANAPC11		SLC7A11		RRM2
S100B	ANXA6	ANAPC15		SPINT2		S100B
SCPEP1	AP1B1	ANAPC16		SQSTM1		SERPINA1
SERPINA1	AP2A2	ANKH		SRXN1		SIGLEC10
SFXN2	AP2M1	ANKRD22		STMN1		SLC7A11
SIGLEC10	AP2S1	ANKRD36BP1		TALDO1		SPP1
SLC48A1	AP4M1	ANKRD36C		TDP2		SQSTM1
SLC5A3	AP5B1	ANKS1A		TK1		SRXN1
SLC7A11	APEX1	ANP32A		TKT		STMN1
SLC7A7	APH1B	ANXA2		TMEM173		TALDO1
SMIM15	APLP2	ANXA6		TNFSF13		TDP2
SOD1	APMAP	ANXA7		TXN		TK1
SPINT2	APOBEC3G	AOAH		TXNRD1		TKT
SQSTM1	APOE	AP1B1		TYMS		TMSB4X
SRXN1	APOL1	AP1S2		UBE2C		TNFSF13
STMN1	APOL2	AP2A2				TSPAN4
TALDO1	APOL3	AP2S1				TSPAN7
TCF19	APOL4	AP3D1				TXN
TDP2	APOL6	AP4B1				TXNRD1
TK1	APOO	AP5B1				TYMS
TKT	APPL2	APBB3				UBE2C
TMEM106C	AQP9	APEX1				VSIG4
TNFSF13	ARF3	APH1B				XBP1
TSPAN4	ARG2	APIP				ZWINT
TSPAN7	ARHGAP18	APLP2
TXN	ARHGAP9	APMAP
TXNRD1	ARHGDIB	APOBEC3G
TYMS	ARHGEF10L	APOC1
UBE2C	ARID4A	APOC2
VSIG4	ARID5A	APOE
	ARL16	APOL1
	ARL4C	APOL2
	ARMC9	APOL3
	ARMCX1	APOL4
	ARMT1	APOL6
	ARNTL2	APOO
	ARRB2	APPL2
	ARRDC3	AQP9
	ARV1	ARF1
	ASCC3	ARFGEF2
	ASCL2	ARG2
	ASF1B	ARHGAP17
	ASRGL1	ARHGAP18
	ATAD2	ARHGAP4
	ATF3	ARHGDIA
	ATF5	ARHGDIB
	ATF6B	ARHGEF9
	ATG16L2	ARID5A
	ATG3	ARL17A
	ATG4C	ARL4C
	ATG7	ARL5A
	ATP13A2	ARL6IP1
	ATP2B1	ARMC9
	ATP5B	ARNTL2
	ATP5G2	ARPC1A
	ATP6AP2	ARPC2
	ATP6V0D2	ARRB2
	ATP6V1A	ARRDC3
	ATP6V1G1	ASAH1
	AVPI1	ASB1
	B2M	ASCL2
	B4GALT5	ASF1B
	B4GAT1	ASRGL1
	BAK1	ASS1
	BATF2	ATAD2
	BATF3	ATF3
	BAZ1A	ATF4
	BBX	ATF5
	BCL2A1	ATG12
	BDH2	ATG13
	BEX4	ATG16L2
	BIRC3	ATG3
	BIRC5	ATG4C
	BLVRB	ATG7
	BMF	ATL3
	BNIP3	ATP13A2
	BNIP3L	ATP1A1
	BOP1	ATP2B1
	BRAP	ATP5B
	BRD8	ATP5G2
	BRK1	ATP5SL
	BSG	ATP6AP2
	BST2	ATP6V0D2
	BTF3	ATP6V1A
	BTK	ATP6V1G1
	BTN2A1	ATRX
	BTN2A2	AURKB
	BTN3A2	AVPI1
	C10orf32	B2M
	C10orf35	B3GNT8
	C10orf76	B4GAT1
	C11orf45	BAK1
	C12orf49	BATF2
	C14orf1	BATF3
	C15orf48	BAZ1A
	C16orf58	BBS4
	C17orf96	BBX
	C19orf12	BCKDHA
	C19orf38	BCL2A1
	C19orf48	BCL7B
	C19orf66	BDH2
	C1GALT1	BEST1
	C1QB	BEX4
	C1QC	BID
	C1S	BIRC3
	C1orf162	BIRC5
	C1orf54	BLOC1S2
	C2	BLVRB
	C20orf194	BMF
	C20orf24	BNIP3L
	C3AR1	BOP1
	C3orf14	BPHL
	C3orf38	BRD2
	C4B_2	BRD8
	C4orf32	BSG
	C4orf48	BST2
	C5AR1	BTN3A1
	C5orf15	BTN3A2
	C5orf56	C10orf10
	C6orf48	C10orf11
	C7orf73	C10orf128
	C9orf142	C10orf32
	CA11	C10orf35
	CALCOCO1	C10orf76
	CALCOCO2	C11orf45
	CALM3	C12orf43
	CALML4	C15orf48
	CAMK1	C17orf96
	CAMK2D	C19orf12
	CAPG	C19orf48
	CAPN2	C19orf66
	CARD16	C1GALT1
	CARHSP1	C1QB
	CASK	C1QC
	CASP1	C1S
	CASP4	C1orf122
	CASP7	C1orf162
	CAT	C1orf21
	CBR1	C1orf27
	CBR3	C1orf54
	CBWD1	C20orf24
	CCDC170	C22orf39
	CCDC28A	C3
	CCDC47	C3AR1
	CCDC88B	C3orf14
	CCL1	C3orf38
	CCL13	C4B_2
	CCL15	C4orf27
	CCL19	C4orf32
	CCL2	C4orf48
	CCL3	C5AR1
	CCL3L3	C5orf15
	CCL4	C5orf56
	CCL4L1	C6orf48
	CCL4L2	C7orf50
	CCL5	C7orf73
	CCL7	C9orf114
	CCL8	C9orf16
	CCNB1	C9orf89
	CCND1	CA11
	CCNG2	CA2
	CCNL1	CALCOCO2
	CCR1	CALM2
	CCRL2	CALM3
	CCSER2	CALML4
	CCT2	CALR
	CCT8	CAMK1
	CD14	CAMK2D
	CD163	CAPG
	CD163L1	CAPN3
	CD180	CARS
	CD1D	CASK
	CD200R1	CASP1
	CD274	CASP4
	CD28	CASP7
	CD302	CAT
	CD320	CBR1
	CD33	CBR3
	CD36	CBS
	CD38	CBWD1
	CD40	CBX5
	CD47	CCDC170
	CD48	CCDC28A
	CD53	CCDC47
	CD59	CCDC50
	CD72	CCL1
	CD74	CCL13
	CD83	CCL15
	CD9	CCL19
	CD99	CCL2
	CD99L2	CCL22
	CD99P1	CCL3L3
	CDC20	CCL7
	CDC26	CCL8
	CDC42SE1	CCNB1
	CDC42SE2	CCNB2
	CDCA7L	CCND1
	CDIP1	CCND3
	CDK1	CCNDBP1
	CDK5	CCNG2
	CDK5RAP2	CCNI
	CDKN1A	CCNL1
	CDKN2C	CCNYL1
	CDKN3	CCR1
	CEACAM21	CCSER2
	CEBPB	CCT2
	CEBPD	CCT5
	CENPC	CCT7
	CENPF	CCT8
	CENPM	CD14
	CENPU	CD163
	CEPT1	CD163L1
	CERS2	CD180
	CERS6	CD274
	CFB	CD28
	CFH	CD302
	CFLAR	CD320
	CFP	CD33
	CH17-340M24.3	CD36
	CHCHD3	CD37
	CHCHD4	CD38
	CHD1	CD4
	CHD3	CD40
	CHD6	CD47
	CHID1	CD48
	CHIT1	CD52
	CHMP5	CD53
	CHST11	CD59
	CIITA	CD83
	CKAP2	CD84
	CLCN7	CD9
	CLEC10A	CD99
	CLEC2B	CD99L2
	CLEC4A	CDC20
	CLEC4E	CDC26
	CLIC1	CDC42SE1
	CLNS1A	CDC42SE2
	CLSPN	CDC73
	CMC4	CDCA7L
	CMPK2	CDCP1
	CNDP2	CDIP1
	CNIH4	CDK1
	CNOT10	CDK5
	CNOT8	CDKN1A
	CNPY3	CDKN2C
	CNRIP1	CEACAM21
	CNTLN	CEBPB
	COA4	CEBPD
	COA5	CENPC
	COLEC12	CENPF
	COQ2	CENPM
	CPM	CENPP
	CPQ	CENPU
	CPVL	CEP57
	CR1	CERS4
	CRAT	CFB
	CREB3	CFH
	CRTAP	CFLAR
	CRYBB1	CH17-340M24.3
	CRYL1	CH25H
	CSF1	CHCHD3
	CSF1R	CHCHD4
	CSF2RA	CHCHD6
	CSF2RB	CHCHD7
	CSK	CHD1
	CSNK1G1	CHD3
	CSTA	CHD6
	CSTB	CHI3L1
	CTBP2	CHIT1
	CTDSP1	CHMP5
	CTDSPL	CHP1
	CTNNAL1	CHPT1
	CTNNBL1	CIITA
	CTNS	CLEC11A
	CTSH	CLEC2B
	CTSK	CLIC1
	CTSO	CLNS1A
	CTU2	CLPP
	CUL1	CLSPN
	CUL2	CLTC
	CUTA	CMPK2
	CXCL1	CNDP2
	CXCL10	CNIH4
	CXCL11	CNPY3
	CXCL5	CNRIP1
	CXCL8	COA4
	CXCL9	COA5
	CXCR4	COA7
	CXorf56	COL1A1
	CYB5A	COL3A1
	CYB5R1	COLEC12
	CYBB	COLGALT1
	CYBRD1	COMMD6
	CYCS	COQ10B
	CYFIP1	COQ2
	CYHR1	CORO7
	CYP1B1	COTL1
	CYP27A1	COX16
	CYP27B1	COX4I1
	CYSLTR1	CPEB4
	CYTH4	CPM
	DAB2	CPQ
	DAPP1	CPVL
	DBNDD2	CR1
	DDX17	CREB3L2
	DDX21	CRIP1
	DDX23	CRTAP
	DDX60	CRYBB1
	DDX60L	CRYL1
	DECR1	CSF1R
	DEF6	CSF2RA
	DEGS1	CSF2RB
	DENND1A	CSTA
	DENND1B	CSTB
	DENND4C	CTDSP1
	DESI1	CTDSPL
	DEXI	CTNNAL1
	DHFR	CTNNBL1
	DHRS11	CTR9
	DHRS4-AS1	CTSC
	DHRS9	CTSK
	DHX58	CTSO
	DIAPH1	CTU2
	DIP2A	CUL1
	DISP1	CUL2
	DLAT	CUTA
	DNAJA1	CUX1
	DNAJB1	CXCL1
	DNAJC15	CXCL10
	DNAJC2	CXCL11
	DNAJC9	CXCL5
	DNASE2	CXCL8
	DNMT1	CXCL9
	DNPEP	CXCR4
	DOCK8	CXorf56
	DPEP2	CYB5A
	DPP4	CYB5R1
	DPYSL2	CYBRD1
	DRAM1	CYC1
	DRAM2	CYCS
	DRAP1	CYFIP1
	DSC2	CYHR1
	DSE	CYLD
	DTNBP1	CYP27A1
	DTX3L	CYP27B1
	DUSP10	CYSLTR1
	DUSP23	CYTH4
	DUSP5	CYTL1
	DVL2	DAB2
	DYNLT1	DAPP1
	EAF1	DAXX
	EAPP	DBI
	EBI3	DBNDD2
	ECM1	DCPS
	EDF1	DCSTAMP
	EDN1	DCTN2
	EDNRB	DCXR
	EEF1A1	DDX17
	EEF1G	DDX23
	EEF2KMT	DDX39A
	EEPD1	DDX46
	EGFL7	DDX60
	EGR2	DEAF1
	EHD1	DECR1
	EIF1AY	DEDD
	EIF2AK2	DEF6
	EIF2B3	DENND1B
	EIF2S1	DENND2D
	EIF2S2	DENND4C
	EIF3C	DERL1
	EIF3D	DESI1
	EIF3E	DEXI
	EIF3F	DFNA5
	EIF3J	DHFR
	EIF3L	DHRS1
	EIF4A1	DHRS11
	EIF4A2	DHRS12
	EIF4A3	DHRS3
	EIF4B	DHRS4
	EIF4EBP1	DHRS9
	EIF4EBP2	DIP2A
	EIF5A	DISP1
	EIF5AL1	DLAT
	EIF6	DLGAP4
	ELOVL5	DNAJA1
	EMC7	DNAJB1
	EMC9	DNAJC15
	EMG1	DNAJC2
	EML4	DNAJC9
	EMP2	DNASE2
	EMP3	DNMT1
	ENG	DNPEP
	ENO1	DNPH1
	ENOSF1	DOCK8
	ENSA	DOHH
	EPAS1	DPEP2
	EPSTI1	DPH2
	ERAP2	DPH3
	ERGIC2	DPP4
	ERI1	DPP7
	ERLIN1	DPYSL2
	ESD	DR1
	ETHE1	DRAM1
	ETV7	DRAM2
	EVI2A	DRAP1
	EVI2B	DSC2
	F11R	DSCR3
	F13A1	DSE
	FABP3	DTNB
	FABP4	DTX2
	FADS1	DTX3L
	FAM110B	DUSP23
	FAM129A	DUSP3
	FAM13A	DUSP5
	FAM175B	DUSP6
	FAM177A1	DUT
	FAM195B	DYNC1H1
	FAM198B	DYNC1LI1
	FAM212A	DYNLT1
	FAM213B	EAF1
	FAM219B	EBI3
	FAM21A	EBNA1BP2
	FAM26F	ECHDC2
	FAM49B	ECI2
	FAM96B	ECM1
	FAM98C	EDF1
	FAR1	EDN1
	FARP1	EED
	FAS	EEF1A1
	FBLIM1	EEF1G
	FBP1	EEF2K
	FBXO17	EEPD1
	FBXO34	EGFL7
	FBXO6	EGR2
	FBXO7	EHD1
	FBXO9	EIF1AX
	FBXW2	EIF1AY
	FCER1G	EIF2AK2
	FCGBP	EIF2B4
	FCGR1A	EIF2S1
	FCGR1B	EIF2S2
	FCGR1C	EIF2S3
	FCGR2B	EIF3C
	FCGRT	EIF3M
	FCMR	EIF4A1
	FDFT1	EIF4A2
	FEM1C	EIF4A3
	FEZ1	EIF4B
	FEZ2	EIF4E2
	FGD2	EIF4EBP1
	FGL1	EIF5
	FGL2	EIF5A
	FKBP3	EIF5AL1
	FLI1	EIF6
	FLJ32255	ELMO2
	FLNA	EMC7
	FLT3LG	EMC9
	FLYWCH1	EMP1
	FMNL1	EMP2
	FMNL2	EMP3
	FNBP1	ENG
	FOLR2	ENO1
	FOXO3	ENOSF1
	FPR1	ENSA
	FRG1	ENTPD1
	FTH1	EPAS1
	FUCA1	EPN2
	FXYD2	EPSTI1
	FXYD5	ERAP2
	FYB	ERCC1
	FYTTD1	ERCC4
	G3BP2	ERLIN1
	GADD45A	ERP44
	GADD45B	ETF1
	GAL3ST4	ETHE1
	GALK1	ETV7
	GAMT	EVI2A
	GAPDH	EXOSC4
	GAPLINC	EZH2
	GART	F11R
	GAS5	F13A1
	GAS6	FABP3
	GATM	FABP4
	GBE1	FADS1
	GBP1	FAM104A
	GBP2	FAM110B
	GBP3	FAM127C
	GBP4	FAM129A
	GBP5	FAM13A
	GCH1	FAM174A
	GCLC	FAM175B
	GCNT1	FAM177A1
	GGA2	FAM195B
	GGCX	FAM198B
	GGT5	FAM200B
	GGTA1P	FAM212A
	GIMAP2	FAM213B
	GIMAP4	FAM219B
	GIMAP5	FAM21A
	GIMAP6	FAM26F
	GIMAP7	FAM49B
	GIMAP8	FAM92A1
	GINS2	FAM98A
	GK	FAM98C
	GLB1	FAR1
	GLIPR1	FARP1
	GLIPR2	FARSA
	GLMP	FAS
	GLRX	FBL
	GLRX3	FBLIM1
	GLUL	FBP1
	GNB2L1	FBXL5
	GNG10	FBXO17
	GNG2	FBXO22
	GNG7	FBXO6
	GNPDA1	FBXO7
	GNPTG	FBXW2
	GNS	FCGBP
	GOLGB1	FCGR1A
	GOLIM4	FCGR1B
	GOLM1	FCGR1C
	GORASP2	FCGR2B
	GOSR2	FCGR3A
	GPBAR1	FCHO2
	GPC4	FCMR
	GPD1	FDFT1
	GPNMB	FDX1L
	GPR132	FEN1
	GPR183	FERMT3
	GPR34	FEZ1
	GPR82	FEZ2
	GPR84	FGD2
	GPRC5B	FGFR1
	GPX1	FGL1
	GPX4	FGL2
	GRAMD4	FIP1L1
	GRB2	FIS1
	GRIN3A	FKBP4
	GRIPAP1	FLAD1
	GRPEL1	FLI1
	GSAP	FLJ32255
	GSDMA	FLNA
	GSDMD	FLOT2
	GSPT1	FLT3LG
	GSTK1	FMNL2
	GSTO1	FOLR2
	GSTP1	FOXO3
	GTF2H3	FOXRED1
	GTSE1	FPR1
	GUK1	FPR3
	H2AFJ	FRA10AC1
	H2AFV	FRG1
	H2AFZ	FRMD4B
	HACD3	FSCN1
	HACD4	FTH1
	HADH	FUCA1
	HAPLN3	FXYD2
	HARS	FXYD5
	HAUS7	FYB
	HCAR3	FYTTD1
	HCFC1	G3BP2
	HDAC2	GAA
	HDAC5	GABPB1
	HEG1	GADD45B
	HERC2	GAL3ST4
	HERC2P2	GALNT11
	HERPUD1	GAMT
	HEXB	GANAB
	HEXDC	GAPLINC
	HHEX	GAR1
	HIATL1	GART
	HIBADH	GAS5
	HIF1A	GATM
	HIGD1A	GBP1
	HILPDA	GBP2
	HIRIP3	GBP3
	HIST1H2BK	GBP4
	HIST1H4C	GBP5
	HIST2H2AA3	GCH1
	HK2	GCHFR
	HK3	GCLC
	HLA-A	GCLM
	HLA-B	GCNT1
	HLA-C	GGTA1P
	HLA-DMA	GIMAP2
	HLA-DMB	GIMAP4
	HLA-DOA	GIMAP5
	HLA-DPA1	GIMAP6
	HLA-DPB1	GIMAP7
	HLA-DQA1	GIMAP8
	HLA-DQA2	GINS2
	HLA-DQB1	GIT2
	HLA-DRA	GK
	HLA-DRB1	GLB1
	HLA-DRB6	GLIPR1
	HLA-E	GLMP
	HLA-F	GLRX
	HMGB1	GLRX3
	HMGB2	GLRX5
	HMGN2	GLUL
	HMOX1	GMFG
	HNMT	GNAQ
	HNRNPA1	GNAS
	HNRNPA2B1	GNB2
	HNRNPA3	GNG2
	HOMER3	GNG7
	HOXB7	GNPDA1
	HP1BP3	GNPTG
	HPGDS	GNS
	HPRT1	GOLGA8A
	HPSE	GOLGB1
	HRH1	GOLIM4
	HRH2	GOSR2
	HRSP12	GPAA1
	HS2ST1	GPATCH4
	HS3ST1	GPBAR1
	HS3ST2	GPC4
	HSBP1	GPD1
	HSD11B1	GPN3
	HSD17B4	GPNMB
	HSD3B7	GPR183
	HSP90AA1	GPR34
	HSP90AB1	GPR84
	HSPA4	GPR85
	HSPA8	GPRC5B
	HSPE1	GPX1
	HTR2B	GPX4
	HVCN1	GRAMD4
	HYPK	GRB2
	ICAM1	GRIN3A
	ID3	GRN
	IDH2	GRPEL1
	IDO1	GRWD1
	IER2	GSAP
	IFI27	GSDMA
	IFI30	GSDMD
	IFI35	GSN
	IFI44L	GSPT1
	IFIH1	GSTA4
	IFIT2	GSTO1
	IFIT3	GSTP1
	IFIT5	GTF2H1
	IFITM1	GTSE1
	IFITM2	GUK1
	IFITM3	H2AFJ
	IFNGR1	H2AFV
	IFNGR2	H2AFY
	IFT27	H2AFZ
	IGF1	H3F3AP4
	IGF2R	H3F3B
	IGFBP4	HAAO
	IGFLR1	HACD3
	IKBKE	HADH
	IL10RA	HAPLN3
	IL10RB-AS1	HARS
	IL13RA1	HAT1
	IL15RA	HAUS4
	IL17RA	HAUS7
	IL18BP	HAVCR2
	IL1B	HCAR3
	IL1RN	HCST
	IL27	HDAC5
	IL31RA	HELLS
	IL32	HERC2
	IL3RA	HERC2P2
	IL4I1	HERPUD1
	IL6	HERPUD2
	ILK	HEXA
	IMP4	HEXB
	IMPAD1	HIAT1
	IMPDH1	HIBADH
	INHBA	HIBCH
	INSIG1	HIF1A
	INSIG2	HIGD1A
	IP6K2	HILPDA
	IQGAP1	HIRIP3
	IRF1	HIST1H4C
	IRF2	HLA-A
	IRF3	HLA-B
	IRF7	HLA-C
	IRF9	HLA-DMA
	ISCU	HLA-DMB
	ISG15	HLA-DOA
	ISG20	HLA-DPA1
	ISOC1	HLA-DPB1
	ISOC2	HLA-DQB1
	ITGAL	HLA-DRA
	ITGAV	HLA-E
	ITGB1BP1	HLA-F
	ITGB2	HLTF
	ITPA	HMG20B
	ITPKB	HMGB1
	ITPRIP	HMGB2
	ITPRIPL2	HMGN2
	ITSN1	HMMR
	IVD	HNMT
	IVNS1ABP	HNRNPA2B1
	JADE2	HNRNPA3
	JAK2	HNRNPM
	JMJD6	HNRNPR
	JUP	HOMER3
	KANK2	HOXB7
	KARS	HP1BP3
	KCNAB2	HPGDS
	KCTD17	HPRT1
	KIAA0020	HPSE
	KIAA0101	HRH1
	KIAA1147	HRH2
	KIF13B	HS2ST1
	KIF20B	HS3ST1
	KIF5B	HS3ST2
	KLF3	HSBP1
	KLF6	HSD11B1
	KLHDC3	HSD17B14
	KLHDC8B	HSD17B4
	KLHL24	HSP90AA1
	KPNB1	HSP90AB1
	KRT10	HSP90B1
	KYNU	HSPA4
	L3HYPDH	HSPA8
	LACTB	HSPB1
	LAP3	HSPD1
	LAPTM4A	HSPE1
	LAPTM4B	HSPH1
	LAT2	HTATIP2
	LCP2	HTR2B
	LEO1	HVCN1
	LGALS1	HYPK
	LGALS3	ICAM1
	LGALS3BP	ID3
	LGALS9	IDH2
	LGMN	IDO1
	LHFPL2	IER5L
	LILRA6	IFI27
	LILRB2	IFI30
	LILRB3	IFI35
	LILRB5	IFI44L
	LIMD2	IFIH1
	LIMK1	IFIT2
	LIMK2	IFIT3
	LINC00152	IFIT5
	LINC00888	IFITM1
	LINC00936	IFITM3
	LINC00996	IFNGR1
	LINC01094	IFNGR2
	LINC01137	IFRD2
	LINC01272	IGF1
	LINC01480	IGFBP4
	LINC01503	IKBIP
	LMNB1	IKBKE
	LOC100419583	IKBKG
	LOC100505622	IL10RA
	LOC100506388	IL10RB-AS1
	LOC100506844	IL12RB1
	LOC653786	IL13RA1
	LOC728554	IL15RA
	LOC731424	IL17RA
	LPAR5	IL18BP
	LPAR6	IL1RN
	LPCAT2	IL27
	LPL	IL31RA
	LPXN	IL32
	LRP1	IL3RA
	LRPAP1	IL4I1
	LRRC39	IL6
	LRRC75A-AS1	IL6R
	LRRK2	ILK
	LSM10	IMP3
	LST1	IMP4
	LTBR	IMPDH1
	LXN	INHBA
	LY6E	INSIG1
	LY86	INSIG2
	LYAR	IP6K2
	LYN	IQGAP1
	LYPD1	IQGAP2
	LYPD5	IQSEC1
	LYSMD2	IRF1
	LYZ	IRF2
	MAD1L1	IRF3
	MAD2L1	IRF7
	MAF	IRF9
	MAGED1	ISG15
	MAGEH1	ISG20
	MAN2B1	ISG20L2
	MANF	ISOC1
	MAP1LC3A	ITGAE
	MAP1S	ITGB1
	MAP4K4	ITGB1BP1
	MAPK3	ITGB2
	MARCH9	ITGB2-AS1
	MARCO	ITGB5
	MARS	ITPR2
	MAX	ITPRIPL2
	MBP	ITSN1
	MCFD2	IVD
	MCL1	IVNS1ABP
	MCM6	JADE2
	MCM7	JAK2
	MCMBP	JKAMP
	MCOLN1	JMJD4
	MCOLN2	JUP
	MCUR1	KANK2
	MDH1	KARS
	MED21	KCNAB2
	MED25	KCNJ5
	MEF2D	KCTD7
	MERTK	KDM3A
	MESDC2	KDM7A
	METTL1	KEAP1
	METTL7A	KIAA0020
	MFSD10	KIAA0101
	MGAT4A	KIAA0141
	MGLL	KIAA1147
	MGST3	KIF13B
	MIA3	KIF20B
	MICB	KIF22
	MIIP	KIF5B
	MILR1	KLF3
	MIR155HG	KLF6
	MIR4435-2HG	KLF7
	MIS18BP1	KLHDC3
	MKI67	KLHDC8B
	MKKS	KRT10
	MLKL	KTN1
	MLLT4	KYNU
	MMD	L3HYPDH
	MMP9	LACC1
	MNDA	LACTB
	MOB1A	LAMTOR4
	MOB4	LAP3
	MORN2	LAPTM4B
	MOV10	LCP2
	MPC2	LDHB
	MPEG1	LENG1
	MPP1	LGALS1
	MRAS	LGALS3BP
	MRC1	LGALS9
	MRPL1	LGMN
	MRPL27	LILRA6
	MRPL32	LILRB2
	MRPL4	LILRB3
	MRPL9	LILRB4
	MS4A4A	LILRB5
	MS4A7	LIMK1
	MSRA	LIMK2
	MSRB1	LINC00936
	MT1E	LINC00996
	MT1L	LINC01094
	MT2A	LINC01137
	MTF1	LINC01272
	MTG1	LINC01420
	MTHFD1	LINC01480
	MTHFD2	LINC01503
	MTSS1	LINC01578
	MVP	LMBRD1
	MX1	LMF2
	MXD4	LMNB1
	MYBPH	LOC100129034
	MYD88	LOC100131564
	MYL12A	LOC100419583
	MYL12B	LOC100505622
	MYO5A	LOC100506100
	MYO9B	LOC100506388
	MYOF	LOC100506844
	NAA20	LOC146880
	NAAA	LOC653786
	NADK	LOC731424
	NAGK	LPAR5
	NAMPT	LPCAT2
	NANS	LPL
	NAPA	LRP1
	NAV1	LRPAP1
	NBL1	LRRC39
	NBN	LRRC59
	NBPF1	LRRC75A-AS1
	NCAPH	LRRFIP1
	NCF1	LRRK2
	NCF1C	LSM10
	NCOR1	LSP1
	NDUFA9	LTA4H
	NEK6	LTBR
	NEURL3	LUM
	NFE2L3	LXN
	NFKB1	LY6E
	NFKB2	LY86
	NFKBIA	LY96
	NFKBIE	LYAR
	NGFRAP1	LYN
	NINJ1	LYPD1
	NINJ2	LYPD5
	NIP7	LYRM5
	NISCH	LYSMD2
	NKIRAS2	LYZ
	NLRC5	MAD1L1
	NME1	MAD2L1
	NME6	MAF
	NMI	MAGEF1
	NMRK1	MAGEH1
	NOC3L	MAGOHB
	NOD2	MAN2B1
	NOL7	MAP1LC3A
	NOP16	MAP4K4
	NOP2	MAPK13
	NOTCH2NL	MAPK3
	NPL	MARCH1
	NQO1	MARCH9
	NR1H3	MARCO
	NRIP3	MARS
	NRN1	MAX
	NRP1	MBP
	NRP2	MCCC2
	NSFL1C	MCFD2
	NT5C	MCL1
	NT5DC2	MCM6
	NTAN1	MCM7
	NUB1	MCMBP
	NUCB1	MCUR1
	NUCB2	MDH1
	NUDC	MDK
	NUDCD1	MDM2
	NUDT1	MDP1
	NUMA1	ME1
	NUP214	ME2
	NUP93	MED10
	NUPR1	MEF2C
	NUSAP1	MERTK
	OAS1	MESDC2
	OAS2	METTL1
	OAS3	METTL7A
	OCSTAMP	MGAT1
	OGFR	MGAT4A
	OLFML2B	MGLL
	OPN3	MGST2
	OPTN	MGST3
	ORAI3	MIA3
	OSBPL9	MICAL1
	OTOA	MIIP
	OTUD4	MILR1
	OXA1L	MINA
	P2RX7	MIR4435-2HG
	P2RY12	MIS18BP1
	P2RY13	MKI67
	P2RY14	MLEC
	P2RY6	MLF2
	PABPC1	MLKL
	PABPC4	MLLT4
	PAIP2	MLX
	PAK1	MMD
	PAQR8	MMP9
	PARP10	MNDA
	PARP14	MOB1A
	PARP9	MOB3C
	PARVB	MOB4
	PARVG	MPC2
	PBXIP1	MPEG1
	PCBD1	MPP1
	PCGF5	MPST
	PCNT	MPV17
	PCNX	MR1
	PCYOX1	MRC1
	PCYT1A	MRPL1
	PDCD1LG2	MRPL19
	PDCD4	MRPL27
	PDE4B	MRPL3
	PDGFC	MRPL32
	PDIA3	MRPL38
	PDK2	MRPL4
	PDK4	MRPL44
	PDXDC1	MRPL47
	PEPD	MRPL9
	PFDN2	MRPS12
	PFDN5	MRPS18A
	PFKP	MRPS7
	PGA3	MS4A4A
	PGA5	MS4A6A
	PGAM5	MS4A7
	PGK1	MSN
	PHACTR1	MSRA
	PHF11	MSRB1
	PHF19	MT1A
	PIGY	MT1DP
	PIK3AP1	MT1E
	PIK3IP1	MT1F
	PIK3R3	MT1G
	PIK3R6	MT1H
	PILRA	MT1JP
	PIM1	MT1L
	PIM3	MT1M
	PINK1	MT1X
	PISD	MTF1
	PITHD1	MTG1
	PITPNA	MTHFD1
	PLA2G12A	MTHFD2
	PLA2G16	MTO1
	PLA2G4A	MTRF1L
	PLA2G4C	MTSS1
	PLAUR	MVP
	PLBD1	MX1
	PLD3	MXD4
	PLEK	MYD88
	PLEKHA1	MYDGF
	PLEKHF1	MYL12A
	PLEKHO1	MYL12B
	PLGRKT	MYL5
	PLIN2	MYL6B
	PLK1	MYO1F
	PLK3	MYO5A
	PLOD1	MYO9B
	PLP2	MYOF
	PLSCR1	MYOZ1
	PLXND1	MZT2A
	PMAIP1	MZT2B
	PML	NAA15
	PMM2	NAA20
	PMP22	NAA25
	PNKD	NAAA
	PNRC1	NAGK
	POLB	NAGLU
	POLR2J2	NAGPA
	POLR3D	NAMPT
	POLR3H	NAP1L1
	POMP	NAPA
	PON2	NAV1
	POU2F2	NBL1
	PPA1	NBN
	PPA2	NBPF1
	PPAN	NBR1
	PPARG	NCAPH
	PPIF	NCF1
	PPM1N	NCF1B
	PPP2R4	NCF1C
	PPT1	NCK2
	PQLC3	NDC80
	PRC1	NDUFA11
	PRDX1	NDUFA13
	PRDX2	NDUFA2
	PRDX6	NDUFA9
	PRELID1	NDUFAF4
	PRKCA	NDUFB11
	PRKCD	NEAT1
	PRMT1	NEDD9
	PRMT5	NEFH
	PRPF3	NEIL2
	PRSS36	NEK6
	PSAP	NFE2L3
	PSIP1	NFKBIE
	PSMA1	NGDN
	PSMA2	NGFRAP1
	PSMA3	NINJ1
	PSMA4	NINJ2
	PSMA5	NIP7
	PSMA6	NKIRAS2
	PSMA7	NLRC5
	PSMB1	NME6
	PSMB10	NMI
	PSMB2	NMRK1
	PSMB3	NOC3L
	PSMB4	NOL7
	PSMB5	NOP16
	PSMB6	NOP2
	PSMB7	NPC2
	PSMB8	NPL
	PSMB9	NQO2
	PSMC1	NR1H3
	PSMC2	NRBP1
	PSMC3	NRN1
	PSMD1	NRP1
	PSMD11	NSFL1C
	PSMD12	NSMAF
	PSMD13	NSUN3
	PSMD14	NT5C3A
	PSMD9	NT5DC1
	PSME1	NT5DC2
	PSME2	NTAN1
	PSMF1	NTMT1
	PSTPIP1	NUB1
	PSTPIP2	NUCKS1
	PTCRA	NUDC
	PTDSS1	NUDCD1
	PTGR1	NUDT1
	PTPN1	NUDT15
	PTPN2	NUMA1
	PTPN6	NUP214
	PTPRC	NUP62
	PTPRE	NUP93
	PTPRJ	NUPR1
	PVR	NUSAP1
	PVRL2	NXF1
	PWP1	OAS1
	PXMP2	OAS2
	PXN	OAS3
	PYGL	OAT
	QPRT	OAZ3
	RAB10	OCIAD2
	RAB11A	OGFR
	RAB1A	OLFML2B
	RAB20	OLFML3
	RAB24	OPN3
	RAB32	OPTN
	RAB35	ORAI3
	RAB39A	OS9
	RAB42	OSBPL11
	RAB4B	OSBPL8
	RAB7A	OSGIN1
	RAB8A	OTOA
	RAB8B	OTUD4
	RAB9A	P2RX7
	RABAC1	P2RY14
	RABEP1	P2RY6
	RABEP2	P4HB
	RAD51AP1	PABPC1
	RALA	PABPC4
	RALB	PAFAH1B1
	RAPGEF2	PAFAH1B3
	RARRES3	PAIP2
	RB1	PAK1
	RBCK1	PANK2
	RBL2	PANX1
	RBM23	PAQR8
	RBM25	PARP10
	RBM34	PARP11
	RBM8A	PARP12
	RCL1	PARP14
	RCN1	PARP9
	RCSD1	PARVB
	RDH10	PARVG
	REEP4	PBXIP1
	RELA	PCDHGC3
	RETN	PCGF5
	REXO2	PCMT1
	RFC2	PCNT
	RFC4	PCSK7
	RFK	PCYOX1
	RFTN1	PCYT1A
	RGL2	PDCD10
	RGS10	PDCD1LG2
	RHBDD2	PDCD4
	RHBDF2	PDCL3
	RHEBL1	PDE4B
	RHOQ	PDGFC
	RHOU	PDIA3
	RILP	PDIA4
	RILPL2	PDIA6
	RIN2	PDK2
	RIN3	PDK4
	RIPK2	PDRG1
	RMDN3	PDXDC1
	RMI2	PECR
	RNASE4	PEF1
	RNASE6	PELO
	RNASEH2A	PEPD
	RNF114	PET100
	RNF115	PFDN2
	RNF130	PFDN5
	RNF141	PFKP
	RNF145	PGA3
	RNF149	PGAM1
	RNF181	PGD
	RNF19B	PGK1
	RNF213	PHACTR1
	RNF24	PHF11
	ROGDI	PHF19
	RPA1	PHF23
	RPL10	PIGX
	RPL10A	PIK3IP1
	RPL11	PIK3R3
	RPL12	PIK3R6
	RPL13	PILRA
	RPL13A	PIM1
	RPL14	PIM3
	RPL15	PINK1
	RPL21	PIP5K1C
	RPL23	PIR
	RPL26	PITPNA
	RPL29	PKMYT1
	RPL3	PLA2G16
	RPL31	PLA2G4A
	RPL32	PLA2G4C
	RPL34	PLAUR
	RPL35A	PLBD1
	RPL5	PLBD2
	RPL7	PLD3
	RPL7A	PLEC
	RPL8	PLEK
	RPLP0	PLEKHA1
	RPN2	PLEKHO1
	RPS12	PLGRKT
	RPS17	PLIN2
	RPS18	PLK1
	RPS23	PLOD1
	RPS3	PLP2
	RPS3A	PLSCR1
	RPS4X	PLTP
	RPS5	PLXDC2
	RPS6	PLXND1
	RPS8	PMAIP1
	RRAGC	PMFBP1
	RRM1	PML
	RRM2	PMP22
	RRP1B	PNKD
	RRS1	PNO1
	RSAD2	POLB
	RSU1	POLD1
	RTN3	POLR2J2
	RUFY3	POLR3D
	RUNX3	POLR3GL
	RWDD1	POLR3H
	S100A10	POLRMT
	S100A12	POMP
	S100A13	PON2
	S100A4	POP7
	S100A8	POU2F2
	S100A9	PPA1
	S100B	PPAN
	S1PR1	PPARG
	SAMD9L	PPIA
	SAMHD1	PPIF
	SAP18	PPIH
	SAR1A	PPM1M
	SARAF	PPM1N
	SAT1	PPP1R11
	SBNO2	PPP1R15A
	SCAMP2	PPP1R1A
	SCAMP3	PPP1R21
	SCARB1	PPP2R4
	SCARB2	PPP3CA
	SCARF1	PPP4C
	SCIMP	PPP4R2
	SCN9A	PPT1
	SCO1	PRC1
	SCO2	PRCP
	SCP2	PRDX1
	SCPEP1	PRDX2
	SCRN1	PRDX3
	SDC2	PRELID1
	SDC3	PRKCD
	SDCBP	PRKDC
	SDE2	PRMT1
	SDHB	PRMT5
	SECTM1	PROS1
	SELPLG	PRPF3
	SEMA4A	PRPF31
	SEMA4D	PRR5
	SEPP1	PRSS36
	SEPT4	PSAP
	SEPT6	PSEN2
	SERINC1	PSENEN
	SERPINB1	PSIP1
	SERPINB8	PSMA1
	SERPINB9	PSMA2
	SERPING1	PSMA3
	SERTAD1	PSMA4
	SESN1	PSMA5
	SFPQ	PSMA6
	SFT2D2	PSMA7
	SFXN2	PSMB1
	SGTA	PSMB10
	SH2B2	PSMB2
	SH3BGRL	PSMB3
	SH3BGRL3	PSMB4
	SH3BP2	PSMB5
	SH3BP5	PSMB6
	SHISA5	PSMB7
	SHMT1	PSMB8
	SIDT2	PSMB9
	SIN3B	PSMC1
	SIVA1	PSMC2
	SLAMF7	PSMC6
	SLAMF8	PSMD1
	SLC12A7	PSMD11
	SLC18B1	PSMD12
	SLC1A4	PSMD14
	SLC1A5	PSMD3
	SLC25A28	PSMD6
	SLC25A32	PSMD7
	SLC25A33	PSMD9
	SLC25A4	PSME1
	SLC29A1	PSME2
	SLC2A6	PSMF1
	SLC30A7	PSMG2
	SLC31A1	PSTPIP1
	SLC31A2	PSTPIP2
	SLC35C2	PTCRA
	SLC35E2B	PTGER2
	SLC37A1	PTGES3
	SLC37A2	PTGIR
	SLC38A6	PTGR1
	SLC38A7	PTK2B
	SLC43A3	PTMS
	SLC46A3	PTP4A1
	SLC48A1	PTPN2
	SLC50A1	PTPN6
	SLC5A3	PTPRC
	SLC6A12	PTPRE
	SLC7A7	PTPRO
	SLC7A8	PUF60
	SLC8A1	PUM2
	SLCO2B1	PVR
	SLFN5	PVRL2
	SMARCC2	PWP1
	SMC2	PWWP2B
	SMC4	PXMP2
	SMCO4	PXN
	SMPDL3A	PYGL
	SMS	QDPR
	SNAP23	QPRT
	SNHG5	RAB10
	SNHG7	RAB11A
	SNHG8	RAB11B
	SNRNP25	RAB13
	SNRPA1	RAB18
	SNRPG	RAB1A
	SNW1	RAB20
	SNX10	RAB24
	SNX17	RAB32
	SNX2	RAB35
	SNX20	RAB39A
	SNX5	RAB3IL1
	SOCS1	RAB42
	SOCS2	RAB5A
	SOCS3	RAB7A
	SOD2	RAB8A
	SORT1	RAB8B
	SP110	RABEP1
	SPATA7	RABGGTA
	SPC25	RABL3
	SPECC1	RAD23A
	SPHK1	RAD51AP1
	SPI1	RALB
	SPINT2	RAN
	SPP1	RAP2A
	SPPL2A	RAPGEF2
	SPSB3	RARRES1
	SPTLC2	RARRES2
	SQLE	RARRES3
	SQRDL	RASAL2
	SRC	RB1
	SRD5A3	RBBP7
	SRGAP1	RBCK1
	SRI	RBL2
	SRP19	RBM14
	SRSF2	RBM34
	SRSF3	RBM8A
	SSB	RCN1
	SSBP2	RCN2
	SSBP3	RDH10
	SSPN	REEP4
	SSRP1	REEP5
	ST3GAL5	RELA
	ST5	RETN
	STAB1	REXO2
	STAC	RFC2
	STAC3	RFC4
	STAMBPL1	RFK
	STARD4	RFX5
	STAT1	RGCC
	STAT2	RGL2
	STAT3	RGS10
	STEAP4	RHBDD2
	STK40	RHBDF2
	STMN1	RHEBL1
	STOM	RHOQ
	STRA13	RHOU
	STRADB	RILP
	STT3A	RILPL2
	STX10	RIN2
	STX11	RIN3
	STX4	RIPK2
	SUB1	RIT1
	SUCNR1	RMDN1
	SULT1A1	RMDN3
	SUMF1	RNASE4
	SUPV3L1	RNASE6
	SVIP	RNASEK
	SWAP70	RNF114
	SYK	RNF115
	SYNE1	RNF130
	SYNGR1	RNF141
	SYS1	RNF145
	SZRD1	RNF149
	TACC3	RNF170
	TAGAP	RNF181
	TANGO2	RNF213
	TANK	RNF24
	TAP1	RNF34
	TAP2	RNPEP
	TAPBP	ROGDI
	TAPBPL	RPA1
	TAX1BP3	RPA3
	TBC1D12	RPL10
	TBC1D15	RPL10A
	TBC1D17	RPL11
	TBC1D4	RPL12
	TBXAS1	RPL13
	TCEAL4	RPL13A
	TCF19	RPL14
	TCN2	RPL15
	TDP2	RPL18A
	TECR	RPL21
	TESC	RPL22
	TFEC	RPL23
	TFRC	RPL23A
	TGFB1	RPL26
	TGM2	RPL27A
	THEMIS2	RPL29
	THOC2	RPL3
	THYN1	RPL31
	TIFA	RPL32
	TIFAB	RPL34
	TIMP1	RPL35A
	TIPRL	RPL36A
	TK1	RPL37A
	TLE1	RPL41
	TLR1	RPL6
	TLR2	RPL7
	TLR5	RPL7A
	TLR8	RPLP1
	TM2D2	RPS10
	TM6SF1	RPS12
	TM7SF2	RPS13
	TMA7	RPS15A
	TMBIM1	RPS17
	TMBIM4	RPS18
	TMED3	RPS2
	TMEM106C	RPS21
	TMEM107	RPS23
	TMEM109	RPS24
	TMEM123	RPS25
	TMEM140	RPS27
	TMEM14B	RPS28
	TMEM14C	RPS3
	TMEM150A	RPS3A
	TMEM161A	RPS4X
	TMEM165	RPS5
	TMEM170A	RPS6
	TMEM179B	RPS7
	TMEM218	RPS9
	TMEM243	RRAGC
	TMEM261	RRM2
	TMEM37	RRP1B
	TMEM45B	RRP7A
	TMEM51	RRP9
	TMEM80	RRS1
	TMEM86A	RSAD2
	TMIGD3	RSU1
	TMSB10	RTN2
	TMSB4X	RTN3
	TMX4	RUNX3
	TNF	RWDD1
	TNFAIP2	S100A10
	TNFAIP3	S100A12
	TNFAIP6	S100A16
	TNFAIP8	S100A4
	TNFRSF14	S100A8
	TNFRSF1B	S100A9
	TNFSF10	S100B
	TNFSF13B	S1PR1
	TNFSF14	SAMD9L
	TNFSF15	SAMHD1
	TNIP1	SAP18
	TNNT1	SAR1A
	TOP1	SAR1B
	TOP2A	SARAF
	TOP2B	SAT1
	TOR4A	SCAMP1
	TOX4	SCAMP3
	TPCN1	SCAND1
	TPD52L2	SCARB1
	TPM4	SCARB2
	TPMT	SCARF1
	TPRA1	SCCPDH
	TPRG1L	SCD
	TPST2	SCIMP
	TRAF2	SCN9A
	TRAFD1	SCO1
	TREM2	SCO2
	TRIM14	SCP2
	TRIM21	SCPEP1
	TRIM22	SCRN2
	TRIM26	SDC2
	TRIM54	SDC3
	TRPT1	SDE2
	TSC22D1	SDHB
	TSEN34	SECTM1
	TSPAN13	SELPLG
	TSPAN15	SEMA4A
	TSPAN17	SEMA4D
	TSPAN3	SEP15
	TSPAN4	SEPP1
	TSPAN7	SEPT11
	TSR1	SEPT4
	TTC3	SERINC1
	TTC9	SERINC5
	TUBA1A	SERPINA1
	TUBG1	SERPINB1
	TUSC2	SERPINB8
	TXN	SERPINB9
	TXNDC12	SERPING1
	TYMP	SERTAD1
	TYMS	SESN1
	U2AF1	SF1
	UBC	SF3A3
	UBD	SFPQ
	UBE2A	SFT2D2
	UBE2C	SFXN2
	UBE2E2	SGPL1
	UBE2F	SGTA
	UBE2L3	SH3BGRL
	UBE2L6	SH3BGRL3
	UBE2N	SH3BP2
	UBE2S	SH3BP5
	UBE2Z	SH3KBP1
	UBL3	SHC1
	UBL7	SHISA5
	UBXN4	SHKBP1
	UCP2	SHMT1
	UQCRB	SHOC2
	UROD	SIDT2
	USP15	SIGLEC10
	USP18	SIGLEC15
	USP2	SIN3B
	USP30-AS1	SIRPB2
	USP7	SIRT7
	VAMP5	SIVA1
	VAMP8	SLAMF7
	VAT1	SLAMF8
	VCAM1	SLC12A7
	VCP	SLC18B1
	VDAC1	SLC1A4
	VDAC2	SLC1A5
	VGLL4	SLC23A2
	VIMP	SLC25A19
	VKORC1	SLC25A28
	VMO1	SLC25A32
	VNN2	SLC25A33
	VOPP1	SLC27A1
	VPS9D1	SLC29A1
	VRK2	SLC29A3
	VSIG4	SLC2A6
	VWA5A	SLC2A9
	WARS	SLC31A1
	WBP1	SLC31A2
	WBP5	SLC35A4
	WDR55	SLC35C2
	WDR91	SLC35E3
	WHSC1	SLC37A2
	WIPI2	SLC38A7
	WSB1	SLC46A3
	WTAP	SLC50A1
	WWP1	SLC52A2
	XAF1	SLC5A3
	XKR8	SLC6A12
	XPNPEP1	SLC7A8
	XPO6	SLCO2B1
	XRN1	SLTM
	YPEL2	SMAP2
	YPEL3	SMARCA1
	ZADH2	SMARCC1
	ZC3H12A	SMC2
	ZFAS1	SMC4
	ZFHX3	SMCO4
	ZFP36	SMIM12
	ZFP36L1	SMIM14
	ZKSCAN4	SMPDL3A
	ZNF385A	SMS
	ZNF641	SNAP23
	ZNFX1	SNCA
	ZWINT	SNHG5
		SNHG6
		SNHG7
		SNHG8
		SNRPA
		SNRPA1
		SNRPB
		SNRPB2
		SNRPG
		SNX10
		SNX17
		SNX2
		SNX20
		SNX29
		SNX5
		SOCS1
		SOCS2
		SOD2
		SOS2
		SP110
		SPATA7
		SPATS2
		SPC25
		SPG20
		SPHK1
		SPI1
		SPINT2
		SPNS1
		SPOCD1
		SPP1
		SPPL2A
		SPSB3
		SPTLC2
		SQLE
		SQRDL
		SQSTM1
		SREBF2
		SRGAP1
		SRGN
		SRI
		SRP19
		SRPK2
		SRSF2
		SRSF3
		SRSF7
		SRSF8
		SRXN1
		SSB
		SSBP1
		SSBP2
		ST3GAL5
		ST5
		ST6GAL1
		ST6GALNAC6
		STAB1
		STAC
		STAMBPL1
		STARD4
		STAT1
		STAT2
		STAT3
		STAT6
		STK40
		STMN1
		STOM
		STOML2
		STRA13
		STX10
		STX11
		STX12
		STX4
		SUB1
		SUCNR1
		SULT1A1
		SUMF1
		SUMF2
		SUMO3
		SUPV3L1
		SURF1
		SUSD1
		SWAP70
		SYK
		SYNGR1
		SYNGR2
		SZRD1
		TAGAP
		TALDO1
		TANGO2
		TANK
		TAP1
		TAP2
		TAPBPL
		TAX1BP3
		TBC1D15
		TBC1D17
		TBC1D4
		TBCB
		TBRG4
		TBXAS1
		TCF19
		TCF4
		TCHP
		TCN2
		TCP1
		TECR
		TESC
		TEX261
		TFEB
		TFEC
		TFG
		TFRC
		TGFBI
		THEMIS2
		TIFA
		TIFAB
		TIMM10B
		TIMM17A
		TIMM44
		TIMP1
		TIMP2
		TIPRL
		TK1
		TK2
		TLE1
		TLN1
		TLR4
		TLR5
		TM2D2
		TM6SF1
		TM7SF2
		TMA7
		TMBIM1
		TMC6
		TMC8
		TMEM106C
		TMEM107
		TMEM109
		TMEM11
		TMEM123
		TMEM126A
		TMEM140
		TMEM14B
		TMEM14C
		TMEM150A
		TMEM161B-AS1
		TMEM170A
		TMEM179B
		TMEM2
		TMEM208
		TMEM243
		TMEM261
		TMEM37
		TMEM45B
		TMEM69
		TMEM80
		TMEM86A
		TMEM87A
		TMEM97
		TMIGD3
		TMSB10
		TMSB4X
		TMUB2
		TMX1
		TNF
		TNFAIP2
		TNFAIP3
		TNFAIP6
		TNFAIP8
		TNFRSF12A
		TNFRSF18
		TNFRSF1B
		TNFSF10
		TNFSF13
		TNFSF13B
		TNFSF15
		TNIP2
		TNNI2
		TNNT1
		TOP1
		TOP2A
		TOP2B
		TOR1A
		TOR4A
		TOX4
		TP53I11
		TPCN1
		TPM3
		TPM4
		TPMT
		TRA2B
		TRAF7
		TRAFD1
		TRAM1
		TRAPPC1
		TRAPPC6A
		TREM2
		TRIM14
		TRIM21
		TRIM22
		TRIM26
		TRIM32
		TRIM56
		TRIOBP
		TRIP4
		TSEN34
		TSKU
		TSPAN10
		TSPAN13
		TSPAN17
		TSPAN3
		TSPAN31
		TSPAN4
		TSPAN7
		TSR1
		TST
		TTC3
		TTC9
		TTYH3
		TUBA1A
		TUBA1C
		TUBG1
		TUSC2
		TWF1
		TWF2
		TXN
		TXNDC12
		TXNL1
		TXNRD1
		TYMP
		TYMS
		U2AF1
		UBA52
		UBC
		UBD
		UBE2A
		UBE2C
		UBE2D1
		UBE2D3
		UBE2E2
		UBE2F
		UBE2G2
		UBE2K
		UBE2L3
		UBE2L6
		UBE2N
		UBE2T
		UBE2Z
		UBL3
		UBQLN2
		UBXN11
		UBXN4
		UCP2
		UPF3A
		UPP1
		UQCRB
		UQCRFS1
		URM1
		UROD
		USP14
		USP15
		USP18
		USP2
		USP30-AS1
		UTP6
		VAMP5
		VAMP8
		VASN
		VAT1
		VCAM1
		VCP
		VDAC1
		VDAC2
		VDAC3
		VEGFB
		VIMP
		VMO1
		VNN1
		VNN2
		VOPP1
		VPS26B
		VPS4A
		VPS9D1
		VRK2
		VSIG4
		VTA1
		VWA5A
		WARS
		WBP1
		WBP5
		WDFY3
		WDR1
		WDR46
		WDR74
		WDR91
		WTAP
		WWP1
		XAF1
		XBP1
		XKR8
		XPNPEP1
		XRN1
		YPEL2
		YPEL3
		ZBED1
		ZBTB44
		ZC3H12A
		ZCCHC11
		ZFAS1
		ZFP36
		ZFP36L1
		ZNF267
		ZNF326
		ZNF358
		ZNF385A
		ZNF641
		ZNF672
		ZNFX1
		ZPR1
		ZWINT

## Sheet: DEGresult_LogFC_P_FC
geneID	logFC	logCPM	F	PValue	FDR
TXN	1.4963	11.3845	84.077	8.10368e-10	6.45458e-06
PGD	0.953149	8.89686	75.0254	2.60755e-09	1.03846e-05
MT1JP	-3.69229	4.92508	65.9283	9.43127e-09	1.88979e-05
TALDO1	1.16833	10.184	64.9291	1.09459e-08	1.88979e-05
TK1	-1.64419	5.57234	64.3938	1.18631e-08	1.88979e-05
F13A1	-1.37914	8.50394	61.6408	1.8083e-08	2.40052e-05
CYP1B1	1.66758	6.76708	55.5062	4.86361e-08	5.21258e-05
NQO1	2.05382	6.64867	55.067	5.23549e-08	5.21258e-05
SLC7A11	2.73411	4.29652	51.9157	8.99154e-08	7.95751e-05
SRXN1	1.85963	5.46862	49.7972	1.30973e-07	0.00010432
SQSTM1	1.13964	9.81594	47.2961	2.07052e-07	0.000149925
TXNRD1	1.29742	6.66148	42.0516	5.70732e-07	0.000373131
NUSAP1	-2.07502	4.95437	41.7291	6.09002e-07	0.000373131
PIR	1.32585	5.59581	41.011	7.04506e-07	0.000400814
MT1M	-1.84976	7.8174	40.0603	8.56475e-07	0.000454788
KIAA0101	-2.09953	4.37831	39.0586	1.05544e-06	0.000495225
MT1L	-1.80394	6.94609	39.0517	1.05698e-06	0.000495225
PDIA3	-0.912924	8.653	34.9939	2.55146e-06	0.00112902
MS4A4A	-1.10261	8.18256	34.7486	2.69619e-06	0.00113027
RRM2	-2.71785	3.83758	34.362	2.94249e-06	0.00117185
CDKN1A	1.07329	9.02701	33.8086	3.33808e-06	0.00126608
CLSPN	-2.04349	4.00549	33.0215	4.00233e-06	0.00144903
CCL15	2.73529	5.804	32.0592	5.01361e-06	0.00173624
MT1F	-1.60398	8.40171	31.7038	5.45395e-06	0.00181003
PPM1N	-1.11479	6.21288	31.3399	5.94801e-06	0.00189504
TYMS	-2.08783	4.63042	30.8092	6.75699e-06	0.00206998
RAD51AP1	-1.45276	4.63119	30.0888	8.04975e-06	0.00237238
CDK1	-1.93631	4.58638	29.9442	8.33982e-06	0.00237238
CDK5RAP2	1.23584	5.57251	29.3103	9.75171e-06	0.00267836
FCGR3A	-0.940197	7.92302	28.4586	1.20672e-05	0.00320385
PRDX1	0.638693	10.2619	28.0395	1.3418e-05	0.00344755
TDP2	1.06141	7.42073	27.3793	1.58865e-05	0.00395424
GATM	-1.24679	5.56061	26.2792	2.11519e-05	0.00510529
C20orf24	0.931919	8.32624	26.1588	2.18331e-05	0.00511472
SFXN2	-2.33949	3.25098	25.6381	2.50644e-05	0.00570394
MT1E	-1.53416	7.08983	25.3708	2.692e-05	0.00595605
OSGIN1	1.8969	5.00191	24.7085	3.21847e-05	0.0069284
TCF19	-2.54534	3.16925	24.4184	3.48303e-05	0.00730062
GLRX	0.604935	8.2101	23.857	4.06395e-05	0.00815212
SIGLEC10	-1.39902	4.79209	23.7205	4.22038e-05	0.00815212
ENTPD1	-1.03307	5.26246	23.6639	4.28714e-05	0.00815212
CHI3L1	-0.829765	11.8388	23.6542	4.29867e-05	0.00815212
MARCO	-1.84217	4.35364	23.3911	4.62523e-05	0.00856743
ABCB6	2.5639	3.45327	23.1756	4.9127e-05	0.00889311
MMP9	-0.921064	10.5605	23.0229	5.12798e-05	0.00907653
SPINT2	-0.632305	6.92628	22.7465	5.54382e-05	0.00959924
HSP90B1	-0.667487	8.26522	22.6319	5.7267e-05	0.00970493
TKT	0.789757	7.55834	22.2664	6.35504e-05	0.0102098
PDIA6	-0.766252	8.18342	22.2626	6.36192e-05	0.0102098
HAAO	-1.97279	4.40949	22.2367	6.40915e-05	0.0102098
SLC48A1	1.15641	5.60845	22.056	6.75002e-05	0.0105419
NCAPH	-1.14077	4.8351	21.1262	8.84068e-05	0.013377
UBE2C	-1.74276	4.0774	21.103	8.9012e-05	0.013377
RNASE6	-0.702233	7.75028	21.0072	9.15516e-05	0.0134089
STMN1	-0.665472	7.7528	20.9092	9.42316e-05	0.0134089
TNFSF13	-0.757682	7.64515	20.9076	9.42748e-05	0.0134089
HMOX1	0.851574	6.59851	20.7311	9.93178e-05	0.0138784
ALOX5AP	-0.728215	8.04098	20.4446	0.000108132	0.0148495
ALOX5	-1.06122	5.41395	20.2046	0.000116165	0.015421
GINS2	-2.04573	3.6128	20.2046	0.000116166	0.015421
HEBP1	0.686191	6.86741	20.1394	0.000118459	0.0154676
EIF5	0.575318	8.05134	20.0461	0.000121822	0.0156502
S100B	-0.83783	8.75059	19.9526	0.0001253	0.0158415
MT1X	-1.52952	9.90397	19.6573	0.000136995	0.0170495
MT1DP	-2.30853	3.78508	19.2859	0.000153399	0.0187973
PTPRE	0.830732	7.38403	19.2143	0.000156801	0.0189231
ME1	0.74771	6.68156	19.127	0.000161054	0.0191462
TSPAN4	-0.561462	7.73662	18.8277	0.000176611	0.0206869
CALR	-0.609317	8.29804	18.6591	0.000186088	0.0214248
H2AFZ	-0.512439	8.69849	18.6212	0.000188291	0.0214248
CENPM	-1.57477	4.20514	18.564	0.00019167	0.0215021
AURKB	-2.21196	3.11003	18.42	0.00020047	0.022177
MT1A	-2.51636	3.4028	18.1863	0.00021569	0.0235338
SCPEP1	-0.56258	7.63049	18.0955	0.000221937	0.0238882
ABCG2	1.23976	4.54459	17.5504	0.000263776	0.028013
SMIM15	-0.846909	6.06578	17.384	0.000278189	0.0289696
TMEM106C	-0.867837	5.11488	17.3631	0.000280058	0.0289696
GSN	-0.483216	9.26278	17.2887	0.000286817	0.0289738
RMI2	-2.26116	3.74581	17.2827	0.000287373	0.0289738
C1orf21	-0.880042	5.66343	16.6261	0.000355446	0.0353891
SOD1	0.504552	8.08818	16.5345	0.000366248	0.0360143
EBI3	-0.712752	6.71235	16.3993	0.000382846	0.0371875
AIF1	-0.643737	11.3986	16.2705	0.000399415	0.0383294
GPC4	-1.04309	5.63049	16.1778	0.000411824	0.0385992
SERPINA1	-0.584871	8.20504	16.149	0.000415755	0.0385992
SLC7A7	-0.661411	6.62404	16.1417	0.000416764	0.0385992
RETN	-2.19882	4.23777	16.1038	0.000422015	0.0386362
NFAM1	-1.43586	4.23193	16.0606	0.0004281	0.0387479
MT1H	-1.33927	10.6796	15.8534	0.000458597	0.0410418
ABCC1	1.83007	3.3472	15.7217	0.0004792	0.0424092
EZH2	-2.4536	3.28308	15.6334	0.000493564	0.0432004
VSIG4	-0.814168	7.7196	15.5069	0.000514972	0.0445843
AK8	1.42634	3.95075	15.4512	0.000524711	0.044939
TSPAN7	-1.80451	3.35284	15.3586	0.000541352	0.045871
MT2A	-1.3944	11.126	15.2957	0.000552972	0.0460822
PDIA4	-0.754648	7.05462	15.2826	0.000555417	0.0460822
SLC5A3	0.956771	5.58429	15.2123	0.000568788	0.0462115
ASF1B	-1.71236	3.6794	15.1793	0.000575199	0.0462115
ACOT13	0.534134	7.5551	15.1679	0.000577425	0.0462115
CASK	-1.34015	4.02298	15.1538	0.000580182	0.0462115
RASSF4	-0.471505	8.76825	15.0661	0.000597731	0.0471379
CDC37	0.548203	7.02767	14.8322	0.00064739	0.0505535
SRGN	0.562323	8.47783	14.755	0.000664744	0.0514048
FCGR2A	-0.584783	7.19915	14.5154	0.000721866	0.0552852
NMT2	1.71715	3.9956	14.471	0.000733025	0.0554145
PKMYT1	-2.23349	2.99621	14.4432	0.000740098	0.0554145
TMEM173	-1.2314	3.93244	14.4264	0.000744426	0.0554145
RGCC	-0.789591	7.68744	14.3781	0.000756976	0.055827
SH3BGRL	-0.537615	8.45038	14.2145	0.000801225	0.0585482
NQO2	0.544835	7.02985	14.1267	0.000826137	0.059416
TM9SF4	-0.85671	5.01784	14.1201	0.00082802	0.059416
CD300LF	-0.985452	5.29839	13.9645	0.000874329	0.0609544
RNF24	1.2205	4.19343	13.9604	0.000875604	0.0609544
NEFH	1.15216	4.19062	13.9447	0.000880433	0.0609544
OAS1	-0.752177	7.74061	13.9029	0.000893435	0.0609544
SLC3A2	0.589478	8.16604	13.889	0.000897826	0.0609544
SPC25	-2.36515	2.84122	13.8603	0.000906906	0.0609544
RAB10	0.507453	7.52193	13.857	0.000907966	0.0609544
AOAH	-0.711171	5.98643	13.8485	0.000910681	0.0609544
RAB32	0.587645	8.11061	13.7807	0.000932674	0.0616726
DNPH1	-0.461154	8.43073	13.7679	0.000936896	0.0616726
TESC	-0.948291	5.53326	13.7276	0.000950313	0.0618927
ATF4	0.830052	5.60784	13.6962	0.000960899	0.0618927
RUNX3	1.65501	3.47456	13.6884	0.000963552	0.0618927
CASP1	-0.751961	7.57567	13.6004	0.000994024	0.0633392
QPRT	-0.666184	7.01608	13.5569	0.00100944	0.0637997
RIN2	-0.87365	4.65204	13.5352	0.00101727	0.0637997
ADAMDEC1	-0.713523	7.88395	13.4924	0.00103281	0.0642685
SNX6	-0.507332	7.9266	13.4622	0.00104396	0.0644587
TGFBI	0.842958	6.97232	13.3366	0.00109174	0.06689
MAZ	0.727359	5.9852	13.3131	0.00110094	0.0669387
PIK3R6	-1.17917	4.34379	13.2823	0.00111312	0.0671664
MS4A6A	-0.714172	9.55997	13.2116	0.00114162	0.0683684
PHF19	-1.17366	4.04581	13.174	0.0011571	0.0687784
SPP1	-0.687634	13.931	13.1251	0.0011776	0.0691537
MKI67	-1.5029	4.26645	13.111	0.00118357	0.0691537
NAP1L4	-0.708691	5.26634	13.088	0.00119338	0.0691537
ITGB2-AS1	-1.05292	4.46927	13.0639	0.00120375	0.0691537
MDM2	0.954702	5.27686	13.0569	0.00120683	0.0691537
C10orf128	-1.0721	4.72807	13.0222	0.00122197	0.0694026
MT1G	-1.1779	10.8501	13.0072	0.0012286	0.0694026
HSPA5	-0.594491	8.47791	12.8872	0.00128294	0.07151
GSR	1.37333	4.13533	12.8853	0.00128386	0.07151
RNF130	-0.437202	8.80794	12.8505	0.0013001	0.0719116
GPD1	-1.80369	2.99659	12.8138	0.00131751	0.0723722
CALML4	-0.820682	5.20096	12.7387	0.00135389	0.0738611
CTSZ	-0.511404	7.62965	12.6575	0.00139443	0.0755555
CD72	-2.00653	3.89226	12.6013	0.00142325	0.0761308
PDCD1LG2	-1.29725	4.39563	12.5996	0.00142417	0.0761308
TNFRSF1B	-0.645179	7.01678	12.5402	0.00145536	0.0772798
CALM3	-0.40598	8.9342	12.4357	0.00151207	0.0795693
LAIR1	-0.570007	7.31636	12.4242	0.00151846	0.0795693
CD28	-0.991446	4.91639	12.3592	0.00155507	0.0803923
CBS	-1.11434	4.30904	12.3584	0.00155552	0.0803923
PLA2G2D	-0.991054	5.39416	12.3309	0.00157134	0.0803923
CMPK2	-1.79201	4.4521	12.3225	0.00157622	0.0803923
UBE2E2	-0.629975	6.55167	12.308	0.00158463	0.0803923
UCP2	-0.456153	8.90512	12.2285	0.0016317	0.0822563
AP3D1	0.797114	6.0506	12.2002	0.0016488	0.0825954
SLC6A6	0.830246	5.44454	12.1468	0.00168165	0.0837144
DDX54	0.775998	5.57764	12.0662	0.00173255	0.0857129
MRPL55	0.639203	6.09841	12.014	0.00176638	0.0863347
KLHL21	1.37333	3.95004	12.0134	0.0017668	0.0863347
DNAJC9	-1.02829	4.99491	11.92	0.00182916	0.088837
EPHX1	0.569594	6.45079	11.8362	0.00188718	0.0910978
JMJD4	0.907593	4.22533	11.8117	0.00190451	0.0910978
P4HB	-0.43821	8.41932	11.804	0.00191002	0.0910978
RRM1	-1.23677	3.95228	11.7797	0.00192742	0.0913805
EMP1	-1.00049	4.67411	11.7296	0.00196388	0.0925578
ADAP2	-0.509139	7.3896	11.7127	0.00197636	0.0925985
PRRC2C	0.552673	6.77934	11.684	0.00199766	0.093049
CAPG	-0.666194	9.77469	11.6285	0.00203971	0.0943197
GALNT11	-0.787577	4.77531	11.6169	0.00204863	0.0943197
GLMP	-0.460259	7.46406	11.5934	0.0020668	0.0946095
SMCO4	-0.587759	7.32356	11.447	0.00218393	0.0993998
PMM1	-0.964256	4.68314	11.3779	0.00224176	0.101452
SLC18B1	-0.92578	5.45306	11.2952	0.0023131	0.104036
SNAP23	-0.549946	7.08408	11.2755	0.00233047	0.104036
DAP	-0.593827	6.17321	11.2608	0.00234352	0.104036
ANXA6	-1.0773	4.85604	11.2237	0.00237674	0.104036
MCM7	-0.99386	4.23171	11.2187	0.00238126	0.104036
ATG7	-0.556329	6.04567	11.217	0.00238286	0.104036
PTGR1	0.746609	5.96596	11.2088	0.00239029	0.104036
BLVRB	0.39482	9.06346	11.1593	0.00243574	0.105335
TOP2A	-1.90638	3.34328	11.1476	0.00244658	0.105335
FLJ32255	1.55242	3.70342	11.1068	0.002485	0.106414
LACC1	0.6545	6.18904	11.0807	0.00250989	0.106439
GTSE1	-2.11792	2.78544	11.0782	0.0025123	0.106439
CTSH	-0.484364	9.11153	11.0226	0.00256622	0.107841
PSMD11	0.496864	7.01695	11.0162	0.00257248	0.107841
MAN2B1	-0.384936	7.92408	10.9788	0.00260961	0.108519
SHKBP1	0.554916	6.9154	10.9725	0.0026159	0.108519
UBR2	1.41413	3.84498	10.8786	0.00271189	0.111768
NEDD9	-1.33348	3.74987	10.8566	0.00273492	0.111768
PTGER4	-1.3695	4.13818	10.8553	0.00273631	0.111768
PARP9	-0.802813	5.87174	10.831	0.00276202	0.112242
C3AR1	-0.660767	8.38273	10.8107	0.00278369	0.112258
FLOT2	-0.701155	5.81823	10.797	0.00279849	0.112258
SIGLEC14	-1.20008	4.51178	10.7912	0.00280469	0.112258
R3HCC1	0.713211	4.97638	10.7601	0.00283854	0.113045
ZMAT3	1.06583	4.49109	10.7239	0.00287847	0.113276
GPR84	-1.10003	6.6865	10.7158	0.00288754	0.113276
FEN1	-0.9315	4.61954	10.7092	0.00289488	0.113276
BID	0.591868	7.50055	10.7035	0.00290124	0.113276
CCNY	0.854295	4.75944	10.592	0.00302934	0.117701
GIMAP5	-0.700811	6.57705	10.5524	0.00307627	0.118694
RBM33	1.51975	3.2953	10.5341	0.00309815	0.118694
CNN2	-0.792707	6.29817	10.5329	0.00309961	0.118694
CTU2	1.47578	3.422	10.5041	0.00313452	0.119147
NSFL1C	0.468764	7.19859	10.4985	0.00314135	0.119147
HMGN3	-0.451235	7.4687	10.4387	0.0032154	0.121378
C10orf11	-1.06377	4.90721	10.3693	0.00330369	0.12411
SLC25A3	0.359979	7.95234	10.3575	0.00331894	0.12411
DUSP6	1.04388	5.24899	10.3264	0.00335962	0.125044
LILRB5	0.752964	5.70606	10.2893	0.0034087	0.12628
UBE2T	-1.37068	3.5182	10.2569	0.00345232	0.127304
YWHAG	0.956259	5.07554	10.1531	0.00359599	0.131777
RARRES2	-0.720607	6.94248	10.1456	0.00360669	0.131777
TNFRSF14	-0.516929	6.86701	10.1158	0.00364922	0.132661
GAA	-0.586933	6.20686	10.1042	0.00366605	0.132661
RIT1	0.768098	6.28532	10.083	0.0036967	0.132661
BACH1	1.28892	4.74932	10.0825	0.00369753	0.132661
QDPR	-0.589298	5.86701	10.0605	0.00372967	0.132969
RABL3	0.918902	4.48937	10.0497	0.00374567	0.132969
MIS18BP1	-0.849512	4.56497	10.0377	0.00376343	0.132969
FADS1	-0.59615	5.66533	10.0314	0.00377288	0.132969
G0S2	1.70273	4.12799	10.0156	0.00379647	0.133211
CENPF	-1.26991	3.94301	9.95713	0.00388538	0.135733
RARRES1	-0.897822	6.03655	9.92291	0.00393844	0.13691
COQ2	-0.881087	4.36045	9.91331	0.00395347	0.13691
ADGRE1	-1.33578	3.86224	9.80435	0.00412846	0.141667
LY86	-0.480352	6.9786	9.80267	0.00413123	0.141667
TAGLN2	-0.493221	7.43098	9.79481	0.00414418	0.141667
APOL4	0.813523	6.79151	9.75681	0.00420742	0.143214
IFITM2	-0.448483	8.04356	9.74076	0.00423446	0.143521
SMC2	-0.647188	5.13032	9.69157	0.00431848	0.145749
HSD17B11	-0.548068	5.91369	9.65045	0.0043901	0.14726
ITGB2	-0.347676	9.4042	9.6447	0.00440022	0.14726
DHFR	-0.966667	4.15668	9.48921	0.00468366	0.156089
EIF3C	-6.02667	4.22371	11.1745	0.00473091	0.156576
BEST1	-1.36655	3.29581	9.44772	0.00476262	0.156576
MAP7D1	0.661154	6.25076	9.43155	0.00479377	0.156576
TMSB4X	-0.44291	14.6267	9.4259	0.0048047	0.156576
LAT2	-0.693749	5.97996	9.41622	0.00482351	0.156576
HPSE	-1.6772	2.90004	9.4136	0.0048286	0.156576
CPVL	-0.494213	7.46428	9.40988	0.00483587	0.156576
CORO2A	-1.36554	3.55405	9.39595	0.00486315	0.156822
UBXN4	0.472547	7.18567	9.3719	0.00491064	0.157715
P2RY11	-0.965654	4.78438	9.35302	0.00494825	0.158284
POP7	0.703518	5.2772	9.3391	0.00497621	0.158542
DCK	-0.988233	4.68354	9.3244	0.0050059	0.158586
FAH	0.65891	6.32519	9.31872	0.00501742	0.158586
SYS1	0.567604	5.51783	9.27037	0.00511672	0.160013
PLEKHO1	-0.481191	8.83412	9.26436	0.00512922	0.160013
TNFSF12	-0.808814	5.83504	9.26286	0.00513233	0.160013
MRPL19	0.703263	5.47033	9.25779	0.00514291	0.160013
ATAD2	-1.20051	4.0172	9.21897	0.00522463	0.161923
PXMP2	-0.767554	4.42925	9.20246	0.0052598	0.162381
MVP	-0.49314	7.39523	9.19118	0.00528397	0.162497
C11orf74	1.01752	3.92301	9.17187	0.00532567	0.162724
MYL12A	-0.370514	9.7123	9.16508	0.00534041	0.162724
TREM1	1.786	2.83854	9.15947	0.00535262	0.162724
FAM213A	-0.498259	7.13703	9.08061	0.00552755	0.167403
MCUR1	-0.566128	6.57914	9.04271	0.00561383	0.169372
TMEM80	-0.702057	4.76399	9.01592	0.00567568	0.170592
ASPH	0.623406	6.23636	8.95158	0.00582731	0.174491
HDDC2	0.751643	5.55681	8.93529	0.00586639	0.175003
GNB1	0.751183	6.52422	8.91715	0.00591027	0.175654
ENPP2	-0.744523	6.07202	8.89049	0.00597538	0.176825
FCGR1A	-0.941668	7.18822	8.88276	0.0059944	0.176825
RBM3	-0.389453	7.2316	8.87233	0.00602016	0.176825
MLKL	-1.18355	4.01942	8.86495	0.00603847	0.176825
DPP4	-0.875625	4.79608	8.84391	0.006091	0.17771
TMED2	-0.422618	7.61789	8.80738	0.0061834	0.178933
GCH1	1.5201	5.32159	8.78578	0.00623875	0.178933
GLIPR2	-0.630862	6.50774	8.7717	0.0062751	0.178933
OAZ3	1.47561	3.65094	8.77133	0.00627606	0.178933
KHK	-1.43962	3.32763	8.7618	0.00630082	0.178933
ZC3H3	1.23858	3.65251	8.75936	0.00630718	0.178933
FAM111A	-0.962009	4.05914	8.75802	0.00631066	0.178933
GSTP1	0.399872	9.88242	8.75504	0.00631843	0.178933
IFNGR2	-0.521713	7.78871	8.74064	0.00635615	0.178933
RGS10	-0.394975	7.57694	8.73702	0.00636568	0.178933
DVL2	-0.998767	4.02296	8.73156	0.00638004	0.178933
ALDOA	0.385251	10.4739	8.71983	0.00641109	0.179173
CLTB	0.469582	6.22276	8.69091	0.00648828	0.180321
GCLM	1.01339	4.68495	8.68751	0.00649743	0.180321
LMNB2	-1.26906	3.54396	8.67469	0.00653203	0.180651
TM7SF2	-1.06795	3.93454	8.64479	0.0066135	0.181642
PTCRA	-0.873923	4.54044	8.63954	0.00662793	0.181642
C6orf106	0.713085	5.20807	8.63651	0.00663626	0.181642
ARRDC4	2.04278	3.11285	8.61718	0.00668972	0.182478
IL17RC	-1.10094	4.04897	8.57878	0.00679733	0.183912
SNX5	-0.447862	7.07436	8.57414	0.00681044	0.183912
TCTEX1D2	0.982323	4.09051	8.56756	0.00682911	0.183912
LOC100505622	-1.28518	3.43854	8.5597	0.00685147	0.183912
TTLL4	0.917564	3.94322	8.55751	0.00685773	0.183912
ANXA4	-0.491868	6.30264	8.51651	0.00697583	0.186451
GPR183	-0.919911	4.49716	8.50261	0.00701637	0.186753
ITFG2	1.11424	3.6442	8.49658	0.00703403	0.186753
BLOC1S2	0.512453	7.04214	8.44855	0.00717651	0.189903
ARL4A	-1.32663	3.61807	8.39071	0.00735223	0.193909
ATP6V1A	0.848017	5.82791	8.36077	0.00744503	0.195708
BRD2	0.603278	5.79189	8.35125	0.00747483	0.195845
S1PR1	-1.20821	3.7197	8.71121	0.00755735	0.196673
FAR1	0.862366	4.19418	8.32406	0.00756059	0.196673
DNASE2	-0.521447	7.33627	8.31509	0.00758909	0.196673
PLSCR1	-0.63868	7.08851	8.31005	0.00760518	0.196673
EDEM2	-0.444944	6.57864	8.27022	0.00773356	0.199346
PARVG	-0.54383	6.32324	8.24042	0.00783117	0.20121
WBP1	-0.543402	5.84556	8.22501	0.00788215	0.201869
TLK1	0.836223	4.77868	8.20748	0.00794061	0.202715
PIGY	3.54432	6.0105	8.17508	0.0080499	0.203565
HDGF	0.609768	6.0537	8.17279	0.00805766	0.203565
PDLIM7	0.741698	5.51235	8.17108	0.00806349	0.203565
HLA-DMB	-0.462499	8.79114	8.16736	0.00807617	0.203565
CMBL	1.44689	3.61863	8.11952	0.00824112	0.205565
ENO1	0.339862	10.3372	8.09984	0.00831004	0.205565
TCTN3	0.689807	5.05227	8.09878	0.00831375	0.205565
EIF1B	0.567043	5.89923	8.09128	0.00834019	0.205565
FBRS	0.977048	4.34465	8.0859	0.00835921	0.205565
FCMR	-0.792364	5.83465	8.08027	0.0083792	0.205565
PGAM5	1.53964	3.3469	8.08003	0.00838002	0.205565
SERTAD3	0.709567	4.9691	8.07536	0.00839663	0.205565
CCL22	-0.637221	6.18948	8.07063	0.00841349	0.205565
HN1L	-0.840725	4.82674	8.0706	0.00841359	0.205565
SCIMP	-0.81828	6.16943	8.05779	0.00845941	0.205637
EXOSC4	0.483403	6.17897	8.051	0.0084838	0.205637
FPR1	-0.658405	6.36602	8.04817	0.00849396	0.205637
SCARB1	-0.567627	6.16738	8.02579	0.00857504	0.20697
YY1	0.755145	5.41731	8.00416	0.00865417	0.208249
PSMA3	0.477693	7.73867	7.97018	0.00878009	0.210268
PDE1B	-1.05431	4.06773	7.96578	0.00879653	0.210268
CCDC109B	-0.548254	6.55341	7.96025	0.00881728	0.210268
PSMB6	0.3066	9.34606	7.95046	0.00885411	0.210516
DNAJC2	0.820509	4.78685	7.90355	0.00903284	0.212699
RASA4B	-7.27785	3.28275	8.51794	0.00907687	0.212699
ELP5	0.657023	5.20748	7.89101	0.0090813	0.212699
IL21R	-0.629996	5.47604	7.89023	0.00908435	0.212699
TNFAIP2	0.842469	6.49157	7.88007	0.0091238	0.212699
PPIB	-0.370591	8.68295	7.87177	0.00915623	0.212699
CCL8	-0.926345	10.3473	7.86626	0.00917778	0.212699
OTUD4	1.4232	3.6256	7.86531	0.00918152	0.212699
CKS1B	-0.586257	5.66	7.8641	0.00918626	0.212699
RRS1	1.2132	3.90178	7.85542	0.0092204	0.212769
CD37	-0.717244	5.2302	7.83521	0.0093004	0.212769
HSP90AA1	0.461579	8.88039	7.83446	0.00930338	0.212769
FAM175B	0.862235	4.21584	7.8302	0.00932033	0.212769
NME4	-0.544239	6.15654	7.82957	0.00932284	0.212769
RPP25	-0.540233	5.75936	7.8101	0.00940083	0.213187
CCPG1	0.611442	6.49747	7.8083	0.00940811	0.213187
SAC3D1	-1.04852	4.05073	7.80499	0.00942144	0.213187
TMEM176B	-0.342947	10.203	7.76931	0.00956654	0.215857
RPN2	-0.427375	7.75098	7.75769	0.00961433	0.216322
HIBCH	-0.659083	4.96381	7.73463	0.00970995	0.21745
PLK1	-1.47266	3.32547	7.73245	0.00971905	0.21745
LENG1	0.824775	4.45662	7.72554	0.00974795	0.217486
GCLC	0.664098	5.63384	7.67398	0.00996644	0.221237
RNASET2	-0.469373	7.9378	7.67061	0.00998087	0.221237
AAK1	0.857911	4.99389	7.66337	0.010012	0.221237
CIITA	-1.29377	4.14264	7.6537	0.0100538	0.221237
CSF2RA	0.58203	6.31345	7.64919	0.0100734	0.221237
FLI1	-0.680982	5.04594	7.64703	0.0100827	0.221237
FYTTD1	0.663487	5.07157	7.62252	0.0101898	0.222972
C6orf62	0.877997	5.79104	7.60148	0.0102827	0.224389
MILR1	-0.637901	5.39672	7.58579	0.0103526	0.225297
APOL1	1.96314	5.33956	7.56484	0.0104467	0.226725
HSD17B14	-0.472986	6.66965	7.54825	0.0105219	0.227266
NCF1	-0.714254	7.08352	7.54676	0.0105287	0.227266
TRAF1	-1.13818	3.67648	7.54024	0.0105585	0.227292
JADE2	0.93689	3.97582	7.52622	0.0106227	0.228029
IGFLR1	-0.391558	7.91348	7.50792	0.0107072	0.228029
PON2	-0.741847	4.9576	7.50421	0.0107244	0.228029
MCM3	-0.818713	4.42197	7.49995	0.0107442	0.228029
OAT	-0.56771	6.22698	7.49793	0.0107536	0.228029
EBNA1BP2	0.61551	5.49804	7.49561	0.0107645	0.228029
SLTM	0.635644	6.27031	7.48949	0.0107931	0.228029
AKAP6	1.73616	3.03711	7.47257	0.0108726	0.228368
IDS	0.670012	5.65494	7.46825	0.010893	0.228368
IFIT2	-1.44589	7.93819	7.46357	0.0109151	0.228368
HMGB2	-0.643377	5.41596	7.46173	0.0109238	0.228368
CD84	0.450861	7.44299	7.44972	0.0109809	0.228961
FGL2	-1.44032	5.19241	7.44354	0.0110104	0.228977
PLP2	-0.486337	6.4946	7.43196	0.011066	0.229532
GBAS	-0.453034	6.72067	7.41437	0.0111508	0.230564
SLC28A1	-2.05133	3.37701	7.40968	0.0111736	0.230564
TPP1	-0.421537	7.16244	7.39916	0.0112249	0.231024
GORASP2	-0.582158	5.60144	7.38621	0.0112883	0.23173
ZWINT	-0.794549	4.61427	7.35525	0.0114416	0.233209
STX3	-0.877817	4.40113	7.3444	0.0114958	0.233209
TTC31	-1.12686	3.77757	7.3433	0.0115013	0.233209
BIRC7	-1.75975	3.70791	7.34317	0.011502	0.233209
AHCY	-0.603448	5.6467	7.34222	0.0115068	0.233209
PNN	0.615064	5.07684	7.32645	0.0115862	0.234223
MCM2	-1.55978	3.29913	7.30628	0.0116886	0.235696
LRRC25	-0.527286	6.62936	7.29649	0.0117387	0.236108
PCK2	-0.444583	6.5727	7.26731	0.0118894	0.238537
SMS	-0.331821	7.60184	7.24717	0.0119947	0.238948
CYTIP	1.00116	4.6844	7.23153	0.0120771	0.238948
GLUL	0.434122	10.5361	7.2266	0.0121032	0.238948
MAD2L1	-1.27588	3.50358	7.22439	0.0121149	0.238948
HPGDS	-0.462509	7.48085	7.22182	0.0121286	0.238948
SMARCD2	0.838242	4.29917	7.21966	0.0121401	0.238948
POLR2G	0.444505	6.47586	7.21717	0.0121533	0.238948
HMMR	-1.84765	2.85419	7.21378	0.0121714	0.238948
STOML2	0.450409	6.46136	7.21218	0.0121799	0.238948
PRC1	-1.33814	3.12772	7.1935	0.0122801	0.239777
PROCR	-0.803023	4.33813	7.18726	0.0123138	0.239777
MANF	-0.553239	6.44432	7.18206	0.0123419	0.239777
AMICA1	-0.772064	4.5778	7.17766	0.0123658	0.239777
C16orf72	1.11803	3.85403	7.17487	0.0123809	0.239777
BTN2A1	1.18376	3.65673	7.17085	0.0124028	0.239777
CD164	-0.409279	7.72968	7.16385	0.012441	0.239933
BTG3	-1.2298	3.58331	7.14878	0.0125236	0.240145
RNF144B	-1.24189	4.26319	7.14544	0.012542	0.240145
LPAR5	-0.91005	4.36246	7.14537	0.0125424	0.240145
GAL3ST4	-1.1061	3.9071	7.13189	0.012617	0.240993
SEC14L1	0.479679	6.34788	7.1264	0.0126475	0.240998
LOH12CR1	1.02634	3.8396	7.11287	0.012723	0.241569
MRPS6	0.346857	8.07896	7.11018	0.0127381	0.241569
PSMB3	0.329708	8.89762	7.09102	0.012846	0.243037
ARL4C	-1.34139	3.50758	7.08108	0.0129024	0.243525
PRPF31	0.500111	6.28107	7.07312	0.0129478	0.243804
EXOSC3	0.615476	5.17971	7.06349	0.0130029	0.244264
NUDT21	-0.714304	5.01987	7.05339	0.0130609	0.244524
STAC	0.986311	4.09834	7.0504	0.0130781	0.244524
DDX52	0.721708	5.01096	7.03785	0.0131508	0.245165
PLXDC2	-0.537405	5.18013	7.03386	0.013174	0.245165
L3MBTL2	0.854938	4.45716	7.01768	0.0132685	0.246349
PAXBP1	1.33581	3.1805	7.00813	0.0133246	0.246467
UBA7	-0.892333	3.8518	7.00607	0.0133368	0.246467
CDC20	-1.28644	3.64764	6.99215	0.0134191	0.247288
FAM105A	-0.674794	6.43549	6.98809	0.0134433	0.247288
GBP1	-0.792269	8.92484	6.97245	0.0135366	0.248431
PSMA1	0.35354	7.67739	6.95724	0.0136281	0.249536
CR1	-1.22086	3.37626	6.94219	0.0137193	0.2505
OPTN	-0.689553	6.63942	6.92889	0.0138005	0.2505
UNC93B1	-0.409963	6.90448	6.92524	0.0138228	0.2505
CCL7	-1.24594	6.86305	6.92038	0.0138526	0.2505
PLEKHM2	0.60825	6.05517	6.9162	0.0138783	0.2505
GADD45B	-0.707267	5.58018	6.91445	0.0138891	0.2505
ARID1A	0.738935	4.40258	6.91254	0.0139009	0.2505
ODF3B	-1.09175	4.22373	6.90235	0.013964	0.251068
MRPL28	0.402833	6.55899	6.88408	0.0140777	0.25163
SETD1B	1.43673	2.95121	6.88233	0.0140887	0.25163
TMEM248	0.668716	4.74272	6.88212	0.01409	0.25163
DHRS4L2	-0.489912	6.21175	6.8621	0.0142159	0.252893
ZNF143	1.17679	3.557	6.8608	0.0142242	0.252893
PCED1A	-0.975889	3.9574	6.83349	0.0143981	0.255414
FCGBP	-0.873101	5.44047	6.82657	0.0144426	0.255634
JHDM1D-AS1	-1.30474	3.42649	6.82098	0.0144786	0.255704
GTF2H3	0.889181	3.77641	6.81205	0.0145364	0.256155
L3HYPDH	0.968675	4.25852	6.78133	0.0147368	0.259115
CD302	-0.547325	5.15716	6.7567	0.0148999	0.260385
SGTA	0.592876	5.59141	6.75616	0.0149034	0.260385
FAM110B	-1.14525	3.24694	6.75205	0.0149308	0.260385
C14orf1	-0.626519	4.8714	6.7507	0.0149399	0.260385
UBXN6	0.754672	5.267	6.73146	0.0150689	0.262061
GPR155	1.31326	3.17803	6.70854	0.0152242	0.26218
EMC3	0.395649	6.90998	6.70508	0.0152478	0.26218
DLGAP4	0.696753	4.67301	6.70295	0.0152624	0.26218
EIF4A1	0.308979	10.2427	6.70194	0.0152693	0.26218
ZNF768	1.02104	4.1056	6.70152	0.0152722	0.26218
DUT	-0.499382	6.1818	6.70136	0.0152733	0.26218
GPBAR1	-2.1837	3.70984	6.68024	0.0154185	0.264104
ERLIN2	1.15469	3.67124	6.66815	0.0155023	0.264969
MKL1	0.916284	3.77545	6.64967	0.0156313	0.265717
DSE	1.07321	4.36132	6.64921	0.0156346	0.265717
ZNF277	-0.956544	4.3344	6.64365	0.0156736	0.265717
NELFB	1.08937	4.55853	6.63221	0.0157544	0.265717
GGH	-0.870471	4.35797	6.6307	0.0157651	0.265717
C19orf66	0.702017	4.66906	6.62865	0.0157796	0.265717
ZNF703	-1.3191	3.14962	6.62851	0.0157806	0.265717
BCL2A1	-0.728538	7.02061	6.62396	0.0158129	0.265717
PTGER2	0.66897	5.26242	6.60017	0.0159829	0.268008
SUSD6	1.03789	4.22216	6.59267	0.0160369	0.268349
KIAA0232	0.745176	4.3178	6.58362	0.0161024	0.268879
FAM212A	-0.859168	3.98212	6.57595	0.0161581	0.269245
NFIC	0.604506	5.40983	6.54219	0.0164057	0.272426
ACTR10	0.47323	6.14672	6.53652	0.0164477	0.272426
CYP51A1	-0.902432	4.23568	6.53043	0.016493	0.272426
SMC4	-0.736347	4.58899	6.52888	0.0165045	0.272426
ASAH1	-0.423459	9.46463	6.5268	0.01652	0.272426
PPP1R12A	0.410987	6.2891	6.51426	0.0166138	0.273406
EED	0.621991	4.76189	6.50166	0.0167086	0.2744
PELP1	1.03088	3.51672	6.49411	0.0167656	0.27477
AP1S2	-0.539723	6.79669	6.47279	0.0169281	0.276862
SPDL1	-1.08618	3.24534	6.46358	0.0169987	0.27732
PTMA	-0.272687	9.79336	6.46007	0.0170257	0.27732
NCF1C	-0.57746	7.2782	6.44539	0.0171392	0.2786
RNF26	-0.595901	4.85133	6.41894	0.0173459	0.281385
MAFG	1.07707	4.82334	6.40063	0.0174905	0.282866
FTL	0.349333	16.0755	6.3984	0.0175082	0.282866
B4GALT4	-1.14095	3.4487	6.38165	0.0176419	0.28397
FAM174A	0.74277	4.15887	6.37649	0.0176833	0.28397
ATP6AP2	-0.431284	9.13269	6.37646	0.0176835	0.28397
PPIL3	-0.677118	4.24033	6.36748	0.0177558	0.284558
HLA-F	-0.806405	5.45467	6.81979	0.0178811	0.285449
RBBP7	-0.397988	6.71117	6.35176	0.0178831	0.285449
GYPC	-0.703258	6.6907	6.32433	0.0181077	0.288456
P2RY6	0.561484	6.66306	6.31649	0.0181725	0.28891
TRPT1	-0.794355	4.32601	6.24962	0.0187352	0.29701
NAB2	0.86286	4.24501	6.24713	0.0187565	0.29701
JUP	-1.10837	3.93459	6.23235	0.0188836	0.297681
HIRIP3	-0.694441	4.57514	6.22986	0.0189052	0.297681
DDX3X	0.578185	5.38119	6.22918	0.0189111	0.297681
ZNF37A	1.1047	3.4006	6.21763	0.0190112	0.298668
DEK	-0.403481	6.87844	6.20603	0.0191124	0.299666
ERCC1	-0.305024	7.02248	6.19548	0.0192049	0.300525
RFC2	-0.505179	5.52932	6.18446	0.0193021	0.301453
EIF6	0.327947	7.27911	6.16669	0.0194599	0.303323
NEAT1	0.659256	7.07987	6.14482	0.0196561	0.305748
HNRNPA3	0.346568	7.2078	6.14082	0.0196923	0.305748
ST5	-0.995925	3.66022	6.10887	0.0199834	0.309124
NBPF1	-1.1093	3.48969	6.10429	0.0200256	0.309124
PFKL	-0.342815	7.35166	6.10422	0.0200261	0.309124
COPB1	-0.57072	5.39409	6.09955	0.0200692	0.30919
NFE2L2	-0.51508	7.41215	6.08667	0.0201885	0.310428
SPI1	0.380084	7.92076	6.06064	0.0204319	0.313565
TUBB	-0.35694	8.94703	6.00025	0.0210092	0.321804
WRNIP1	1.31303	3.52583	5.97752	0.0212311	0.322578
FCGRT	-0.297577	9.91808	5.97751	0.0212312	0.322578
MGAT1	0.321798	8.75476	5.97669	0.0212392	0.322578
CEBPZ	0.737989	4.90266	5.97485	0.0212573	0.322578
TFPI	0.990583	3.99536	5.97435	0.0212622	0.322578
TCAF1	1.1408	3.13966	5.9664	0.0213405	0.322979
SAE1	-0.468195	5.90415	5.96318	0.0213724	0.322979
ODC1	0.878514	3.80021	5.95935	0.0214103	0.322979
CCDC124	0.351373	6.98609	5.94958	0.0215074	0.323045
IRF2BPL	-0.97431	3.65766	5.94843	0.0215188	0.323045
METAP1	-1.07595	3.57086	5.94667	0.0215364	0.323045
TAF7	0.518297	5.85635	5.94036	0.0215995	0.323383
MIDN	1.39026	3.53019	5.90753	0.0219307	0.327726
ELOF1	0.441827	5.93435	5.89547	0.0220538	0.328948
DAPP1	-0.590414	5.96438	5.86612	0.0223566	0.332842
SMARCA1	-0.962504	3.47657	5.85167	0.0225073	0.33446
GPNMB	-0.479879	9.57401	5.83316	0.022702	0.336725
FUOM	-0.372517	6.86129	5.81122	0.0229352	0.339552
MAD1L1	-0.442643	5.65465	5.80046	0.0230506	0.339756
KCNN4	-1.0636	4.40649	5.80009	0.0230545	0.339756
MAPK1	0.631509	5.2025	5.79569	0.0231019	0.339756
FLAD1	0.551357	5.00577	5.79292	0.0231318	0.339756
STX6	0.707447	4.29017	5.7901	0.0231623	0.339756
TAPBP	-0.421008	7.63639	5.78237	0.0232459	0.340356
USP7	0.82859	4.05664	5.77177	0.0233612	0.341417
P2RY13	-1.31603	3.61883	5.76758	0.023407	0.34146
CD163	-0.476563	8.10985	5.75658	0.0235276	0.342591
TMUB2	0.54378	5.39518	5.7388	0.023724	0.344821
BAIAP2	0.625611	4.81301	5.72477	0.0238802	0.345917
PDGFB	-1.11065	3.38558	5.71575	0.0239813	0.345917
LZTS2	0.735231	4.61766	5.71294	0.0240128	0.345917
RGL2	-0.692752	4.38274	5.71201	0.0240233	0.345917
LTA4H	-0.540579	5.80483	5.70751	0.024074	0.345917
CD36	-0.528903	8.7515	5.705	0.0241022	0.345917
MNDA	-0.498743	7.62482	5.7049	0.0241035	0.345917
HOMER3	-0.613128	5.1723	5.69875	0.024173	0.346291
SIL1	-0.430497	6.2667	5.69446	0.0242216	0.346365
HINT1	0.312894	9.40382	5.68838	0.0242908	0.346422
HECTD1	0.571236	5.21278	5.68363	0.0243449	0.346422
QKI	0.756298	5.10187	5.67967	0.0243902	0.346422
CYTH4	-0.328789	6.8188	5.67885	0.0243996	0.346422
IL1B	-1.85592	3.39467	5.66917	0.0245106	0.347379
CTSS	-0.334156	10.0913	5.65704	0.0246505	0.348741
C15orf38-AP3S2	-6.86727	4.23484	5.732	0.0247365	0.348948
ADORA3	-0.781383	4.15371	5.64517	0.0247883	0.348948
MCM3AP	0.865441	4.30116	5.64128	0.0248337	0.348948
C14orf142	-0.622133	5.07372	5.63814	0.0248704	0.348948
PNPLA6	0.573421	5.11305	5.63696	0.0248842	0.348948
UBXN1	0.316194	7.29347	5.62296	0.0250485	0.350636
CYP20A1	0.465872	5.24036	5.60244	0.0252915	0.353415
SARAF	-0.303438	8.06187	5.58988	0.0254416	0.35489
PHC2	0.748034	4.30073	5.58383	0.0255142	0.354989
MGAT4A	-0.480246	5.29999	5.58186	0.0255378	0.354989
SCARF1	-0.861154	4.55508	5.57761	0.0255891	0.355082
XRN1	1.02218	4.39426	5.56892	0.0256941	0.35528
CAPN1	-0.402211	6.40822	5.56644	0.0257242	0.35528
PTPN6	0.314602	7.6366	5.56109	0.0257891	0.35528
PAPD5	1.33472	3.13174	5.56066	0.0257944	0.35528
TP53	0.834895	4.03974	5.55522	0.0258607	0.35528
CREBBP	0.878379	4.17878	5.55438	0.025871	0.35528
IL17RA	0.616952	5.62919	5.52436	0.0262402	0.357882
PRDX3	-0.311778	8.46795	5.51901	0.0263067	0.357882
NINJ1	0.301129	9.47449	5.50519	0.0264792	0.357882
UBE2G2	0.511022	5.29455	5.49938	0.0265521	0.357882
WIPF2	0.888282	3.71274	5.49926	0.0265535	0.357882
IRF8	-0.495257	6.32421	5.49895	0.0265574	0.357882
CDK5	-0.430242	5.61237	5.49769	0.0265734	0.357882
NTAN1	-0.34471	7.02967	5.49692	0.026583	0.357882
DHTKD1	-0.989768	4.36443	5.49497	0.0266075	0.357882
CCDC88A	0.454473	6.90719	5.49309	0.0266312	0.357882
HSPA4	0.468153	5.78612	5.49048	0.0266641	0.357882
HEXA	-0.323406	7.4738	5.48859	0.026688	0.357882
TRMT112	0.316024	7.6328	5.48835	0.026691	0.357882
CRELD2	-0.612196	5.17823	5.48596	0.0267212	0.357882
FH	0.552701	5.41301	5.48492	0.0267344	0.357882
PLEK	-0.371911	9.16163	5.46678	0.0269652	0.360365
GSTM3	0.601696	5.40064	5.43582	0.0273639	0.364616
MAP2K7	0.931688	3.93334	5.43415	0.0273857	0.364616
SLX1B	-2.41765	5.85305	5.42933	0.0274484	0.364616
MANBAL	0.657637	4.81041	5.42781	0.0274681	0.364616
SMARCA4	0.566296	5.50842	5.42444	0.0275122	0.364616
MRPL16	0.46949	6.2127	5.41461	0.027641	0.365153
LSM10	0.381124	6.66118	5.41435	0.0276443	0.365153
TBRG1	0.514818	5.42086	5.40145	0.0278143	0.366231
MPV17L2	0.6692	4.55638	5.40118	0.0278179	0.366231
HP1BP3	-0.640735	4.89928	5.39769	0.0278641	0.366234
AP1B1	-0.376591	7.31734	5.39388	0.0279147	0.366295
AMY2B	-1.31353	3.20179	5.37513	0.0281648	0.368656
PPAPDC1B	-0.598882	5.45946	5.37215	0.0282049	0.368656
ATAD1	0.813645	4.02035	5.37001	0.0282335	0.368656
TDP1	-1.11479	3.76268	5.36549	0.0282944	0.368847
LIG1	-0.916848	3.64608	5.3534	0.0284579	0.370371
CHST2	-0.891067	3.82665	5.34416	0.0285835	0.3714
DOK2	0.492491	6.79667	5.33059	0.0287691	0.373201
IFT52	-0.785592	3.9441	5.319	0.0289287	0.374222
MTHFD1	-0.542	5.62877	5.318	0.0289425	0.374222
GCHFR	-0.368399	6.82783	5.31466	0.0289887	0.374222
PPP3CA	-0.86975	3.97998	5.30606	0.029108	0.374635
ADAM28	-0.799623	4.14314	5.30557	0.0291147	0.374635
SYNGR1	-0.689805	4.81257	5.29723	0.0292311	0.375463
PSMD14	0.400673	6.83949	5.2942	0.0292734	0.375463
NAMPT	0.554211	6.23074	5.2722	0.0295831	0.378825
PHAX	0.42301	5.73565	5.26007	0.0297554	0.379935
UGP2	-0.377271	7.58685	5.25313	0.0298544	0.379935
NDUFAF1	0.534189	5.33458	5.25193	0.0298715	0.379935
STK40	0.537699	5.28813	5.25169	0.029875	0.379935
SFPQ	0.610541	5.50529	5.24937	0.0299082	0.379935
CHCHD5	0.523864	5.4224	5.23723	0.0300826	0.381542
HS2ST1	-0.692547	4.98498	5.22556	0.0302514	0.382733
CKS2	-0.462673	5.9149	5.21918	0.0303442	0.382733
EIF2S3	-0.742764	5.06692	5.21369	0.0304242	0.382733
AKR1A1	-0.275375	9.4442	5.2118	0.0304519	0.382733
STXBP3	-0.61306	4.86918	5.2113	0.0304593	0.382733
PSMD7	0.336399	7.81975	5.21018	0.0304756	0.382733
DNAJC19	0.431941	5.89252	5.20522	0.0305482	0.382733
SPG20	-0.603398	5.72353	5.20435	0.030561	0.382733
KIAA2018	1.20778	3.09442	5.19952	0.030632	0.383021
NT5C	-0.446851	5.61925	5.16546	0.0311377	0.387554
EFTUD1	0.83515	3.47314	5.16291	0.0311759	0.387554
NABP1	-0.657268	5.61254	5.16024	0.0312159	0.387554
C5orf56	1.42608	3.42482	5.15912	0.0312328	0.387554
UBE2A	0.376169	7.1392	5.15878	0.0312379	0.387554
BOP1	0.818724	3.83573	5.123	0.031781	0.39368
MYO1F	-0.446649	6.22761	5.11874	0.0318463	0.393876
TMEM63A	-0.751426	4.25566	5.10073	0.0321244	0.396699
FAM20A	-0.791456	5.19021	5.09413	0.0322269	0.397349
TMEM107	-0.619568	4.59906	5.08136	0.0324263	0.398901
RNASEH2A	-0.572012	4.60917	5.07339	0.0325514	0.398901
GK	-0.457992	7.07684	5.06718	0.0326492	0.398901
HIBADH	-0.526093	5.64787	5.0662	0.0326648	0.398901
ENOPH1	-0.531236	4.98227	5.06594	0.0326689	0.398901
TNS3	-0.474762	6.46766	5.06437	0.0326938	0.398901
SOWAHD	-1.20021	3.27823	5.06376	0.0327033	0.398901
SGTB	0.53683	5.45379	5.05814	0.0327923	0.399374
EIF1	0.274412	9.51535	5.04802	0.0329534	0.400724
P2RX4	-0.357289	7.78648	5.03326	0.0331898	0.402983
TMED9	-0.318314	8.58669	5.02714	0.0332884	0.403565
ABI1	-0.433797	7.06844	5.01971	0.0334085	0.404405
RABEPK	0.534765	5.72193	5.00644	0.0336241	0.406397
KAT8	0.75386	3.63366	5.00119	0.0337099	0.406401
TUBB4B	0.430507	6.40757	4.99994	0.0337303	0.406401
CYP27A1	0.534769	8.33196	4.99706	0.0337775	0.406401
XPO1	0.629063	4.56099	4.98298	0.0340092	0.408571
ACAD9	-0.570775	4.73969	4.97635	0.034119	0.408578
IVNS1ABP	-0.365373	6.77357	4.97425	0.0341537	0.408578
U2AF2	0.680107	4.48375	4.97287	0.0341767	0.408578
FRAT2	0.908895	3.5019	4.97057	0.0342149	0.408578
NADK	-0.48294	6.55323	4.96726	0.03427	0.408624
PXDC1	0.879857	4.58403	4.95931	0.0344027	0.409593
LINC01094	-0.468643	5.28293	4.95542	0.0344679	0.409747
TAF9	-0.391324	6.27905	4.9524	0.0345186	0.409747
HOXB7	-0.85708	3.66993	4.93966	0.0347333	0.411096
RBM34	0.479699	6.01291	4.93953	0.0347355	0.411096
NUP37	0.767936	4.18147	4.93647	0.0347872	0.411099
RSAD2	-1.62416	4.83798	4.93256	0.0348535	0.411271
MBD1	0.734645	4.60675	4.90669	0.0352958	0.415311
FAM195A	0.366833	6.61422	4.90644	0.0353001	0.415311
RNASEK-C17orf49	0.300917	9.33859	4.88855	0.0356096	0.418334
KIF20B	-0.730013	4.14032	4.88485	0.0356739	0.418472
CD320	-0.707472	4.13446	4.87964	0.0357648	0.418921
GOLIM4	-0.608921	5.22109	4.86756	0.0359766	0.420784
DOK3	-0.428256	5.92749	4.86131	0.0360866	0.420982
AMDHD2	-0.432065	6.03397	4.85925	0.036123	0.420982
CCDC18	-1.3316	3.18964	4.8576	0.0361521	0.420982
RHOBTB1	1.07585	3.50123	4.85096	0.0362698	0.421226
ASB8	0.742335	4.50389	4.84776	0.0363266	0.421226
AIFM2	0.73128	4.65843	4.84219	0.0364256	0.421226
FLT3LG	1.65437	3.03917	4.84029	0.0364595	0.421226
CEP57	-0.620581	4.73327	4.83883	0.0364857	0.421226
PLTP	-0.38018	9.09391	4.83584	0.0365391	0.421226
TMEM126A	0.402321	5.98924	4.83036	0.0366373	0.421226
NCSTN	-0.493427	6.3932	4.82989	0.0366457	0.421226
MYL6	-0.28754	11.2134	4.82707	0.0366963	0.421226
MRPL4	0.383855	6.51342	4.82676	0.0367019	0.421226
MGC72080	-0.943473	4.43855	4.81396	0.0369328	0.421389
DCPS	0.822964	4.22868	4.81392	0.0369336	0.421389
DGUOK	0.327364	6.42626	4.81268	0.036956	0.421389
PLEKHB2	0.322774	7.79908	4.81201	0.0369681	0.421389
SUPT6H	0.618989	5.39332	4.80994	0.0370057	0.421389
ERMARD	-1.08697	3.55777	4.80673	0.037064	0.421389
XBP1	-0.581032	5.52608	4.80549	0.0370865	0.421389
NISCH	0.657556	4.91981	4.79824	0.0372186	0.422288
DRAP1	0.294693	7.4713	4.79471	0.0372832	0.422419
KLF13	0.942961	3.826	4.78697	0.037425	0.423424
ZRSR2	0.627369	4.70131	4.78256	0.0375062	0.42374
DDX23	0.587786	4.88354	4.77546	0.0376372	0.42407
SUCLG1	0.389642	6.3415	4.7752	0.0376419	0.42407
TCEAL3	-0.519325	4.7902	4.76034	0.0379178	0.426482
DDX18	0.55477	5.95697	4.75791	0.0379631	0.426482
RALY	-0.300623	7.27092	4.75091	0.0380941	0.427351
SRSF3	0.325329	6.66999	4.74564	0.038193	0.427858
PLEKHJ1	-0.393177	6.8101	4.74196	0.0382621	0.428031
ANXA1	0.302063	8.61884	4.73557	0.0383827	0.428206
NAGA	-0.303009	7.25567	4.73543	0.0383853	0.428206
SYF2	0.351005	6.60473	4.72317	0.0386176	0.430061
OCEL1	-0.844519	3.96403	4.71889	0.0386992	0.430061
NOM1	0.760494	3.64134	4.71522	0.0387693	0.430061
UBE2K	0.375786	6.23615	4.71268	0.0388179	0.430061
RAD51C	0.843039	3.79036	4.71248	0.0388216	0.430061
EFR3A	0.829832	4.43196	4.70643	0.0389377	0.430748
RELB	-0.627268	5.19658	4.69949	0.0390711	0.431624
SRC	1.00105	3.79141	4.69279	0.0392005	0.432455
GPR89B	1.07157	3.2035	4.6898	0.0392584	0.432494
GPATCH11	0.923943	3.98249	4.6824	0.039402	0.433477
PAPD4	-0.559313	5.02547	4.67685	0.0395102	0.433887
RRAGD	-0.57226	5.14732	4.6749	0.0395483	0.433887
DR1	0.668663	4.60293	4.6687	0.0396696	0.434562
HIST1H4C	-0.840061	6.69795	4.66618	0.0397189	0.434562
RBL2	-0.787508	3.8492	4.6544	0.0399508	0.435382
MGST1	0.836226	4.44708	4.65306	0.0399773	0.435382
ITGAX	0.735722	4.70107	4.65294	0.0399798	0.435382
RAB29	-0.459125	5.62349	4.65128	0.0400125	0.435382
PPP4C	-0.315279	7.73141	4.64447	0.0401476	0.435416
RFT1	0.611716	4.72113	4.64332	0.0401703	0.435416
ARRB2	-0.304696	8.16934	4.64285	0.0401797	0.435416
EIF2A	-0.605647	4.80549	4.63175	0.040401	0.437221
DGCR2	0.741155	3.88373	4.62764	0.0404834	0.437517
TMF1	0.621918	4.83018	4.6239	0.0405585	0.437735
C1D	0.473701	5.47685	4.60746	0.0408902	0.439975
FIP1L1	0.461124	4.94562	4.60575	0.0409249	0.439975
TMEM134	-0.327702	6.23036	4.60242	0.0409925	0.439975
LAP3	-0.379975	9.47801	4.59471	0.0411497	0.439975
INIP	0.499345	4.9089	4.59359	0.0411724	0.439975
FSCN1	-0.498482	6.20967	4.58846	0.0412774	0.439975
LHFPL2	0.691438	4.58398	4.58134	0.0414236	0.439975
SEPP1	-0.423007	11.3427	4.58043	0.0414422	0.439975
GBA2	0.960631	3.41739	4.57862	0.0414796	0.439975
UNK	0.925074	3.88395	4.57694	0.0415142	0.439975
CETN3	0.697759	3.84513	4.57621	0.0415292	0.439975
HELLS	-1.41305	3.25109	4.57587	0.0415363	0.439975
SPATA20	-0.805027	4.18222	4.56837	0.0416912	0.439975
CD40	0.400905	8.31836	4.56824	0.041694	0.439975
TMEM43	-0.748684	4.36704	4.56781	0.0417028	0.439975
ARHGAP25	-0.379573	6.36348	4.56719	0.0417157	0.439975
UBTD1	-0.472318	4.98012	4.56573	0.041746	0.439975
MSRB2	-0.619922	5.17887	4.56348	0.0417927	0.439975
CTNS	0.442161	5.69931	4.56238	0.0418156	0.439975
SH3BP5	0.607498	4.86264	4.55272	0.0420169	0.440263
OIP5-AS1	-0.61233	4.23066	4.55082	0.0420566	0.440263
HTATIP2	0.34077	6.4711	4.54776	0.0421206	0.440263
SCO1	0.659782	4.85393	4.54512	0.0421759	0.440263
TM9SF1	-0.467784	5.70747	4.5443	0.0421932	0.440263
GNG10	-0.295621	7.66189	4.54292	0.0422222	0.440263
ALDH1A2	-0.585033	5.39301	4.54255	0.0422299	0.440263
PI4KB	0.536877	4.94232	4.52929	0.0425097	0.441796
ZNF720	0.551514	4.52247	4.5281	0.0425349	0.441796
WDR74	0.806758	4.0713	4.5277	0.0425433	0.441796
PARP12	-0.450133	5.94563	4.52265	0.0426504	0.442275
HRH2	-0.77342	3.80952	4.51955	0.0427163	0.442275
MRPS34	0.290053	7.61868	4.51769	0.042756	0.442275
LINC01010	-1.54268	2.881	4.50979	0.0429246	0.442777
OTOA	-0.632343	5.61766	4.50841	0.0429543	0.442777
FERMT3	0.286108	9.02406	4.50761	0.0429714	0.442777
GLB1	-0.340894	7.16972	4.49946	0.0431464	0.443314
CCSER2	0.641294	4.72581	4.49814	0.0431747	0.443314
ARHGAP4	-0.390933	6.18894	4.49514	0.0432394	0.443314
SART1	0.675588	4.52625	4.49274	0.0432911	0.443314
CLN8	0.431393	5.67264	4.49225	0.0433017	0.443314
FPGS	-0.528035	5.60974	4.47549	0.0436658	0.446467
COA4	0.513264	5.61353	4.46775	0.0438349	0.447622
COIL	0.497233	5.10482	4.46465	0.0439028	0.447701
PARVB	-0.558679	4.833	4.46227	0.0439551	0.447701
SUMO3	-0.274112	7.98649	4.45871	0.0440333	0.447925
HSD17B12	-0.476458	5.45592	4.45531	0.0441082	0.448114
PGPEP1	0.507044	5.62045	4.44778	0.0442747	0.448755
NAT9	0.601916	4.41764	4.44736	0.0442839	0.448755
NDUFB4	0.447387	8.15464	4.44187	0.0444059	0.44942
VEZT	0.891565	3.77018	4.43704	0.0445134	0.449936
APEX1	-0.31661	7.50475	4.42837	0.0447069	0.451188
ZNF451	-1.10288	3.27923	4.42642	0.0447506	0.451188
GM2A	-0.271502	8.9796	4.42339	0.0448187	0.451304
FAM98A	0.718572	4.29759	4.41763	0.0449481	0.451373
MCM6	-0.69725	4.34628	4.41692	0.0449642	0.451373
CEBPD	-0.605434	5.95052	4.39901	0.0453698	0.451373
AIMP1	0.397798	5.57614	4.39793	0.0453945	0.451373
PSIP1	-0.63205	4.57605	4.39782	0.0453969	0.451373
TTC1	0.34886	6.55582	4.39509	0.0454592	0.451373
NTPCR	0.472491	4.93861	4.3949	0.0454636	0.451373
CPT2	-0.614146	4.82975	4.3914	0.0455434	0.451373
MRPS15	0.411264	6.42613	4.3896	0.0455845	0.451373
GPCPD1	-0.999783	3.60395	4.38917	0.0455944	0.451373
SIPA1L2	0.786387	3.51514	4.3886	0.0456074	0.451373
BDH2	-0.706932	3.84778	4.38191	0.0457609	0.451373
MRPS2	0.42995	4.96917	4.38061	0.0457907	0.451373
GPX3	0.402395	7.80884	4.37782	0.045855	0.451373
SMIM19	-0.407471	5.61824	4.37713	0.0458708	0.451373
CD9	-0.360673	8.01054	4.3771	0.0458716	0.451373
CYTH1	-0.456677	5.43795	4.37636	0.0458886	0.451373
ANP32E	-0.555726	5.41164	4.37606	0.0458956	0.451373
LCP1	-0.327481	8.5937	4.37421	0.0459383	0.451373
MSN	-0.34902	6.74187	4.37276	0.0459717	0.451373
TRIM13	0.630445	4.57272	4.36509	0.0461494	0.451373
OSBPL9	-0.538221	5.02238	4.36491	0.0461535	0.451373
MMP12	-0.837702	8.09996	4.36423	0.0461693	0.451373
GFPT1	-0.914397	3.77021	4.36352	0.0461857	0.451373
IL7R	0.742236	4.95152	4.34825	0.0465419	0.454296
DNAJC3	-0.401393	5.73003	4.33952	0.0467468	0.455215
VPS35	0.348644	6.42489	4.33534	0.0468453	0.455215
COPS7A	0.313471	6.59639	4.33395	0.046878	0.455215
PIGK	-0.718681	4.12109	4.33191	0.0469263	0.455215
ITGAE	0.615152	4.91337	4.33151	0.0469356	0.455215
CCDC43	0.603823	4.63891	4.32906	0.0469936	0.455215
LPAR1	1.20175	3.28035	4.32507	0.0470882	0.455215
SLC29A1	-0.363518	6.71618	4.32486	0.0470932	0.455215
MAVS	0.562801	5.11754	4.31679	0.0472851	0.456049
SECTM1	-0.970242	6.46958	4.31568	0.0473116	0.456049
POLA2	-0.912948	3.44567	4.31402	0.0473513	0.456049
RBM23	0.537688	4.72961	4.29932	0.0477036	0.458547
TFDP1	-0.809774	3.82728	4.2984	0.0477258	0.458547
SLC2A3	-0.998866	3.88569	4.28853	0.0479642	0.460283
HS3ST2	-0.712891	4.18823	4.28301	0.0480982	0.461013
CRYBB1	-0.835942	4.0549	4.27678	0.0482498	0.461727
FASTKD3	1.17472	3.09846	4.27297	0.0483426	0.461727
ZFYVE16	0.595354	4.76096	4.27281	0.0483466	0.461727
NPLOC4	-0.589002	4.51012	4.2664	0.0485035	0.462671
UXS1	-0.451427	4.8621	4.26112	0.0486332	0.462839
PTPRC	-0.271059	8.22089	4.26096	0.0486373	0.462839
IMPDH1	-0.493712	5.37842	4.24914	0.0489289	0.465058
SS18	-0.660223	4.41461	4.23145	0.0493692	0.468684
CPED1	-1.0585	3.54111	4.22315	0.0495775	0.469858
MAN1B1	-0.467213	5.26036	4.22164	0.0496153	0.469858
UCHL3	0.376351	6.65167	4.21948	0.0496699	0.469858
LYZ	-0.361489	7.37568	4.20486	0.0500394	0.472792
CACUL1	0.42612	5.83926	4.19607	0.0502633	0.474345
CWC27	0.406933	5.23588	4.19033	0.0504101	0.47461
TMEM176A	-0.278913	8.94653	4.18601	0.0505208	0.47461
A2M	-0.334989	8.20234	4.18321	0.0505928	0.47461
EIF2B4	0.517156	5.64726	4.18162	0.0506336	0.47461
EAF1	1.20414	3.24981	4.18011	0.0506725	0.47461
FAHD1	0.395052	5.85687	4.17848	0.0507144	0.47461
LRWD1	1.33276	3.10586	4.17799	0.050727	0.47461
PSMC2	0.271878	7.8007	4.1764	0.0507681	0.47461
PWP1	0.487785	5.34818	4.17015	0.0509298	0.474769
CPTP	0.599485	4.28589	4.16942	0.0509486	0.474769
SERPINB9	-1.0121	4.13233	4.16883	0.0509639	0.474769
DNTTIP2	0.425438	5.84789	4.16044	0.051182	0.476033
CBX6	0.684463	5.19761	4.15901	0.0512191	0.476033
PREP	-0.678639	4.17782	4.15392	0.0513522	0.476196
TOMM70A	0.707223	4.14027	4.15228	0.0513949	0.476196
WDR91	0.6253	4.78503	4.15146	0.0514165	0.476196
CCL4L2	-1.19566	6.23399	4.14919	0.0514758	0.476196
CCDC170	-0.632492	4.99319	4.14289	0.0516413	0.476916
FCGR2B	-0.608	5.05903	4.14025	0.0517108	0.476916
WIPI1	-0.484605	5.67342	4.1394	0.0517332	0.476916
TCIRG1	-0.31947	7.57343	4.13356	0.0518876	0.477786
PRAF2	0.875041	3.66756	4.13043	0.0519702	0.477994
RAB1B	-0.526336	6.27324	4.12066	0.0522299	0.478226
ALDH9A1	-0.453097	6.21993	4.12034	0.0522386	0.478226
IFRD2	0.498713	5.02164	4.11438	0.0523975	0.478226
SLC38A10	-0.51812	5.12531	4.11147	0.0524754	0.478226
KANK2	-1.06711	2.97341	4.10992	0.052517	0.478226
TSC22D1	-0.529073	6.02742	4.10948	0.0525289	0.478226
PSMB5	0.29502	8.0462	4.10621	0.0526166	0.478226
SNHG16	0.577397	4.28537	4.10617	0.0526175	0.478226
OCIAD2	1.01335	3.44698	4.10411	0.0526729	0.478226
ENTPD6	-0.379448	5.70494	4.10397	0.0526767	0.478226
HERC5	-0.671984	4.54964	4.10334	0.0526937	0.478226
DEF6	-0.601063	5.08248	4.10251	0.052716	0.478226
OMA1	-0.66825	4.29758	4.09618	0.0528869	0.479231
SGK1	0.388356	7.41548	4.09302	0.0529721	0.479429
PMP22	-0.373052	6.92709	4.0897	0.0530623	0.479429
SLC39A8	-0.893057	4.92492	4.08581	0.0531677	0.479429
C3	-0.508589	5.90666	4.08497	0.0531905	0.479429
BCL2L2-PABPN1	0.409108	6.32104	4.08427	0.0532097	0.479429
CDK5RAP3	-0.360632	6.1069	4.08048	0.0533128	0.479477
KAT2A	-1.0641	3.13197	4.07965	0.0533355	0.479477
SEPW1	-0.294768	8.16095	4.07385	0.0534939	0.48036
ARPIN	0.621077	4.4825	4.06799	0.0536545	0.480707
MIR155HG	-1.45569	2.96011	4.06662	0.0536924	0.480707
NEK9	1.12746	3.10972	4.06552	0.0537226	0.480707
DSN1	-0.732819	3.99449	4.06159	0.0538308	0.480707
C9orf114	0.666958	4.38596	4.05916	0.0538978	0.480707
NSUN3	1.33846	2.96625	4.05811	0.0539268	0.480707
FAM213B	-0.508047	5.81715	4.05708	0.0539551	0.480707
ANKRD35	-1.39379	3.12123	4.0525	0.0540818	0.481298
ALDH2	-0.437488	5.59402	4.04844	0.0541944	0.481489
MRPL45	0.424633	5.07132	4.04702	0.054234	0.481489
EMC9	-0.764296	3.93228	4.04462	0.0543007	0.481489
PNPLA8	-0.535252	4.50294	4.03995	0.0544307	0.481489
IL10	-0.939289	4.08387	4.03884	0.0544617	0.481489
ALG8	-0.435692	5.54633	4.03869	0.054466	0.481489
USP2	-0.756852	3.83845	4.03495	0.0545707	0.48188
SUPT20H	-0.829244	3.62874	4.03006	0.0547076	0.482205
FN3KRP	-0.447257	5.45538	4.02894	0.0547391	0.482205
MYC	0.817119	3.66594	4.02716	0.0547891	0.482205
RBM14	0.571281	4.35712	4.02267	0.0549156	0.482556
TXNL1	0.329715	6.70888	4.02144	0.0549502	0.482556
APC	-0.872535	3.59362	4.01075	0.0552526	0.484677
HMGN2	-0.253515	9.15701	4.00565	0.0553975	0.485414
STK17A	0.658687	4.25895	4.00019	0.0555531	0.485488
COL9A2	-1.08982	2.95978	3.99974	0.0555661	0.485488
CARS	0.59392	4.57001	3.9976	0.0556271	0.485488
WBP1L	0.616125	4.70625	3.99629	0.0556648	0.485488
ADI1	0.321198	8.92627	3.99305	0.0557575	0.485488
RPS8	0.249024	9.93318	3.98898	0.0558742	0.485488
WDR33	0.50955	5.22798	3.98849	0.0558883	0.485488
RNF214	-0.87483	3.43095	3.98831	0.0558936	0.485488
PIGO	0.882626	3.72545	3.98616	0.0559555	0.485496
SNRPB2	0.30572	6.79692	3.98378	0.0560239	0.485561
HNRNPH3	0.461965	5.90295	3.97178	0.0563711	0.488039
C10orf76	0.870443	3.72259	3.9655	0.0565537	0.489088
FAM220A	-0.8508	3.34932	3.9527	0.0569279	0.491352
ZC3H18	0.93069	3.44804	3.95139	0.0569663	0.491352
POLD4	-0.276414	6.63509	3.94956	0.05702	0.491352
SCP2	-0.282794	7.12929	3.94813	0.0570623	0.491352
TNFAIP8L2-SCNM1	0.369002	6.82972	3.93615	0.0574161	0.493865
RNF216	0.525464	4.93057	3.92733	0.0576781	0.495145
TSKU	0.720863	4.27713	3.92695	0.0576893	0.495145
CHIT1	-0.445147	10.1316	3.92042	0.0578842	0.495655
IDI1	-0.496035	5.65363	3.91876	0.0579338	0.495655
USO1	0.401179	5.40924	3.91484	0.0580512	0.495655
USP30-AS1	-1.36576	4.50717	3.91432	0.0580668	0.495655
RPP21	0.499606	6.21589	3.91403	0.0580756	0.495655
CAP1	-0.257434	9.35236	3.91099	0.0581668	0.495655
CSF1R	-0.304788	8.23466	3.91041	0.0581842	0.495655
PIP5K1C	0.536127	4.56801	3.90538	0.0583357	0.49576
ALKBH4	0.677639	3.93103	3.90393	0.0583795	0.49576
GAPDH	0.214934	10.9316	3.90242	0.0584252	0.49576
C9orf85	-1.3281	3.15675	3.90175	0.0584456	0.49576
ZNF746	1.19473	3.26393	3.89387	0.0586842	0.496765
ANKS1A	-0.649297	4.15036	3.89372	0.0586888	0.496765
NRD1	0.399358	5.94969	3.8752	0.0592541	0.498919
HPS6	1.00589	3.79624	3.87502	0.0592597	0.498919
ELL2	0.589049	5.1676	3.87494	0.0592622	0.498919
PLXNA1	0.739531	4.27081	3.87463	0.0592717	0.498919
CFLAR	0.413276	6.17487	3.8739	0.059294	0.498919
ZNF780A	0.784046	3.50096	3.87309	0.0593191	0.498919
EIF3A	0.346151	7.23356	3.87032	0.0594044	0.499109
ATP6V0B	0.257673	9.61342	3.85307	0.0599379	0.50303
GNB4	-0.485894	5.6637	3.85116	0.0599973	0.50303
CLN6	-0.536074	4.77946	3.84843	0.0600825	0.503215
ARMCX6	-0.657247	4.41225	3.84481	0.0601954	0.503549
CELF2	-0.377369	5.90631	3.84303	0.0602513	0.503549
MIER2	0.791517	4.06658	3.84109	0.060312	0.503549
PDPK1	0.417491	5.20518	3.83548	0.0604877	0.503839
ARIH1	1.06903	3.45658	3.83456	0.0605169	0.503839
NDST2	-0.768059	3.674	3.83235	0.0605862	0.503839
LSM14A	0.384639	5.64221	3.8308	0.0606351	0.503839
HYPK	0.472639	7.17794	3.82991	0.0606631	0.503839
IER2	-0.496951	5.12522	3.81969	0.0609863	0.505303
CTSK	-0.471179	5.97116	3.81831	0.0610299	0.505303
TUBB6	-0.488183	5.48543	3.81681	0.0610776	0.505303
ZBTB7C	1.02939	3.03068	3.81497	0.0611363	0.505303
BMF	-0.75155	4.02453	3.81433	0.0611565	0.505303
NDC80	-1.24805	2.7239	3.80816	0.061353	0.505885
RPS27L	0.341275	9.03855	3.80563	0.0614339	0.505885
G6PD	0.400532	7.03699	3.80212	0.0615463	0.505885
RPE	-0.420644	5.50484	3.80042	0.0616009	0.505885
TNFRSF1A	0.244223	7.15	3.79827	0.0616699	0.505885
GIMAP1	-0.585067	5.41175	3.79771	0.0616878	0.505885
LYRM1	-0.506294	5.01174	3.79479	0.0617817	0.505885
CLEC4A	0.400877	6.82442	3.79226	0.0618631	0.505885
TMED5	0.362755	5.87305	3.78866	0.0619794	0.505885
HSP90AB1	0.245962	8.93445	3.7882	0.0619942	0.505885
CD59	-0.246097	9.34931	3.78687	0.0620371	0.505885
AP5B1	0.579971	4.7618	3.78672	0.0620419	0.505885
SLC7A6OS	0.548933	4.39198	3.78639	0.0620527	0.505885
USP18	-1.20795	3.95471	3.7793	0.0622822	0.507217
CISH	0.476608	5.32432	3.77662	0.0623693	0.507217
PSMC6	0.316372	6.18231	3.77546	0.0624072	0.507217
SUCLG2	-0.487228	4.94234	3.77324	0.0624795	0.507287
COPB2	-0.393451	5.97649	3.76687	0.0626874	0.507876
DENND2D	-0.501488	5.09408	3.76488	0.0627525	0.507876
SLC39A10	1.23493	3.32441	3.76257	0.0628283	0.507876
VAPA	0.252618	7.54792	3.75833	0.0629674	0.507876
STAT2	-0.501919	5.35237	3.75771	0.062988	0.507876
TPM4	-0.284037	8.20997	3.75715	0.0630063	0.507876
MSRB1	0.470952	6.02325	3.75688	0.0630153	0.507876
CMTM6	-0.320839	7.47939	3.75546	0.063062	0.507876
STX10	-0.32132	6.34009	3.73489	0.0637435	0.512784
AUP1	0.254723	7.49911	3.73318	0.0638003	0.512784
LARS	0.43449	5.83592	3.72801	0.0639731	0.513144
ZKSCAN4	-1.04925	3.28633	3.72799	0.0639739	0.513144
DUSP14	-0.613178	4.31426	3.72344	0.0641262	0.513848
IL4I1	-0.419765	8.90739	3.71871	0.0642853	0.514606
KIAA0020	0.557574	4.58679	3.71585	0.0643817	0.514854
NR2C2AP	-0.871813	3.36686	3.70824	0.0646386	0.514854
SLC39A11	-0.467309	4.73349	3.70775	0.0646551	0.514854
ASPHD1	-0.844379	4.1013	3.707	0.0646808	0.514854
DCTN4	0.735892	3.99742	3.70282	0.0648226	0.514854
ICK	0.934472	3.15202	3.69934	0.0649406	0.514854
STT3A	-0.35581	5.84927	3.69826	0.0649775	0.514854
SEC63	0.339757	6.03013	3.69703	0.0650196	0.514854
PRRC2A	0.563634	4.6506	3.6955	0.0650717	0.514854
STX2	-1.05517	3.05466	3.69523	0.0650809	0.514854
ARRDC1	-0.397032	5.51305	3.69339	0.0651437	0.514854
HTR2B	-0.849933	3.40379	3.69193	0.0651936	0.514854
RPL10A	-0.216137	8.61598	3.68726	0.0653534	0.514854
SH3GLB1	-0.293673	6.81128	3.68385	0.0654706	0.514854
ZBTB38	0.600503	4.39146	3.68328	0.0654901	0.514854
MX2	-1.44679	3.16283	3.68312	0.0654955	0.514854
RNF220	0.460283	5.06956	3.68032	0.0655918	0.514854
SLX1A	1.56465	6.06919	3.68026	0.065594	0.514854
MRPS18B	0.317971	6.15979	3.6722	0.0658721	0.514854
TMBIM1	0.247876	8.13817	3.67214	0.0658741	0.514854
MX1	-0.810495	6.29521	3.67094	0.0659155	0.514854
FARP1	-0.4216	5.28978	3.66883	0.0659887	0.514854
PAFAH1B3	-0.457431	5.03296	3.66873	0.0659921	0.514854
C11orf54	-0.619145	4.43518	3.66774	0.0660267	0.514854
SPTLC1	-0.456381	5.13078	3.66509	0.0661185	0.514854
HNRNPR	0.347419	6.39141	3.66452	0.0661382	0.514854
C4orf27	-0.433645	5.49606	3.66441	0.066142	0.514854
PSMB7	0.269597	7.44647	3.66308	0.0661884	0.514854
LYRM2	0.297923	6.26803	3.66301	0.0661909	0.514854
MAPRE2	-0.488798	5.29287	3.6598	0.0663027	0.515221
RNA45S5	0.692142	9.34171	3.65569	0.0664459	0.515484
CCNG2	-0.682022	4.35312	3.65512	0.066466	0.515484
ARMCX1	-0.672033	3.99443	3.64756	0.0667308	0.517034
CPNE3	0.545373	4.69902	3.64043	0.0669814	0.518471
TRAPPC8	1.14709	3.16576	3.63685	0.0671076	0.518842
GSS	0.417362	5.7834	3.63538	0.0671596	0.518842
NAA15	0.582319	4.07855	3.6318	0.0672863	0.518946
ASCL2	-0.957916	5.42366	3.63132	0.0673033	0.518946
CECR1	-0.536141	5.62763	3.62507	0.0675252	0.519806
RNF115	-0.437583	5.18462	3.62451	0.0675454	0.519806
FPR3	0.52227	5.19091	3.61597	0.0678497	0.521529
CENPU	-0.948613	3.61537	3.61456	0.0679003	0.521529
IFI27L1	-0.608295	4.22503	3.61176	0.0680007	0.52159
NIPSNAP1	-0.975798	3.76274	3.61069	0.0680391	0.52159
FKBP1A	-0.22986	9.00042	3.60115	0.0683824	0.523503
IRF1	0.442055	7.96728	3.59882	0.0684665	0.523503
COPG1	-0.420693	5.61859	3.59514	0.0685997	0.523503
SLC35A3	-0.954626	3.28682	3.59295	0.068679	0.523503
ARL5A	-0.418202	5.9615	3.59232	0.0687016	0.523503
ERGIC2	-0.437642	5.34678	3.59119	0.0687428	0.523503
GAPLINC	-0.600843	4.72599	3.58953	0.0688032	0.523503
GPANK1	0.499865	4.90537	3.58921	0.0688145	0.523503
RBPJ	0.356983	7.89798	3.5861	0.0689279	0.523865
AXL	-1.07917	4.10772	3.58354	0.0690211	0.524074
ARF3	-0.306519	6.89213	3.57808	0.0692206	0.524881
IFIT1	-1.37966	5.77752	3.57534	0.0693207	0.524881
ORC5	0.700436	4.16295	3.57371	0.0693807	0.524881
PYURF	-1.70427	6.08879	3.57132	0.0694683	0.524881
CCL13	-0.350077	13.4154	3.56983	0.0695229	0.524881
CARD16	-0.4094	6.82718	3.56892	0.0695564	0.524881
EPHB2	0.824211	3.83279	3.56611	0.0696599	0.524881
FARSA	0.316224	6.19802	3.56483	0.0697072	0.524881
MDP1	-0.544126	4.61111	3.56412	0.0697334	0.524881
CASC4	0.785525	3.86394	3.5615	0.06983	0.524881
LINC00674	0.501861	4.71197	3.5609	0.0698523	0.524881
SHMT1	-0.663758	4.27016	3.55872	0.0699327	0.524989
CREBL2	-0.372645	5.93742	3.55409	0.0701045	0.525784
BCS1L	0.669746	4.11464	3.54954	0.0702735	0.526556
LINC01272	-0.343362	7.29826	3.54417	0.0704738	0.52756
NXF1	0.793803	3.85837	3.53713	0.0707372	0.528565
GNPDA1	-0.274475	7.43766	3.53504	0.0708157	0.528565
SFXN5	0.879898	3.17417	3.53494	0.0708192	0.528565
VPS16	0.566752	4.61689	3.53349	0.0708736	0.528565
STOM	-0.391511	6.98132	3.53084	0.0709732	0.528809
PHYKPL	-0.436429	5.02586	3.5291	0.0710389	0.528809
TSPAN10	-1.29573	2.89288	3.51919	0.0714133	0.53108
CUL2	0.533726	5.00552	3.51671	0.0715075	0.53108
LRRC37BP1	-0.914897	3.22248	3.51574	0.0715441	0.53108
CECR5	-0.408504	5.36169	3.5109	0.0717285	0.531458
GALM	-0.463896	6.75559	3.51089	0.0717285	0.531458
C21orf59	0.402519	5.18537	3.50786	0.0718443	0.531821
UBR7	-0.690243	3.87395	3.50476	0.0719625	0.532202
ATRAID	-0.258083	7.71934	3.50142	0.0720904	0.53221
DYRK1A	1.10467	3.10761	3.50023	0.072136	0.53221
MRPS26	0.352606	5.34343	3.4995	0.072164	0.53221
RREB1	0.864664	3.37962	3.49688	0.0722645	0.532457
CCNYL1	0.787705	3.86775	3.49412	0.0723705	0.532746
GPR137	0.535178	4.36634	3.48995	0.0725314	0.532824
CCNT2	0.795656	3.72607	3.48825	0.072597	0.532824
ATP6V1B2	-0.380346	8.68843	3.48705	0.0726433	0.532824
AURKA	-0.864252	4.10379	3.48691	0.0726487	0.532824
BPTF	0.733247	4.58457	3.48325	0.0727904	0.532897
ST3GAL6	-0.492738	4.82848	3.48319	0.0727925	0.532897
RBM26	1.05422	3.59757	3.47106	0.0732641	0.533426
CPNE8	-0.921631	3.70812	3.46953	0.0733237	0.533426
ZNF140	-0.956021	3.24088	3.46892	0.0733475	0.533426
RPRD1A	0.965961	3.05456	3.467	0.0734226	0.533426
PRCC	0.461406	5.59981	3.46611	0.0734576	0.533426
TCHP	-0.513629	4.28741	3.46479	0.073509	0.533426
MGME1	-0.414997	5.37477	3.46424	0.0735308	0.533426
GADD45GIP1	0.338203	7.31068	3.46055	0.0736753	0.533426
SPIN1	0.719554	3.98865	3.45965	0.0737108	0.533426
KIFC3	-0.585108	4.17426	3.45608	0.0738512	0.533426
HSPBP1	0.525164	5.20162	3.45496	0.073895	0.533426
STYXL1	0.436265	5.41171	3.45398	0.073934	0.533426
CPM	-0.439274	7.67633	3.4538	0.0739411	0.533426
STON2	0.841063	3.62311	3.45301	0.0739719	0.533426
HUWE1	0.71975	4.36708	3.45243	0.0739949	0.533426
ALG12	-0.529706	4.77286	3.45236	0.0739979	0.533426
UMAD1	-0.694097	3.99044	3.44908	0.0741272	0.533426
SAP18	0.227389	8.74105	3.44887	0.0741357	0.533426
TIAL1	0.727029	4.28296	3.44883	0.0741371	0.533426
UBIAD1	-0.669214	3.95375	3.44051	0.0744669	0.53401
PPFIA1	0.662468	4.56494	3.43839	0.0745512	0.53401
PCNA	-0.380495	6.00615	3.4379	0.0745707	0.53401
FEZ1	-0.425144	5.78561	3.43655	0.0746244	0.53401
EIF3G	0.313293	7.19973	3.43626	0.074636	0.53401
PSAP	-0.25907	11.4952	3.43581	0.0746541	0.53401
PARP10	-0.984193	4.81692	3.43417	0.0747192	0.53401
HERPUD1	-0.477429	7.31252	3.43259	0.0747826	0.53401
TFEB	-0.671109	4.25839	3.43161	0.0748218	0.53401
HS1BP3	0.418318	4.89197	3.42933	0.0749129	0.534182
GSTM4	0.403496	6.12641	3.4264	0.0750302	0.534399
PPP2R5C	0.601699	4.35387	3.42462	0.0751014	0.534399
ATP6V1G1	0.214428	8.84904	3.42354	0.0751447	0.534399
DDB2	-0.460673	5.03746	3.41798	0.0753683	0.534529
BAD	0.355616	6.00579	3.41673	0.0754188	0.534529
SLC36A1	0.760454	4.03684	3.41644	0.0754306	0.534529
ARV1	-0.434158	4.84983	3.41642	0.0754313	0.534529
ATF5	0.405681	6.61884	3.41434	0.0755152	0.534647
PKM	0.256298	10.5717	3.4054	0.0758774	0.536285
C6orf1	-0.313549	6.66592	3.4053	0.0758812	0.536285
TMEM8A	0.635819	4.61197	3.40047	0.0760775	0.537196
WDR77	-0.357004	6.10219	3.39347	0.0763632	0.538736
TMEM55A	-0.469717	4.87742	3.3903	0.0764929	0.538815
SYT17	-0.922366	3.36605	3.38989	0.0765097	0.538815
NOC3L	0.700528	4.41227	3.38719	0.0766206	0.539023
ATP6V1H	0.332609	6.70676	3.3848	0.0767188	0.539023
CXCL8	0.734287	8.22426	3.38423	0.0767422	0.539023
MEI1	-1.15191	3.29789	3.38114	0.0768694	0.539345
DMXL1	0.439636	4.50071	3.37983	0.0769236	0.539345
TMEM138	0.380626	6.81405	3.36979	0.0773384	0.540585
TPT1	0.29128	9.6067	3.36962	0.0773458	0.540585
SNRPN	-1.87571	6.27147	3.36917	0.0773645	0.540585
RBM10	0.425617	5.53558	3.36899	0.0773719	0.540585
CHD6	-0.574813	4.01301	3.36693	0.0774572	0.540707
MBD3	0.58301	4.94953	3.36136	0.0776894	0.541658
PPP6R1	0.502411	5.13071	3.3604	0.0777294	0.541658
FDXR	0.699283	4.26083	3.35391	0.0780006	0.542616
HAUS7	0.500277	4.90559	3.35249	0.07806	0.542616
SAT2	0.30125	6.29133	3.35222	0.0780714	0.542616
DICER1	0.540126	5.08006	3.34903	0.0782052	0.543073
UHMK1	-0.608382	4.38118	3.34625	0.0783223	0.543412
VCP	0.245344	7.66305	3.33977	0.0785953	0.543668
SASH3	-0.423602	5.42062	3.33872	0.0786399	0.543668
GBP2	-0.360918	7.43266	3.33834	0.0786559	0.543668
FCER1G	-0.263375	10.899	3.33735	0.0786979	0.543668
C1orf122	-0.317541	8.05924	3.33529	0.0787852	0.543668
NFKBIE	0.430137	5.41396	3.33401	0.0788391	0.543668
JUND	0.700532	4.26017	3.33291	0.0788857	0.543668
ITGB1BP1	-0.314771	6.9355	3.32938	0.0790357	0.543668
ILK	-0.246032	8.17013	3.32626	0.0791686	0.543668
NCF2	0.341605	7.63459	3.32512	0.0792174	0.543668
SUMF2	-0.325769	6.34347	3.32369	0.0792785	0.543668
PSMD12	0.500125	5.82067	3.32318	0.0793001	0.543668
ITM2B	-0.223261	10.6456	3.32292	0.0793112	0.543668
MIF4GD	-0.402687	5.41606	3.32283	0.0793148	0.543668
ZNF131	0.77212	3.5852	3.31526	0.0796389	0.544978
MMADHC	0.262047	7.0029	3.3149	0.0796543	0.544978
PLA2G7	0.335059	9.40504	3.31187	0.0797844	0.544978
CLP1	0.584561	4.76226	3.30912	0.0799029	0.544978
MAGED1	-0.728226	4.31877	3.30907	0.0799051	0.544978
FLOT1	-0.288417	6.68351	3.30747	0.079974	0.544978
CXCL16	0.346082	8.23369	3.30498	0.0800814	0.544978
POMGNT1	0.697851	3.56305	3.30392	0.0801271	0.544978
SHC1	0.403548	5.07936	3.30384	0.0801304	0.544978
RRP36	0.710018	3.89239	3.30246	0.0801901	0.544978
CNOT3	-0.789823	3.37189	3.2987	0.080353	0.54498
COX17	0.428863	7.60807	3.29737	0.0804103	0.54498
RRP15	0.726845	4.0478	3.29535	0.0804982	0.54498
CBL	0.864391	3.58729	3.29411	0.0805519	0.54498
DOCK11	-0.971194	3.33264	3.29232	0.0806299	0.54498
UBE2M	0.537108	5.1237	3.29185	0.0806501	0.54498
PSMG1	-0.373177	5.74633	3.29141	0.0806693	0.54498
R3HCC1L	-1.02386	3.29321	3.28857	0.0807932	0.545354
NME2	-0.246247	8.95068	3.2853	0.0809357	0.545692
KLHDC3	-0.280904	6.50549	3.28428	0.0809803	0.545692
C1GALT1	-0.503386	4.56464	3.27656	0.0813185	0.547344
SLC43A2	0.434424	5.33321	3.27327	0.0814632	0.547344
EXOC3-AS1	1.20936	2.95705	3.27268	0.0814895	0.547344
TPD52	-0.582731	5.76464	3.26803	0.0816944	0.547344
LDHA	-0.30926	7.61475	3.26735	0.0817243	0.547344
ERP29	-0.245123	7.75474	3.26718	0.0817319	0.547344
TRAPPC6A	-0.360315	5.61228	3.26509	0.0818244	0.547344
MGAT5	0.66402	3.8962	3.265	0.0818282	0.547344
MDH1	-0.291285	8.34243	3.26465	0.0818439	0.547344
RUSC1	0.789444	3.72181	3.25878	0.0821039	0.547643
NGFRAP1	-0.488766	5.48881	3.25803	0.0821371	0.547643
TBC1D14	0.568919	4.67378	3.25778	0.0821484	0.547643
XKR8	0.814715	3.54553	3.25648	0.0822063	0.547643
PPM1M	-0.425003	4.99464	3.25561	0.0822448	0.547643
SQLE	-0.691606	4.62013	3.25434	0.0823012	0.547643
GTF2F1	0.353437	6.03172	3.25032	0.0824804	0.548378
FAS	0.367583	5.21489	3.24532	0.0827041	0.549406
TBC1D20	0.543281	4.41308	3.24359	0.0827815	0.549462
AKAP2	-1.49287	3.54855	3.24152	0.0828744	0.549621
CEP290	0.824675	3.64036	3.23914	0.0829812	0.549871
PPP1R12C	0.732275	4.0448	3.23255	0.083278	0.550372
CHTOP	-0.375321	5.76378	3.23099	0.0833489	0.550372
FBP1	-0.616595	4.83608	3.22543	0.0836004	0.550372
UFL1	0.466981	4.82632	3.2254	0.0836017	0.550372
C19orf48	-0.461306	5.14917	3.22428	0.0836526	0.550372
KCTD17	0.638754	3.82601	3.22236	0.0837396	0.550372
SUOX	-0.615147	3.8165	3.22101	0.0838008	0.550372
QRSL1	-0.636681	4.29247	3.22009	0.0838429	0.550372
KIF5B	0.231456	7.63466	3.21916	0.0838851	0.550372
ARMC7	0.636376	4.08219	3.2188	0.0839013	0.550372
HELZ	-0.698954	3.96448	3.21861	0.0839099	0.550372
ABI3	-0.566039	5.42265	3.21558	0.0840483	0.550372
DBNDD2	-0.377599	5.93484	3.21485	0.0840815	0.550372
NOTCH1	0.674744	3.80164	3.21466	0.0840902	0.550372
KPNA6	0.600087	4.42956	3.21459	0.0840933	0.550372
TIMELESS	-1.05161	3.12878	3.20923	0.0843381	0.551126
CWC15	0.289902	6.23368	3.20284	0.0846314	0.551126
RPL3	-0.197081	9.54575	3.20201	0.0846697	0.551126
FOXP1	-0.984543	3.23032	3.20126	0.0847039	0.551126
ACTN1	-0.332866	6.43909	3.19564	0.084963	0.551126
RBM27	0.535297	4.79485	3.19517	0.084985	0.551126
PDK3	-0.47644	4.84379	3.19422	0.0850289	0.551126
CERS5	0.510719	5.08886	3.19339	0.0850672	0.551126
SMIM4	0.540643	5.27671	3.19282	0.0850935	0.551126
RPS6KA3	0.672535	3.8739	3.19261	0.085103	0.551126
ARHGAP9	-0.37689	5.4372	3.19182	0.0851397	0.551126
FTSJ2	0.361991	5.99783	3.18896	0.0852725	0.551126
C12orf10	0.450181	5.03008	3.18827	0.0853041	0.551126
CYCS	0.233029	8.14177	3.18786	0.0853234	0.551126
SP3	0.624201	4.2371	3.18577	0.0854205	0.551126
POP5	0.414044	4.97007	3.18471	0.0854698	0.551126
MTSS1	-0.51418	4.69498	3.18446	0.0854811	0.551126
TMEM11	0.390383	5.89754	3.1844	0.085484	0.551126
TXNDC17	0.410892	7.7385	3.18356	0.0855232	0.551126
CTNNAL1	0.334694	6.40828	3.18202	0.0855948	0.551142
PSMD6	0.326733	6.46392	3.17575	0.0858871	0.552406
BNIP2	-0.342661	5.90882	3.17484	0.0859298	0.552406
PPAN	0.539045	4.36364	3.16943	0.0861833	0.553589
WDR41	-0.589414	4.6151	3.16695	0.0862998	0.553891
SURF2	0.434738	4.92995	3.16499	0.0863922	0.554037
H2AFJ	-0.319015	7.25953	3.15986	0.0866337	0.555139
CENPW	-0.386597	5.0789	3.15358	0.0869311	0.555704
PI4K2A	0.362708	5.42218	3.15323	0.0869474	0.555704
ABHD12	-0.23476	8.24484	3.15292	0.0869623	0.555704
DTYMK	-0.338687	5.97155	3.15192	0.0870098	0.555704
GOLT1B	-0.460619	5.14242	3.14944	0.0871275	0.555704
PSPH	0.728786	3.70592	3.14916	0.0871406	0.555704
KIAA0196	0.6719	3.72747	3.14743	0.0872232	0.555786
OSCAR	-0.635162	4.6733	3.14289	0.0874395	0.556319
MS4A7	-0.268418	9.96095	3.14122	0.0875188	0.556319
NUMB	-0.474466	4.70104	3.13707	0.0877175	0.556319
OS9	-0.238406	7.41672	3.13694	0.0877237	0.556319
LPXN	-0.345614	6.48326	3.13648	0.0877457	0.556319
HARS2	-0.702661	3.74217	3.13534	0.0878004	0.556319
DNAJA1	0.280936	7.94804	3.13484	0.0878246	0.556319
TNKS	1.36125	2.94225	3.13398	0.0878655	0.556319
PDIA5	-0.82393	3.10216	3.13034	0.0880405	0.556405
APOBEC3B	-1.67641	2.7985	3.12879	0.088115	0.556405
SRF	1.06855	3.12658	3.12803	0.0881517	0.556405
AKAP11	0.784958	3.79953	3.12789	0.0881586	0.556405
DNAJA2	0.43388	4.73109	3.12518	0.0882892	0.556788
AGFG1	0.940143	3.53122	3.12082	0.0884996	0.557673
DTX3L	-0.830252	4.22911	3.11833	0.0886203	0.557919
NDUFB5	-0.223057	7.49774	3.11712	0.0886786	0.557919
AQP9	-0.415267	5.76178	3.11513	0.0887756	0.558088
SRRM2	0.409043	6.52154	3.11337	0.088861	0.558185
MAX	-0.331336	7.09705	3.10987	0.0890313	0.558813
ROCK2	0.90096	3.64878	3.107	0.0891713	0.559252
HSPB1	0.280425	8.95482	3.10317	0.0893581	0.559357
RAB5B	-0.542859	4.36303	3.10268	0.089382	0.559357
FBXO42	0.673425	3.71288	3.10213	0.0894092	0.559357
EMC10	-0.504716	4.8401	3.10049	0.0894893	0.559357
MLF2	0.24377	7.63705	3.09816	0.0896038	0.559357
RAB8B	0.4404	5.19668	3.09799	0.0896123	0.559357
SAFB	0.372996	5.72729	3.09661	0.0896796	0.559357
HMGB1	-0.203813	8.51528	3.09169	0.0899216	0.560367
RASA1	-0.927811	3.29156	3.09046	0.0899823	0.560367
PTTG1	-0.592903	4.49898	3.08665	0.0901708	0.561068
PNPLA2	0.805179	3.87848	3.08533	0.0902358	0.561068
LIMD2	-0.291465	7.87939	3.08265	0.0903683	0.561454
ARL14EP	0.421594	4.73989	3.08084	0.0904583	0.561575
LIMK2	-0.646334	4.7497	3.07853	0.0905729	0.56158
TUBA1A	-0.295108	8.32568	3.07798	0.0906001	0.56158
FILIP1L	-0.902846	3.45988	3.07618	0.0906895	0.561643
REXO2	0.263915	6.04332	3.07494	0.0907513	0.561643
IGBP1	0.358903	5.26374	3.07288	0.0908539	0.561841
C2	-0.251891	7.279	3.07077	0.0909593	0.562056
DTNB	-0.455457	5.38106	3.06748	0.0911238	0.562637
SDCCAG8	-0.464932	4.88201	3.06575	0.0912103	0.562734
BMPR2	0.71806	3.86019	3.06191	0.0914031	0.563402
PTPN1	-0.403492	5.73941	3.06077	0.0914599	0.563402
RHBDD2	0.329809	6.21867	3.0587	0.0915644	0.563609
FARSB	-0.474651	4.37414	3.05584	0.0917082	0.563654
TUBA1C	0.294252	6.31545	3.05574	0.0917133	0.563654
CD82	-0.310476	7.00002	3.05237	0.0918832	0.563947
NAA25	0.814488	3.59575	3.04973	0.0920168	0.563947
RAD51L3-RFFL	1.3275	2.95197	3.0493	0.0920382	0.563947
LINC00888	-0.639514	4.07534	3.04692	0.0921591	0.563947
B3GNT8	-0.765669	3.36826	3.04689	0.0921603	0.563947
CLIP1	0.331442	5.90325	3.04502	0.0922554	0.563947
JARID2	0.746379	3.75834	3.04499	0.0922566	0.563947
FLYWCH2	0.528644	4.61179	3.04341	0.0923368	0.564
CHD8	0.590618	4.34707	3.04204	0.0924068	0.564
CMC2	-0.395968	5.93748	3.03781	0.0926218	0.564879
TK2	-0.526572	4.12433	3.02811	0.0931176	0.566801
KDM3A	-0.833076	3.3753	3.02765	0.0931414	0.566801
QSOX1	-0.316785	5.88049	3.02692	0.0931787	0.566801
MAGEH1	-0.569941	3.85372	3.02411	0.0933231	0.566801
ARL3	0.417652	5.24771	3.02272	0.0933944	0.566801
RAB31	-0.249472	8.73011	3.0185	0.0936123	0.566801
CAB39	0.67614	4.6729	3.01383	0.0938534	0.566801
APPL2	-0.652661	4.16036	3.01252	0.093921	0.566801
TOP1	0.320122	6.15964	3.00935	0.0940858	0.566801
ADCK4	0.893464	3.3285	3.00904	0.0941016	0.566801
CASP7	-0.690463	4.62154	3.00703	0.0942062	0.566801
EXOC3	0.524956	4.46103	3.00678	0.0942187	0.566801
CCDC107	-0.349182	6.12217	3.00678	0.0942191	0.566801
AGAP2-AS1	-0.636357	4.00733	3.00499	0.0943121	0.566801
IGFBP7	-1.29094	3.2581	3.00487	0.0943183	0.566801
KDM2A	0.872992	3.88676	3.00265	0.0944338	0.566801
PMVK	0.284085	6.72712	3.00243	0.0944452	0.566801
CCDC94	0.455355	4.91453	3.00114	0.0945127	0.566801
CLPP	0.240021	6.93473	3.00045	0.0945486	0.566801
IFITM10	0.686634	3.97114	3.00041	0.0945507	0.566801
SLC25A32	1.06709	3.14129	3.00026	0.0945586	0.566801
MORC3	0.628005	3.88215	2.99683	0.0947377	0.566801
MELK	-1.12778	3.00468	2.99654	0.0947531	0.566801
NUDC	0.255902	7.14385	2.99567	0.0947984	0.566801
PSMA7	0.201115	9.41521	2.99518	0.094824	0.566801
SLC25A20	0.318763	6.09161	2.99399	0.0948866	0.566801
QRICH1	0.489824	4.37303	2.99351	0.0949116	0.566801
TSEN15	-0.476186	4.51	2.99317	0.0949295	0.566801
ARID5A	-0.291967	6.68574	2.98879	0.0951597	0.567584
AAAS	-0.477396	4.57964	2.98796	0.0952031	0.567584
HADHA	-0.227739	7.28186	2.98508	0.0953547	0.568063
NARFL	0.422002	4.6953	2.98214	0.0955099	0.568562
RABIF	0.35713	5.8342	2.97866	0.0956936	0.569081
HAT1	-0.292932	5.71796	2.97667	0.0957991	0.569081
TCF4	-0.360725	6.0312	2.97542	0.0958651	0.569081
PNMA1	-0.352986	5.31898	2.97509	0.0958828	0.569081
UTP11L	0.366899	5.77275	2.97325	0.0959807	0.569238
OLFML2B	-0.324279	5.54796	2.96897	0.0962081	0.569567
FKBPL	0.975793	3.08853	2.96639	0.0963454	0.569567
TSTA3	-0.405835	5.13666	2.96631	0.0963496	0.569567
OTULIN	0.677262	3.3985	2.96579	0.0963776	0.569567
SAFB2	0.361173	5.54739	2.96442	0.0964506	0.569567
EDF1	0.253506	8.46276	2.9637	0.0964889	0.569567
TPCN2	-0.622379	4.01208	2.96252	0.0965521	0.569567
EPRS	0.349835	5.47926	2.96147	0.0966082	0.569567
WDR46	0.489954	5.17762	2.95796	0.0967961	0.570252
ERGIC1	-0.533398	4.0804	2.95612	0.0968947	0.570411
GMCL1	1.0717	3.10279	2.94835	0.097313	0.572283
CAMK1D	-0.586632	4.13076	2.94754	0.0973564	0.572283
TOR3A	-0.409641	6.39756	2.94477	0.0975064	0.572712
SLC37A4	-0.577867	4.09841	2.94353	0.0975732	0.572712
TUT1	0.660963	3.68362	2.93898	0.0978197	0.57321
AASDHPPT	0.480747	4.85924	2.9379	0.0978783	0.57321
RNF135	0.37099	5.32023	2.93448	0.0980642	0.57321
SQRDL	0.28225	7.9917	2.93318	0.0981355	0.57321
MFF	0.310175	5.88746	2.93278	0.0981568	0.57321
EHD4	-0.430904	5.66726	2.9299	0.0983143	0.57321
C1QA	-0.198524	11.778	2.92717	0.0984635	0.57321
GADD45A	0.594742	4.18475	2.92594	0.0985305	0.57321
MLEC	-0.281199	6.86819	2.9259	0.0985328	0.57321
TOB2	0.812891	3.36388	2.92291	0.0986965	0.57321
PIK3R3	0.884968	3.57757	2.9222	0.0987356	0.57321
UCHL1	0.420056	5.96319	2.92119	0.0987909	0.57321
SLC35B4	-0.535985	4.31279	2.92116	0.0987927	0.57321
LCOR	0.738976	3.37188	2.92055	0.098826	0.57321
FOXK1	0.82054	3.2977	2.91997	0.0988577	0.57321
WBP5	-0.340562	5.42036	2.91667	0.0990394	0.57321
PTRH1	0.525419	4.67573	2.91606	0.099073	0.57321
DNAJC13	-0.760119	4.14187	2.9153	0.0991145	0.57321
GRWD1	0.529046	4.36283	2.91507	0.0991276	0.57321
PGA3	-0.696046	4.10064	2.91491	0.099136	0.57321
GIMAP6	-0.778661	4.44072	2.91419	0.0991758	0.57321
KIAA0930	0.359832	6.44324	2.91301	0.0992412	0.57321
SAR1B	0.351549	5.74381	2.91032	0.0993893	0.573649
FBXL5	-0.495269	5.23391	2.90576	0.0996419	0.574216
TMEM245	0.633133	3.70487	2.90518	0.0996741	0.574216
ACTL6A	-0.544332	4.26586	2.90423	0.0997265	0.574216
DENND3	-0.90918	3.25774	2.90334	0.0997759	0.574216
OTUD1	-0.627315	4.23327	2.90177	0.0998633	0.574304
TMEM175	-0.52344	4.56864	2.89869	0.100034	0.574855
RCN1	0.647943	4.98365	2.89745	0.100104	0.574855
TRIM47	0.422891	5.02966	2.89365	0.100316	0.575518
CDKN1C	-0.931211	3.22312	2.89111	0.100458	0.575518
CCDC101	0.653491	3.66402	2.89022	0.100507	0.575518
NFU1	-0.249032	6.33393	2.89021	0.100508	0.575518
APOO	0.430418	5.67763	2.88869	0.100593	0.575532
SON	0.443939	8.28459	2.88653	0.100715	0.575532
CHIC2	0.601793	4.26084	2.8863	0.100727	0.575532
VOPP1	-0.316149	7.2102	2.88386	0.100864	0.575904
ICAM3	0.558689	4.18692	2.87938	0.101117	0.576521
GPR162	0.785585	3.15437	2.87811	0.101188	0.576521
BIRC5	-0.671317	3.67969	2.87626	0.101293	0.576521
TRPV2	-0.328074	6.40497	2.87437	0.101399	0.576521
MAN2A2	0.537989	3.75486	2.87266	0.101496	0.576521
MRPL20	0.246902	6.97118	2.87168	0.101552	0.576521
GCC2	0.415248	6.22293	2.871	0.10159	0.576521
TYW1	0.770145	3.28914	2.86893	0.101707	0.576521
KLHL12	-0.616617	4.40135	2.8677	0.101778	0.576521
MRFAP1L1	0.437376	5.21582	2.86729	0.101801	0.576521
VPS28	0.223826	7.44459	2.86718	0.101807	0.576521
BCL2L11	0.772462	3.66977	2.86632	0.101856	0.576521
AP2S1	-0.194958	9.36826	2.86459	0.101955	0.576521
CNPY3	-0.226856	7.30844	2.8631	0.102039	0.576521
CHST11	-0.463033	5.3931	2.86276	0.102058	0.576521
TAX1BP3	-0.282415	6.16225	2.86023	0.102203	0.576929
CCL4L1	1.81182	2.98204	2.85628	0.102429	0.577793
HSBP1	0.289135	8.21185	2.85436	0.102539	0.578004
GNAI2	0.315837	8.21571	2.85194	0.102677	0.578376
VAT1	-0.209139	7.91917	2.85001	0.102788	0.57859
PLXNB2	0.434306	5.81511	2.84852	0.102874	0.578664
JTB	-0.267227	7.20475	2.84608	0.103014	0.578905
CD300C	-0.552842	4.51651	2.84525	0.103062	0.578905
GALNT2	-0.461071	4.78556	2.83953	0.103392	0.580039
PCF11	0.460456	4.79471	2.83824	0.103467	0.580039
SRSF10	-0.28605	6.02603	2.83658	0.103563	0.580039
MTX1	0.282831	6.49523	2.835	0.103654	0.580039
QTRT1	0.568442	4.20404	2.83372	0.103729	0.580039
VPS37B	-0.706241	3.68072	2.83362	0.103734	0.580039
DALRD3	-0.82332	3.42593	2.83246	0.103802	0.580039
SLC25A6	0.186443	9.56328	2.83055	0.103913	0.580039
MLLT6	0.479142	4.94504	2.82566	0.104198	0.580039
FBXO28	0.705875	3.35647	2.82438	0.104273	0.580039
OGFR	-0.356858	5.85068	2.82335	0.104333	0.580039
VNN1	-0.959183	3.23512	2.82325	0.104339	0.580039
RBM42	0.2955	6.40801	2.82032	0.10451	0.580039
ZDHHC6	-0.513536	4.44638	2.81864	0.104608	0.580039
YBX1	-0.213198	10.132	2.81742	0.10468	0.580039
UQCRFS1	0.204733	8.33322	2.81596	0.104766	0.580039
PAPSS1	-0.319245	6.30087	2.81524	0.104808	0.580039
GAMT	-0.534821	5.08139	2.81433	0.104862	0.580039
RALBP1	0.34714	6.40305	2.81272	0.104957	0.580039
KCTD9	-0.867443	3.37231	2.81184	0.105008	0.580039
GDI1	-0.394959	5.63086	2.8114	0.105034	0.580039
UROS	-0.358571	5.9163	2.81067	0.105077	0.580039
YTHDC1	0.428663	5.53939	2.8103	0.105099	0.580039
MPC2	-0.271841	7.0945	2.81001	0.105116	0.580039
TMEM205	0.286926	5.91074	2.80817	0.105224	0.580039
PVR	0.9101	3.40216	2.80687	0.105301	0.580039
TBC1D12	-0.731314	3.55081	2.80617	0.105342	0.580039
NME1	0.34278	6.47405	2.80518	0.105401	0.580039
PIGC	-0.532172	4.38481	2.80512	0.105405	0.580039
CSNK2A1	0.41577	5.04083	2.80438	0.105448	0.580039
ORC3	-0.719958	3.93129	2.79821	0.105814	0.581636
PLD3	-0.216293	11.0764	2.79702	0.105885	0.581636
SNUPN	-0.406013	5.36291	2.79316	0.106115	0.582443
MPND	-0.763906	3.61388	2.78983	0.106314	0.582443
KDM5A	0.470952	4.78331	2.78873	0.106379	0.582443
DCTN6	0.347915	5.43907	2.7885	0.106393	0.582443
PTBP1	0.364728	5.97038	2.78843	0.106397	0.582443
SEPT7	0.209323	8.02328	2.78592	0.106547	0.582769
ACE	-0.517572	4.79108	2.78479	0.106615	0.582769
PIK3IP1	-0.417745	5.76394	2.78377	0.106676	0.582769
SLC25A19	0.336615	6.55726	2.78238	0.10676	0.582824
PDDC1	0.665314	3.67746	2.77555	0.10717	0.583622
ZNF174	0.777847	3.00335	2.77494	0.107207	0.583622
PLOD1	-0.332986	5.7187	2.77492	0.107209	0.583622
DUSP22	-0.517416	5.03802	2.77362	0.107287	0.583622
APOL6	0.629658	5.60528	2.77309	0.107319	0.583622
PASK	-0.884519	3.37698	2.7713	0.107427	0.583622
SNCA	-0.285214	6.96267	2.77107	0.107441	0.583622
GTF3C6	0.20259	8.31119	2.76915	0.107557	0.583622
SFXN1	-0.834368	3.51708	2.76902	0.107565	0.583622
CD300A	-0.407932	6.26558	2.76652	0.107716	0.584009
CTNNBIP1	-0.525999	4.19843	2.76542	0.107783	0.584009
C20orf27	-0.336884	6.7811	2.76376	0.107884	0.584158
HDLBP	-0.332369	6.6797	2.76034	0.108092	0.584886
C12orf43	0.575555	4.22411	2.75813	0.108227	0.585198
PTAFR	0.37443	7.87009	2.75652	0.108325	0.585198
GMPPB	-0.468349	4.69054	2.75578	0.10837	0.585198
FIG4	-0.604195	4.66324	2.75183	0.108612	0.585951
MAGEF1	-0.463751	4.60443	2.7511	0.108656	0.585951
CYP4V2	-0.774105	3.83	2.74889	0.108792	0.586281
PEPD	-0.229682	7.62889	2.74399	0.109093	0.586281
EIF2S2	0.191588	8.06693	2.7405	0.109308	0.586281
ZFP36	-0.36987	5.58762	2.74005	0.109336	0.586281
SLC6A12	-0.997745	4.28606	2.73892	0.109405	0.586281
CUL4B	-0.89377	3.14077	2.73813	0.109455	0.586281
COMMD10	-0.294943	5.61417	2.73728	0.109507	0.586281
NCK1	-0.350233	5.93549	2.73725	0.109509	0.586281
LYAR	0.492271	4.89378	2.73711	0.109518	0.586281
GRAMD1A	-0.569849	4.63054	2.7364	0.109561	0.586281
LOC100131564	-0.783727	3.14791	2.73633	0.109566	0.586281
BAZ1B	0.394296	5.26705	2.73576	0.109601	0.586281
CYBB	0.246798	8.09046	2.73295	0.109775	0.586817
PLEKHM1	0.74083	3.56221	2.73072	0.109913	0.587162
RALGDS	-0.638937	4.03883	2.72781	0.110094	0.587733
ICT1	0.438644	4.65158	2.72589	0.110214	0.587924
TIFA	-0.584315	5.4757	2.72476	0.110284	0.587924
NGRN	0.267742	6.22857	2.72368	0.110351	0.587924
EXOSC5	0.434166	4.60909	2.72051	0.110549	0.588584
TRAPPC12	0.591003	4.24412	2.7098	0.111221	0.591765
MARCKS	0.449084	7.26819	2.70768	0.111354	0.591933
RNASE1	-0.506665	6.55984	2.70674	0.111413	0.591933
ZBTB44	0.649507	3.0437	2.70576	0.111475	0.591933
BTG1	-0.504501	6.60741	2.70243	0.111686	0.592372
SIRT6	0.468211	4.6253	2.7021	0.111707	0.592372
PCYT2	-0.60395	3.95288	2.70068	0.111797	0.592456
YWHAB	0.199181	8.53703	2.69733	0.112009	0.593185
ZNF675	0.775899	3.15819	2.695	0.112157	0.593576
DNPEP	0.316829	6.02859	2.69326	0.112267	0.593765
OASL	-1.26608	3.42349	2.68849	0.112571	0.594723
MAP1LC3A	-0.314475	7.06951	2.68712	0.112659	0.594723
MFSD5	0.409367	5.26022	2.68691	0.112673	0.594723
FAM219B	-0.538971	4.08047	2.68549	0.112763	0.594783
CASP8AP2	-0.511086	4.50545	2.68439	0.112833	0.594783
GNGT2	-0.916786	3.42041	2.68111	0.113044	0.595012
TKFC	-0.995194	3.23493	2.67973	0.113132	0.595012
SUFU	0.561736	4.20359	2.67893	0.113184	0.595012
SLC29A3	-0.381454	6.13936	2.67777	0.113258	0.595012
SLC27A3	-0.392213	5.45673	2.67702	0.113306	0.595012
PARP4	0.406324	4.75726	2.67673	0.113325	0.595012
MITF	0.305878	5.99722	2.67241	0.113603	0.59573
HAUS1	-0.389734	5.41137	2.67151	0.113662	0.59573
PRNP	-0.342266	6.74539	2.67113	0.113686	0.59573
MFSD11	-0.402972	4.9758	2.66918	0.113812	0.595998
ST20-MTHFS	-0.802992	5.98499	2.66642	0.113991	0.596248
ANKRD10	-0.383336	4.9606	2.66612	0.114009	0.596248
KIAA0195	0.776169	3.46345	2.66489	0.11409	0.596276
MLXIP	0.560793	4.67036	2.66224	0.114262	0.596782
DDX41	0.340896	5.49429	2.65693	0.114607	0.597257
NREP	-0.898109	3.18273	2.65593	0.114672	0.597257
DPP9	0.396596	5.10131	2.65558	0.114695	0.597257
MIOS	-0.746502	3.53727	2.65452	0.114764	0.597257
NUP88	0.710124	3.5899	2.65354	0.114828	0.597257
DHRS3	-0.518412	4.70814	2.65286	0.114873	0.597257
GAL	-0.489281	5.88051	2.65261	0.114889	0.597257
LYSMD2	-0.466466	5.55789	2.64743	0.115228	0.597257
D2HGDH	-0.902422	3.21892	2.64694	0.11526	0.597257
NCOA4	-0.318616	7.59031	2.64387	0.115461	0.597257
KDELR2	-0.252402	7.20664	2.64372	0.115471	0.597257
PIM2	-0.65324	4.25995	2.64351	0.115485	0.597257
TMEM243	-0.446976	4.47031	2.64341	0.115492	0.597257
HIST2H2AA3	1.42172	6.70415	2.64241	0.115557	0.597257
WDR81	0.514628	4.94623	2.64205	0.115581	0.597257
PFKFB3	-0.698774	3.73361	2.63719	0.115902	0.597257
GTF2H2C	2.30389	3.41264	2.63712	0.115906	0.597257
TMEM165	-0.339914	6.69572	2.63564	0.116004	0.597257
OCSTAMP	0.584089	4.73769	2.63543	0.116018	0.597257
TMEM160	-0.323234	6.84505	2.63504	0.116044	0.597257
UBB	-0.198379	9.92399	2.63479	0.11606	0.597257
ESRRA	0.571213	4.54566	2.63366	0.116135	0.597257
CFDP1	-0.36222	5.56255	2.63342	0.116151	0.597257
NDUFB10	0.246883	7.66588	2.6334	0.116152	0.597257
CHCHD6	-0.558018	4.82456	2.63214	0.116236	0.597301
ABHD6	-0.748142	3.68839	2.62766	0.116533	0.598443
KIAA2013	0.566634	4.242	2.62502	0.116708	0.59848
GUSB	-0.284032	7.26714	2.62415	0.116767	0.59848
HSD11B1	0.50878	5.31108	2.62351	0.116809	0.59848
RAP2A	0.426602	5.60757	2.62303	0.116841	0.59848
CD99L2	0.694108	4.06066	2.62161	0.116936	0.598581
RPF2	0.379367	5.17084	2.61732	0.117222	0.599662
ABCG1	-0.533494	4.64951	2.61153	0.11761	0.601263
ETF1	0.316382	5.54151	2.60888	0.117788	0.601786
SVIP	-0.456514	4.743	2.60667	0.117937	0.602023
MAU2	0.77303	3.50813	2.60594	0.117986	0.602023
YTHDF2	0.258034	6.49968	2.60139	0.118293	0.603205
PIP4K2B	0.684443	3.68436	2.59746	0.11856	0.604177
DENND5A	-0.611462	4.03949	2.59388	0.118802	0.605026
DNAJB11	-0.348364	6.39223	2.591	0.118998	0.605042
NDUFS7	-0.216546	7.53393	2.59088	0.119006	0.605042
FOXRED1	-0.569009	4.21926	2.58957	0.119095	0.605042
BATF2	0.995008	5.60365	2.58937	0.119109	0.605042
CDC27	0.448586	4.40402	2.58599	0.11934	0.605812
CSNK2B	0.231262	7.6087	2.58484	0.119419	0.605812
HTT	0.426886	5.02494	2.58208	0.119607	0.605812
C17orf89	0.332792	6.20395	2.57994	0.119754	0.605812
PTEN	0.753669	3.76255	2.57933	0.119796	0.605812
MTRF1L	-0.551904	4.21158	2.57896	0.119821	0.605812
RBM17	0.264094	5.93698	2.57847	0.119855	0.605812
NSRP1	0.265741	6.70561	2.57749	0.119922	0.605812
PLIN2	0.342106	9.5086	2.57598	0.120026	0.605812
IPO7	0.53398	4.57853	2.57585	0.120035	0.605812
RCL1	0.80057	3.22643	2.57494	0.120097	0.605812
COLGALT1	-0.262004	6.71601	2.57218	0.120288	0.606387
CDK13	0.678183	3.47372	2.56848	0.120543	0.606969
TRAFD1	0.344372	6.42846	2.5655	0.120749	0.606969
ZNF593	0.4697	5.07479	2.56546	0.120752	0.606969
TBXAS1	-0.293864	6.28399	2.56541	0.120755	0.606969
GAS6	-0.469397	6.11064	2.56499	0.120784	0.606969
GPRC5B	-0.540007	4.11791	2.56308	0.120917	0.607144
VNN2	-0.467591	5.02561	2.56135	0.121037	0.607144
RAB4A	-0.334548	6.0389	2.5612	0.121048	0.607144
RAPGEF2	0.932253	3.60403	2.55756	0.1213	0.608028
DHRS9	-0.529489	7.22726	2.55376	0.121565	0.608972
GPR108	0.324883	6.24476	2.55143	0.121728	0.609404
MCMBP	0.425425	4.56146	2.73815	0.121835	0.609484
CYSLTR1	-0.907374	3.25285	2.54902	0.121897	0.609484
LGMN	-0.316069	11.4476	2.54719	0.122025	0.609578
NCBP2-AS2	0.413805	5.56441	2.54657	0.122069	0.609578
DUS1L	0.777935	4.25846	2.54153	0.122422	0.609813
MAP3K2	0.581879	4.24198	2.54028	0.12251	0.609813
RBM15B	0.622861	4.09247	2.53957	0.122561	0.609813
NMRK1	-0.358327	5.56656	2.53934	0.122576	0.609813
NUDT9	0.346354	5.87163	2.53895	0.122604	0.609813
AMD1	-0.433107	4.61206	2.53895	0.122604	0.609813
TSR3	0.470777	5.51266	2.53425	0.122936	0.609813
MAFK	0.760312	3.26351	2.53329	0.123004	0.609813
SFSWAP	0.586072	3.90946	2.53248	0.123061	0.609813
EIF3J	0.337038	5.66809	2.53046	0.123204	0.609813
VRK1	-0.63189	4.14649	2.52988	0.123246	0.609813
NUDCD1	0.628303	3.65675	2.52967	0.12326	0.609813
CDCP1	0.76707	3.73522	2.52966	0.123261	0.609813
ALDH6A1	-0.504138	4.22197	2.52954	0.12327	0.609813
C16orf70	-0.541911	4.24524	2.52807	0.123374	0.609813
EID1	-0.239999	7.152	2.528	0.123379	0.609813
EIF3H	0.211927	6.97631	2.52746	0.123417	0.609813
TMEM259	0.282111	5.99636	2.52458	0.123622	0.610276
SMIM20	-0.303818	5.94713	2.52297	0.123736	0.610276
SLC43A3	-0.356727	6.12675	2.52257	0.123765	0.610276
SDC3	0.491961	4.98183	2.52183	0.123817	0.610276
TRMT6	0.630926	4.21206	2.51948	0.123986	0.610646
MERTK	-0.768246	2.99941	2.51864	0.124046	0.610646
SLC12A9	-0.716717	3.53165	2.51591	0.124241	0.611228
OXR1	-0.610889	3.50755	2.51012	0.124656	0.612591
WDR83OS	0.225921	7.65279	2.50837	0.124782	0.612591
LINC00998	-0.221985	7.11223	2.50572	0.124972	0.612591
PSMC4	-0.274647	8.4629	2.50492	0.125031	0.612591
FRG1	0.311471	6.13762	2.50428	0.125077	0.612591
SBF1	0.86691	3.60057	2.50416	0.125085	0.612591
TPRKB	0.337562	5.49337	2.50403	0.125095	0.612591
TGIF2	-0.727029	3.63087	2.5035	0.125133	0.612591
COASY	0.364998	5.61664	2.50166	0.125266	0.612729
SHOC2	0.543226	4.21785	2.50098	0.125315	0.612729
TIMM21	0.360427	5.0822	2.49865	0.125484	0.613177
ZMYM5	-0.855439	3.27657	2.49686	0.125613	0.613433
MARCH2	-0.512507	5.18237	2.49306	0.125889	0.614223
AIG1	-0.545142	4.33686	2.4919	0.125973	0.614223
GNG12	-0.422956	4.60311	2.49126	0.12602	0.614223
PTRF	-1.01212	3.29555	2.48975	0.12613	0.614223
TMED3	-0.313069	6.2159	2.48933	0.126161	0.614223
TMX4	0.433014	4.60071	2.48775	0.126276	0.614408
DNASE1L1	-0.507507	4.50583	2.48515	0.126466	0.614959
PNRC1	0.280027	6.46396	2.4829	0.126631	0.615383
NFKBIB	-0.427941	4.86349	2.4791	0.126909	0.616089
ELP2	-0.692441	3.87683	2.47783	0.127002	0.616089
FAM168A	-0.885467	3.27572	2.47775	0.127008	0.616089
SCAMP1-AS1	0.513315	4.29277	2.47084	0.127517	0.617591
GET4	0.309214	5.14303	2.47024	0.127561	0.617591
METTL5	0.30347	5.59944	2.46877	0.12767	0.617591
FURIN	0.391285	5.12823	2.46724	0.127783	0.617591
RBM12	-0.766466	3.35409	2.46702	0.127799	0.617591
JUNB	-0.315079	7.16025	2.46667	0.127825	0.617591
IMP3	0.313375	6.02489	2.46567	0.127899	0.617591
USP21	-0.784722	3.28253	2.46473	0.127969	0.617591
FDX1	-0.387671	6.0498	2.4641	0.128015	0.617591
NSMCE1	-0.394481	5.14023	2.46157	0.128203	0.618121
TESK1	0.741387	3.73352	2.45917	0.128382	0.618608
PLAGL1	-0.725581	3.82042	2.45455	0.128726	0.619743
PPP1R1A	-0.812022	3.43522	2.45368	0.128791	0.619743
MEF2D	-0.800113	3.39084	2.4528	0.128857	0.619743
POLDIP2	0.264749	6.28754	2.45184	0.128928	0.619743
IRS2	1.08432	2.89911	2.45016	0.129054	0.619973
CCL23	-0.580598	4.06159	2.44802	0.129214	0.620368
MICB	0.794724	3.62519	2.44647	0.12933	0.620401
IFIT5	1.09287	3.39259	2.44585	0.129377	0.620401
SP140L	-0.467694	4.72789	2.44256	0.129624	0.621213
DHX58	-0.632027	3.82473	2.88786	0.129705	0.621226
TSPAN14	-0.316762	5.46056	2.43803	0.129965	0.621783
UBE2L3	0.200512	8.36151	2.43787	0.129977	0.621783
MFGE8	-1.2751	2.98309	2.43446	0.130235	0.621943
PRPS2	-0.566774	4.09183	2.43404	0.130267	0.621943
ZFAND2B	0.374757	5.28697	2.42917	0.130636	0.621943
TMEM199	0.311013	6.00684	2.42902	0.130648	0.621943
ZNF410	-0.445692	4.43488	2.42889	0.130658	0.621943
SLC25A44	0.743149	3.57999	2.42854	0.130684	0.621943
NDN	-0.616155	4.3558	2.42704	0.130798	0.621943
MUL1	-0.384033	5.09286	2.4265	0.130839	0.621943
AIFM1	-0.29238	5.76266	2.42597	0.13088	0.621943
HMGN4	-0.445399	4.65011	2.71368	0.130883	0.621943
MCM4	-0.756114	3.63761	2.42514	0.130943	0.621943
DBNL	-0.242637	7.78861	2.42454	0.130988	0.621943
MRPS10	-0.292078	6.20144	2.42304	0.131103	0.621943
DDX58	-0.78196	3.80423	2.42302	0.131104	0.621943
HYAL2	-0.305635	5.57554	2.4214	0.131227	0.622159
NUP98	0.726602	3.6801	2.41906	0.131406	0.622535
SMIM14	-0.398528	5.79963	2.41832	0.131463	0.622535
DPP7	-0.219159	7.90248	2.41703	0.131562	0.622632
FAM133B	0.364639	5.16682	2.41524	0.131699	0.62291
PSMG3	-0.470535	4.61725	2.41136	0.131997	0.623949
CTDSPL	-0.598458	3.59183	2.40636	0.132382	0.624402
PSME4	0.764784	4.12452	2.40542	0.132454	0.624402
DDX60	1.09467	3.09857	2.40401	0.132563	0.624402
LACTB	0.278327	6.83928	2.40401	0.132563	0.624402
TSN	-0.370737	5.43488	2.40399	0.132565	0.624402
U2AF1	0.194841	7.37687	2.40346	0.132605	0.624402
LOC100506100	-0.765933	3.36974	2.40299	0.132641	0.624402
PDCD4-AS1	0.487061	4.00308	2.40125	0.132776	0.624668
CXorf38	-0.41637	5.01461	2.40016	0.132861	0.624697
DBI	-0.28316	10.0597	2.39618	0.13317	0.625613
MTF2	-0.478835	4.65837	2.39498	0.133262	0.625613
ELP3	0.455997	4.46508	2.39461	0.133291	0.625613
ZNF639	0.766804	3.17201	2.39177	0.133512	0.626102
ORAI3	-0.428439	4.75758	2.39116	0.13356	0.626102
IMPA1	-0.791549	3.47818	2.39024	0.133631	0.626102
DRAM2	-0.231961	6.70245	2.38812	0.133797	0.62643
BRD4	0.433091	4.95783	2.38733	0.133859	0.62643
PSMD9	0.271184	6.59017	2.38184	0.134288	0.62774
SEC11C	-0.225629	7.11021	2.38059	0.134387	0.62774
LIMA1	-0.398178	5.40191	2.3804	0.134401	0.62774
RNFT1	-0.477609	4.95245	2.37973	0.134454	0.62774
CDK2AP2	-0.305189	5.99512	2.37749	0.13463	0.628194
PPP1R9B	0.482749	4.37442	2.3759	0.134755	0.628409
ATP13A1	-0.443478	4.69156	2.37307	0.134978	0.629032
B4GALT5	1.0297	3.46867	2.37161	0.135094	0.629032
RANBP2	0.503535	4.75606	2.3712	0.135125	0.629032
MVK	-0.729634	3.24952	2.3697	0.135244	0.629218
CNP	-0.297057	5.72643	2.36688	0.135468	0.629471
BAZ1A	0.358957	6.28993	2.36573	0.135558	0.629471
NPM1	-0.181915	8.24781	2.36557	0.135571	0.629471
ZRANB2	0.366808	4.90329	2.36502	0.135615	0.629471
FBXL12	-0.549509	4.23935	2.36307	0.13577	0.629823
TLR7	-0.741789	3.83868	2.36141	0.135902	0.630069
CEP350	0.595816	4.63021	2.35729	0.13623	0.6311
WHSC1	-0.634317	3.46353	2.35644	0.136298	0.6311
GATB	-0.431917	4.54666	2.35563	0.136362	0.6311
FBXO33	0.693945	3.12133	2.35425	0.136473	0.631246
RPL9	0.183354	8.74288	2.35219	0.136637	0.631392
SLC46A1	0.413192	4.97534	2.35119	0.136717	0.631392
PACS2	-0.547345	4.26005	2.35088	0.136742	0.631392
TCEAL8	-0.366266	5.90349	2.34924	0.136874	0.631632
DBF4	-0.719384	3.36892	2.34708	0.137047	0.632067
SNHG11	-0.697184	3.31313	2.34466	0.137242	0.632599
RPL28	0.34947	9.21437	2.34212	0.137446	0.633174
SNTB1	-0.862883	3.31497	2.34048	0.137578	0.633418
RPS19BP1	0.220821	8.01732	2.33852	0.137737	0.63378
RCC2	0.576674	4.46736	2.33673	0.137882	0.63408
CTDSPL2	0.880709	3.32324	2.33573	0.137963	0.634087
HHEX	-0.39642	4.96052	2.33325	0.138163	0.634642
GRN	-0.193098	10.5717	2.3291	0.1385	0.635428
SLC2A9	-0.641478	3.45983	2.32871	0.138532	0.635428
DAXX	0.4123	5.59898	2.32698	0.138673	0.635428
C14orf159	-0.396568	5.00668	2.3259	0.138761	0.635428
SEP15	-0.195871	8.25441	2.32512	0.138824	0.635428
TSG101	0.325636	6.26634	2.32483	0.138848	0.635428
PMF1	0.243599	6.34249	2.32428	0.138893	0.635428
SLCO2B1	-0.262041	7.80012	2.32208	0.139072	0.635696
H3F3B	0.209361	9.54878	2.32161	0.139111	0.635696
TIGAR	0.250706	6.29972	2.31919	0.139309	0.636235
SPTAN1	0.540686	4.78159	2.314	0.139734	0.637582
CAPN7	0.666977	3.28625	2.31221	0.139882	0.637582
SLC11A1	-1.00656	2.86496	2.31147	0.139943	0.637582
MED30	-0.555457	4.08936	2.31137	0.139951	0.637582
EEF1A1	0.217373	10.4887	2.31017	0.14005	0.637582
IER5	0.783711	4.41377	2.30904	0.140143	0.637582
STK19	-0.767862	3.40749	2.61715	0.140164	0.637582
ZNHIT1	0.257186	6.91704	2.30694	0.140316	0.63791
KATNB1	-0.687758	3.47835	2.30443	0.140523	0.637944
IFIT3	-0.729408	8.18428	2.3044	0.140526	0.637944
ICOSLG	0.537685	4.15948	2.30394	0.140564	0.637944
SLFN11	-0.667794	3.87143	2.30086	0.140819	0.638422
NUDT6	0.771353	3.19906	2.30074	0.14083	0.638422
SIRPB1	-0.527636	4.42786	2.29633	0.141195	0.639716
ERI3	0.385142	5.22553	2.2934	0.14144	0.639824
HDHD2	-0.472617	4.62785	2.29315	0.141461	0.639824
TRAPPC11	-0.752926	3.17524	2.29279	0.14149	0.639824
PDZD11	0.302842	5.99887	2.29178	0.141575	0.639824
PUSL1	0.447546	4.70317	2.29123	0.141621	0.639824
LRRK1	0.608445	3.40615	2.28654	0.142013	0.64092
COMMD5	0.247032	6.30411	2.2864	0.142024	0.64092
SWAP70	0.251392	6.6278	2.28161	0.142426	0.64186
SOD2	0.222566	11.2358	2.28026	0.14254	0.64186
RMND5B	0.535568	4.23205	2.2802	0.142545	0.64186
TRMT2A	0.383874	5.07887	2.28008	0.142555	0.64186
UBA5	-0.392347	4.50748	2.27753	0.14277	0.642465
USP34	0.614875	3.63318	2.27444	0.143031	0.642605
B3GNT2	-0.469551	5.2541	2.27425	0.143046	0.642605
DHRS4	-0.363138	5.09123	2.27403	0.143065	0.642605
RFC4	-0.590752	3.80317	2.27317	0.143139	0.642605
PQLC3	-0.318693	5.81043	2.27238	0.143205	0.642605
NLRC4	-0.72396	3.63596	2.27005	0.143402	0.642741
PNRC2	-0.419425	5.08617	2.26964	0.143437	0.642741
HM13	-0.227009	8.81744	2.26884	0.143505	0.642741
ZZZ3	0.601352	3.39665	2.26708	0.143654	0.642741
POLR2D	-0.464068	4.35491	2.26645	0.143708	0.642741
SDF2L1	-0.346325	6.78525	2.26632	0.143719	0.642741
NFKBIA	-0.381963	7.81336	2.26238	0.144054	0.643644
FBXO21	-0.595079	3.63033	2.26204	0.144083	0.643644
SNX12	0.485113	4.41742	2.25744	0.144476	0.644587
CPQ	-0.327978	5.78692	2.25633	0.144571	0.644587
RGL1	0.366568	5.50255	2.25562	0.144631	0.644587
MRPL49	-0.366482	5.52335	2.25536	0.144653	0.644587
ESYT1	-0.522715	4.31995	2.25405	0.144765	0.644587
TMEM87B	-0.626927	3.60362	2.25389	0.144779	0.644587
TRAPPC2B	0.438855	4.72673	2.25183	0.144956	0.644925
BTBD10	-0.421407	4.62385	2.25056	0.145065	0.644925
CHUK	0.777819	3.27034	2.25017	0.145098	0.644925
ANKRD22	-0.951474	5.44742	2.24433	0.145601	0.6468
ABHD4	0.462429	4.9783	2.2373	0.146209	0.64868
PRR14	0.466339	4.03153	2.23707	0.146229	0.64868
VPS18	0.513432	4.7438	2.23662	0.146269	0.64868
UVRAG	-0.446123	4.64829	2.2348	0.146426	0.649016
CLPX	0.368767	4.77542	2.23139	0.146723	0.649701
EPN1	0.320345	4.90638	2.25232	0.146744	0.649701
TRIP10	0.627237	4.2041	2.22787	0.147029	0.650053
MTFP1	-0.396745	4.87733	2.22782	0.147034	0.650053
OAS3	0.546354	4.65072	2.22692	0.147113	0.650053
ANKRD36B	-1.0834	3.1318	2.22633	0.147164	0.650053
PGLS	0.222714	6.75136	2.22381	0.147385	0.650053
EPS15	-0.439782	4.47706	2.22316	0.147441	0.650053
CMKLR1	0.304711	6.41264	2.22236	0.147511	0.650053
INAFM2	0.607635	3.29876	2.22012	0.147708	0.650053
MCTS1	0.323167	5.83812	2.2193	0.14778	0.650053
UBE2E3	-0.370639	4.95226	2.21794	0.147899	0.650053
MRPL23	-0.265664	6.67185	2.21729	0.147957	0.650053
TAF1B	-0.735487	3.23136	2.21686	0.147994	0.650053
BPGM	-0.682673	3.80647	2.21576	0.148091	0.650053
HMGB3	-0.423832	5.23064	2.21541	0.148122	0.650053
EMC4	0.238243	7.09075	2.21502	0.148156	0.650053
LINC00657	0.486396	5.0663	2.2135	0.14829	0.650053
NCOA1	0.565408	3.93804	2.21337	0.148302	0.650053
KAT5	0.301199	5.85999	2.21054	0.148551	0.650053
GPATCH4	0.378656	5.3121	2.20991	0.148607	0.650053
CCNL1	0.538542	4.33276	2.2097	0.148625	0.650053
CCR5	-0.794731	3.99964	2.20965	0.14863	0.650053
VPS37C	0.501399	4.16562	2.20794	0.148781	0.650053
TNNT1	-0.407415	5.60873	2.20739	0.14883	0.650053
GSAP	0.619706	4.48703	2.20678	0.148884	0.650053
BMP1	-0.970853	3.08156	2.20672	0.148889	0.650053
LYPD5	-1.35875	2.96498	2.20609	0.148945	0.650053
PSENEN	0.245565	7.15296	2.20501	0.14904	0.650113
LRRC8A	0.860367	3.14826	2.19876	0.149596	0.651411
DCTN1	-0.409982	5.2277	2.19848	0.149621	0.651411
GLA	0.208237	7.59312	2.19658	0.149791	0.651411
HADHB	-0.219894	6.97863	2.19654	0.149794	0.651411
TWF2	0.198945	7.97147	2.19462	0.149966	0.651411
H2AFV	-0.238906	7.08497	2.19461	0.149967	0.651411
LOC100288778	0.3542	4.88329	2.19331	0.150083	0.651411
ELAVL1	-0.316653	5.84346	2.19232	0.150171	0.651411
SLC35A5	-0.612968	4.02921	2.19034	0.150349	0.651411
PEX14	0.413836	4.54315	2.18987	0.150391	0.651411
KNOP1	0.35821	5.47779	2.18981	0.150396	0.651411
DDOST	-0.260492	7.12407	2.18932	0.15044	0.651411
PCGF5	-0.445487	4.93308	2.18831	0.150531	0.651411
HAPLN3	1.38158	4.41372	2.18818	0.150543	0.651411
CCDC86	0.521498	4.62412	2.18705	0.150644	0.651411
CCDC12	0.287966	6.09948	2.18702	0.150646	0.651411
PPP3CC	-0.667146	3.71043	2.18448	0.150875	0.651562
COG4	-0.355779	4.73373	2.1844	0.150882	0.651562
LMBRD1	-0.399918	5.81518	2.1839	0.150927	0.651562
OSTC	-0.273399	7.25698	2.18028	0.151254	0.652578
CDK4	-0.242887	6.84531	2.17868	0.151398	0.652578
GTF2H2	-1.47436	4.61204	2.17857	0.151408	0.652578
C21orf33	0.277526	5.58147	2.17434	0.151791	0.653316
KANSL2	0.661716	3.63704	2.17321	0.151893	0.653316
PLD2	-0.610134	3.62224	2.17287	0.151924	0.653316
PTPN23	0.728808	3.46984	2.17216	0.151988	0.653316
ETFB	0.180687	7.8778	2.17215	0.151989	0.653316
PEX11B	-0.411164	5.35232	2.17049	0.15214	0.6535
NCOR2	0.412117	4.78059	2.16905	0.152271	0.6535
TUBA4A	-0.995444	2.71964	2.16897	0.152278	0.6535
HSD3B7	-0.300971	6.14491	2.16723	0.152437	0.653652
ACTG1	-0.186628	11.363	2.16514	0.152628	0.653652
CHCHD4	0.40534	5.03701	2.16355	0.152772	0.653652
PAF1	0.374617	4.87153	2.16266	0.152854	0.653652
GMFG	-0.274293	8.42808	2.16238	0.15288	0.653652
MINK1	0.720124	3.23556	2.1623	0.152887	0.653652
MARCH1	-0.352495	5.73716	2.16229	0.152888	0.653652
CHD3	-0.660538	3.75497	2.16127	0.152981	0.6537
SELPLG	-0.316391	6.11226	2.15744	0.153332	0.653963
LOX	-1.29596	3.69207	2.15725	0.15335	0.653963
TAF6	-0.518843	4.57994	2.15704	0.153369	0.653963
UBL3	-0.421689	4.83252	2.1564	0.153427	0.653963
SLC39A7	0.38783	4.79294	2.15599	0.153465	0.653963
LDB1	0.602253	3.59866	2.15522	0.153536	0.653963
CHKB	-0.412016	4.68254	2.15299	0.153741	0.654486
NOL11	-0.616411	3.75489	2.1476	0.154238	0.656251
CDH23	-0.85955	3.32631	2.14511	0.154468	0.656882
GCDH	0.469035	4.02709	2.1433	0.154636	0.657013
PRMT6	-0.495056	4.42757	2.14299	0.154664	0.657013
TM7SF3	-0.299155	5.5484	2.13848	0.155084	0.657588
PROS1	-0.515289	3.56536	2.1384	0.155091	0.657588
TM6SF1	-0.348409	5.17638	2.13788	0.155139	0.657588
DDX49	0.405884	4.60484	2.13743	0.155181	0.657588
XRCC5	-0.200345	7.21947	2.13572	0.15534	0.657588
GPSM3	-0.201215	8.04805	2.13456	0.155448	0.657588
MECR	0.497184	3.88119	2.13397	0.155503	0.657588
POMGNT2	-0.628524	3.50182	2.13388	0.155512	0.657588
MCAT	0.725319	3.85013	2.1335	0.155547	0.657588
SMAP1	0.29156	5.35126	2.13267	0.155625	0.657588
ZNF330	0.313194	5.33708	2.13088	0.155792	0.65778
EIF4G1	0.255932	6.93468	2.13028	0.155848	0.65778
ZCCHC17	0.273687	5.61058	2.12953	0.155918	0.65778
P2RX7	-0.43992	5.15113	2.12638	0.156213	0.658217
RNASEL	-0.679268	3.45745	2.12554	0.156292	0.658217
CXCL9	0.528892	9.36827	2.12523	0.156321	0.658217
ZBTB40	0.962116	3.05517	2.12465	0.156375	0.658217
FUCA1	0.225623	10.6856	2.12341	0.156492	0.658217
CXCL12	-0.438772	5.95145	2.12314	0.156518	0.658217
C9orf89	0.325911	6.00664	2.1208	0.156738	0.658794
BROX	-0.716185	4.17754	2.11829	0.156974	0.659286
PPARG	-0.529873	4.38931	2.1178	0.15702	0.659286
MFNG	0.378477	4.73027	2.11342	0.157435	0.660347
RPL13A	0.173656	10.7533	2.11318	0.157457	0.660347
HYAL3	-0.720588	2.88574	2.1125	0.157522	0.660347
MCOLN1	0.257275	6.87865	2.11007	0.157752	0.660592
MTA3	0.600948	3.5051	2.10819	0.157931	0.660592
HAUS4	-0.255211	5.56763	2.1077	0.157977	0.660592
ARL17A	-0.853727	3.06466	2.10769	0.157978	0.660592
BCKDK	0.204499	7.30478	2.10683	0.15806	0.660592
DTNBP1	-0.309512	5.98449	2.10664	0.158078	0.660592
C12orf76	-0.546403	4.11465	2.10097	0.158618	0.662505
SH3KBP1	-0.343613	5.99879	2.09965	0.158745	0.662685
UBAC1	0.241707	6.23087	2.09841	0.158863	0.662831
ACADM	-0.283504	6.10617	2.09726	0.158974	0.662923
F11R	-0.291948	5.51246	2.09644	0.159051	0.662923
ZNF664	0.605333	3.44982	2.09551	0.159141	0.662948
C5orf15	-0.290155	6.09111	2.09323	0.15936	0.663513
IGSF6	-0.22928	10.4738	2.09107	0.159568	0.664032
LSG1	0.446444	4.4181	2.08797	0.159866	0.664396
DHX8	0.488741	4.08416	2.08789	0.159874	0.664396
ALDH3B1	-0.418065	4.7768	2.08696	0.159964	0.664396
NCL	0.203118	7.77721	2.08669	0.159989	0.664396
RNASEH2C	-0.280668	6.51729	2.08466	0.160186	0.664607
RHOG	0.21254	7.18519	2.08444	0.160207	0.664607
LINC00493	0.30192	6.46733	2.08285	0.160361	0.664901
RANGAP1	0.354898	4.90442	2.08141	0.1605	0.665131
WNK1	0.465882	5.46783	2.07918	0.160716	0.665681
NT5C3A	0.484249	4.25438	2.07823	0.160809	0.665718
RBM8A	0.245788	7.08412	2.07279	0.161338	0.666045
MCOLN2	-0.694511	3.95103	2.07162	0.161451	0.666045
LSM7	0.382524	6.61852	2.07156	0.161458	0.666045
CAT	-0.224461	7.05734	2.07136	0.161477	0.666045
TACC3	-0.362407	4.67352	2.07102	0.16151	0.666045
MAPKAPK5	-0.51867	4.22748	2.06951	0.161658	0.666045
GPR35	0.717294	3.8093	2.06906	0.161702	0.666045
PTMS	-0.251474	6.69274	2.0689	0.161717	0.666045
CD2BP2	0.291086	6.09482	2.06779	0.161826	0.666045
TFDP2	-0.559982	3.38653	2.06676	0.161927	0.666045
DAPK3	-0.35075	5.0675	2.0666	0.161942	0.666045
RSU1	-0.194605	8.00483	2.06593	0.162008	0.666045
NPL	-0.27478	8.87792	2.06593	0.162008	0.666045
CREG1	0.250336	9.5095	2.06472	0.162127	0.666045
KRAS	0.406492	4.5772	2.06456	0.162142	0.666045
FEM1B	0.442727	4.49726	2.06265	0.16233	0.666296
DNAAF2	-0.647108	3.68366	2.06224	0.16237	0.666296
ATP5B	0.170444	9.71906	2.05872	0.162717	0.667178
ZFR	0.241456	5.98455	2.05835	0.162753	0.667178
KRT10	0.313906	5.36854	2.05739	0.162848	0.667193
S100A8	0.333682	7.65371	2.05661	0.162924	0.667193
MPST	-0.281244	5.92137	2.05351	0.16323	0.667844
GOLPH3	-0.350494	5.41405	2.0533	0.163251	0.667844
NES	-0.721261	3.7015	2.05041	0.163537	0.668357
CHP1	-0.602462	4.38289	2.05034	0.163544	0.668357
TMEM144	-0.597423	4.12921	2.04761	0.163814	0.669119
SLC9A9	-0.433157	4.94593	2.04666	0.163909	0.669162
C11orf45	-0.530728	4.01368	2.04494	0.16408	0.66937
RAD23A	0.192474	8.10211	2.04446	0.164128	0.66937
GYG1	-0.279677	5.63361	2.04001	0.164572	0.670836
HNRNPF	-0.208427	7.14908	2.03808	0.164765	0.671088
SNX8	0.228437	7.53145	2.03718	0.164854	0.671088
BAHD1	0.645195	3.26317	2.03626	0.164946	0.671088
NIF3L1	-0.416327	4.47874	2.03602	0.16497	0.671088
SEPT4	1.17712	4.51985	2.04861	0.165108	0.671306
EXOC6	0.596617	3.23459	2.03343	0.16523	0.671457
LOC652276	-0.671439	3.65115	2.0288	0.165695	0.672541
GRINA	-0.204778	8.21251	2.02849	0.165726	0.672541
MESDC2	0.195627	7.44789	2.02825	0.16575	0.672541
CERS2	0.242821	6.0646	2.02683	0.165893	0.67278
ATXN2	0.488437	3.77008	2.02378	0.166201	0.673685
POC1B	0.722353	3.26099	2.02226	0.166355	0.673964
TRAF2	-0.485792	4.73138	2.02031	0.166552	0.674423
RAB22A	0.34275	4.92059	2.01894	0.166691	0.674488
PCTP	-0.455149	4.30271	2.01817	0.166769	0.674488
SUPT5H	-0.319503	5.3501	2.01764	0.166823	0.674488
FGD6	-0.720487	3.54104	2.01532	0.167059	0.674883
NUPR1	-0.214789	8.27536	2.01499	0.167092	0.674883
CEP104	0.576446	3.67476	2.01418	0.167175	0.674883
SEPN1	0.441539	4.51207	2.01304	0.16729	0.675008
FAM73B	0.64932	3.16724	2.00991	0.16761	0.675398
DPYSL2	-0.409206	4.75889	2.00933	0.167668	0.675398
CDC25B	-0.708875	3.66085	2.00932	0.167669	0.675398
CCNB1	-0.387935	4.71911	2.00877	0.167726	0.675398
MALAT1	0.189524	14.5588	2.00722	0.167884	0.675693
NECAP2	-0.192518	8.20135	2.0049	0.168121	0.676186
DHRS1	-0.522577	3.64963	2.00289	0.168328	0.676186
ASCC3	0.564171	4.27949	2.00259	0.168358	0.676186
COG7	0.64728	3.36118	2.00191	0.168428	0.676186
ETS2	-0.319115	5.33187	2.00188	0.168431	0.676186
LAMTOR4	0.220393	7.7909	1.99865	0.168763	0.677179
TUFM	0.197193	7.47647	1.99401	0.169241	0.678753
PGBD5	-0.604357	4.13708	1.98987	0.16967	0.679733
SNRPA1	0.295254	6.0675	1.98889	0.169771	0.679733
LMNA	0.277636	7.13057	1.98873	0.169787	0.679733
NUP214	-0.304425	5.37275	1.98835	0.169827	0.679733
FKBP5	-0.494226	4.14924	1.98743	0.169922	0.679774
DMAP1	-0.360429	4.77385	1.98603	0.170068	0.680015
CHURC1	0.220849	7.4316	1.98463	0.170213	0.680256
SGK223	0.930526	2.83714	1.97962	0.170734	0.681561
GGA2	-0.302722	5.64318	1.97958	0.170739	0.681561
ACAP2	0.28102	6.66062	1.97892	0.170808	0.681561
PPP1R2	0.334213	5.70295	1.97821	0.170882	0.681561
VPS8	0.641866	3.48518	1.97645	0.171066	0.681954
RNF114	0.187079	7.38289	1.97505	0.171213	0.682196
[truncated: 5,966 more rows]

## Sheet: DEGresult_LogFC_P_IFNg
geneID	logFC	logCPM	F	PValue	FDR
CXCL10	6.50366	12.5757	1150.63	7.92439e-24	6.31178e-20
GBP2	4.50227	7.43266	882.984	2.66449e-22	1.06113e-18
GBP1	6.13504	8.92484	817.053	7.43019e-22	1.90435e-18
IRF1	5.31206	7.96728	801.572	9.56358e-22	1.90435e-18
TAP1	4.56462	8.32489	720.439	3.89877e-21	6.21075e-18
WARS	4.27786	9.664	615.617	3.06143e-20	3.64461e-17
APOL3	5.91919	7.43858	613.49	3.20305e-20	3.64461e-17
PSME2	3.2678	10.4201	580.975	6.5192e-20	6.49068e-17
FAM26F	5.34476	8.87688	553.192	1.23394e-19	1.09204e-16
PSMB9	4.16854	7.93102	500.032	4.57779e-19	3.64621e-16
SERPING1	3.41204	8.76983	477.568	8.29379e-19	6.00546e-16
CXCL9	6.86538	9.36827	449.722	1.79948e-18	1.1944e-15
CXCL11	6.45902	8.80275	431.629	3.05111e-18	1.86939e-15
VAMP5	4.70568	7.29303	350.291	4.38188e-17	2.49298e-14
GBP4	7.37131	6.41507	333.535	8.14709e-17	4.3261e-14
SLAMF7	3.39107	8.42764	331.528	8.79203e-17	4.37678e-14
SNX10	3.4589	7.74489	299.911	3.1013e-16	1.45305e-13
SOCS1	6.17547	6.65947	289.716	4.78029e-16	2.11528e-13
RARRES3	5.43055	6.3327	276.435	8.58154e-16	3.59747e-13
STAT1	3.75262	8.84459	272.974	1.00372e-15	3.9973e-13
SECTM1	4.60002	6.46958	254.928	2.34252e-15	8.70697e-13
ATF5	3.05044	6.61884	254.386	2.40494e-15	8.70697e-13
ETV7	6.07144	5.23017	250.107	2.96506e-15	1.02681e-12
GPR84	3.75348	6.6865	245.415	3.74427e-15	1.24263e-12
CD38	4.58242	5.83717	243.587	4.10501e-15	1.30786e-12
PSMB8	2.4142	8.12078	239.419	5.07503e-15	1.49674e-12
APOL4	3.499	6.79151	238.763	5.24888e-15	1.49674e-12
BATF2	5.84327	5.60365	238.716	5.26163e-15	1.49674e-12
IL15RA	4.83863	5.21247	236.941	5.76624e-15	1.58373e-12
LAP3	2.72855	9.47801	234.431	6.57049e-15	1.74447e-12
IDO1	6.25408	9.6458	231.017	7.86324e-15	2.02035e-12
TMEM109	2.0549	7.53917	229.736	8.41684e-15	2.095e-12
HLA-E	2.02304	10.6492	223.866	1.1546e-14	2.78677e-12
GCH1	5.30098	5.32159	219.909	1.43479e-14	3.3612e-12
HLA-F	3.18069	5.45467	214.73	1.91707e-14	4.3627e-12
PSMB10	1.86889	8.84972	213.025	2.11182e-14	4.67241e-12
F13A1	-2.74271	8.50394	209.787	2.54262e-14	5.44122e-12
APOL1	6.34695	5.33956	209.292	2.61647e-14	5.44122e-12
TNFSF10	4.91941	6.53978	208.979	2.66425e-14	5.44122e-12
PPA1	2.52314	6.13148	204.523	3.45741e-14	6.88456e-12
SEPP1	-3.05117	11.3427	199.994	4.52954e-14	8.6802e-12
TNFSF13B	3.09624	7.76464	199.821	4.57713e-14	8.6802e-12
PLEK	2.20726	9.16163	194.452	6.35076e-14	1.17637e-11
TYMP	2.3227	9.52035	189.598	8.59919e-14	1.55665e-11
CCL8	4.59921	10.3473	187.755	9.6651e-14	1.71072e-11
CD40	2.48462	8.31836	185.559	1.11234e-13	1.92604e-11
IL18BP	3.1154	8.15135	183.72	1.25276e-13	2.12303e-11
BLVRB	-1.65437	9.06346	176.048	2.08051e-13	3.45234e-11
IL32	2.74029	8.68617	175.564	2.14961e-13	3.49421e-11
ISG20	5.2306	6.2657	175.102	2.21768e-13	3.53276e-11
PSTPIP2	2.75752	5.9241	173.628	2.45126e-13	3.82829e-11
SLAMF8	1.74056	8.46918	173.181	2.52731e-13	3.87116e-11
RSU1	1.70219	8.00483	171.604	2.8161e-13	4.23212e-11
TRAFD1	2.49956	6.42846	170.706	2.99626e-13	4.41948e-11
SLC31A2	1.8523	8.08517	168.315	3.53881e-13	5.12485e-11
UBE2L6	2.45845	8.73714	165.978	4.17253e-13	5.93468e-11
APOL2	3.30885	5.97176	165.047	4.45794e-13	6.22938e-11
ANKRD22	4.5035	5.44742	161.234	5.86541e-13	8.05482e-11
TIFA	3.18132	5.4757	153.225	1.06346e-12	1.43567e-10
STMN1	-1.8926	7.7528	150.203	1.34049e-12	1.7795e-10
PSMA2	1.52519	8.91067	148.713	1.50474e-12	1.96479e-10
NMI	1.97705	6.79152	146.355	1.8104e-12	2.32578e-10
NCF1	2.60307	7.08352	145.688	1.90853e-12	2.41292e-10
HAPLN3	6.38744	4.41372	144.495	2.09857e-12	2.61173e-10
VIMP	1.55738	7.71612	142.197	2.52431e-12	3.09324e-10
CD9	-2.24162	8.01054	141.675	2.6333e-12	3.17792e-10
NCF1C	2.35202	7.2782	141.441	2.68384e-12	3.19057e-10
DYNLT1	1.78548	7.81487	139.864	3.05284e-12	3.57586e-10
CD274	4.02064	5.00281	138.843	3.32045e-12	3.83295e-10
GLRX	1.42972	8.2101	136.747	3.95245e-12	4.49732e-10
SRI	2.20815	8.29077	135.54	4.37372e-12	4.90658e-10
HLA-B	1.39282	10.6281	134.429	4.80463e-12	5.31512e-10
IFITM1	3.42881	8.57536	133.418	5.23626e-12	5.71326e-10
TAP2	3.23197	5.36462	131.537	6.15437e-12	6.62427e-10
TXN	1.88904	11.3845	131.035	6.42755e-12	6.82606e-10
SEPT4	5.8973	4.51985	148.054	8.13344e-12	8.52406e-10
UBD	5.90276	4.56256	127.846	8.49881e-12	8.77376e-10
FCGR1A	2.96148	7.18822	127.722	8.59201e-12	8.77376e-10
MS4A7	-1.7822	9.96095	127.505	8.75871e-12	8.83078e-10
SMCO4	1.75866	7.32356	124.367	1.16024e-11	1.14301e-09
TMEM37	-2.10476	6.53087	124.347	1.16239e-11	1.14301e-09
GIMAP5	2.02968	6.57705	123.535	1.25127e-11	1.21541e-09
APOL6	3.41709	5.60528	122.79	1.33934e-11	1.28529e-09
ICAM1	2.24465	8.43245	122.061	1.43192e-11	1.35776e-09
EMP3	-1.57198	8.544	121.442	1.51599e-11	1.42058e-09
GIMAP4	1.87324	6.87639	119.614	1.79659e-11	1.66394e-09
PLA2G16	2.18314	6.43243	119.17	1.87287e-11	1.71465e-09
MS4A4A	-2.13426	8.18256	118.346	2.02359e-11	1.83158e-09
SCIMP	2.46625	6.16943	116.103	2.50452e-11	2.2414e-09
PSME1	1.62127	8.45847	112.976	3.39044e-11	3.00054e-09
SAMD9L	3.70847	5.66881	111.603	3.8813e-11	3.3972e-09
SP110	1.92284	5.64653	110.258	4.43641e-11	3.82681e-09
PIK3IP1	-3.39508	5.76394	110.187	4.46821e-11	3.82681e-09
PIM1	1.83523	6.86961	109.644	4.71778e-11	3.99757e-09
PLEKHO1	1.60852	8.83412	108.57	5.25678e-11	4.4074e-09
IFI35	2.48755	7.43426	107.918	5.61607e-11	4.65958e-09
HLA-A	1.2728	9.84793	107.524	5.84597e-11	4.80032e-09
TNF	4.27356	5.02337	106.88	6.244e-11	5.07484e-09
USP30-AS1	3.89683	4.50717	102.371	9.98949e-11	8.02444e-09
HLA-C	1.48422	9.74328	102.291	1.00746e-10	8.02444e-09
EPSTI1	3.23192	7.28946	101.22	1.12927e-10	8.90557e-09
PSMA4	1.42152	8.32641	100.925	1.16563e-10	9.1022e-09
GPR34	-2.26612	8.03319	100.209	1.25885e-10	9.73471e-09
EDN1	4.8469	4.16899	99.8282	1.31175e-10	1.00462e-08
OLFML2B	-2.1792	5.54796	98.4764	1.51957e-10	1.1527e-08
IL4I1	2.11989	8.90739	98.387	1.5345e-10	1.15305e-08
FBXO6	2.44563	6.30077	97.5845	1.67585e-10	1.24749e-08
LIMK2	2.66736	4.7497	96.8687	1.81378e-10	1.33766e-08
CASP4	1.59895	6.91553	95.5743	2.09509e-10	1.53096e-08
GBP5	6.29432	5.50417	95.4348	2.1281e-10	1.54094e-08
FEZ1	-2.69184	5.78561	94.6059	2.33609e-10	1.67056e-08
IFNGR1	-1.79678	8.15055	94.5569	2.34906e-10	1.67056e-08
BCL2A1	2.35644	7.02061	93.8037	2.55831e-10	1.80327e-08
TAGAP	3.60657	4.39886	93.2048	2.73898e-10	1.91368e-08
REEP4	1.75783	6.04371	92.4908	2.97242e-10	2.05872e-08
PRELID1	1.35315	8.70008	90.2138	3.87125e-10	2.65815e-08
MRC1	-1.94259	7.86774	89.876	4.0278e-10	2.742e-08
SLC2A6	2.70391	5.97481	89.6763	4.12351e-10	2.78337e-08
ATG3	1.251	7.34373	89.0041	4.46407e-10	2.98793e-08
BAZ1A	2.021	6.28993	88.8644	4.53857e-10	3.01248e-08
ASCL2	3.25934	5.42366	88.3977	4.79728e-10	3.15788e-08
MIIP	1.53199	6.24562	88.3234	4.83988e-10	3.15981e-08
XAF1	3.25645	4.75037	87.9692	5.04879e-10	3.26921e-08
DAPP1	1.92409	5.96438	87.9019	5.08954e-10	3.26921e-08
PTPRE	1.73401	7.38403	87.6733	5.23069e-10	3.333e-08
GPR183	-4.36326	4.49716	87.394	5.40892e-10	3.41032e-08
MVP	1.40251	7.39523	87.3498	5.43767e-10	3.41032e-08
PSMA5	1.46172	7.53554	87.0484	5.63845e-10	3.50862e-08
VSIG4	-2.04368	7.7196	86.8734	5.75869e-10	3.55566e-08
TMEM14C	-1.09841	8.00381	86.5954	5.95533e-10	3.64879e-08
IFIT3	3.80437	8.18428	86.2089	6.2408e-10	3.7945e-08
POMP	1.37692	9.83483	84.915	7.3086e-10	4.41008e-08
IFITM3	1.51484	10.2516	84.3074	7.87626e-10	4.71687e-08
CD163	-1.93235	8.10985	83.9255	8.25712e-10	4.90806e-08
SQRDL	1.46459	7.9917	83.741	8.44819e-10	4.98443e-08
SFT2D2	1.84425	5.591	81.808	1.07615e-09	6.30259e-08
STX11	2.12473	5.40587	81.5188	1.11623e-09	6.48964e-08
APOBEC3G	2.19163	5.48785	80.6089	1.25321e-09	7.21958e-08
GBP3	3.50527	3.685	80.5672	1.25991e-09	7.21958e-08
PARP9	1.80145	5.87174	79.0739	1.52689e-09	8.68691e-08
TMEM106C	-2.04669	5.11488	77.8823	1.78348e-09	1.00748e-07
C20orf24	1.59172	8.32624	77.6729	1.83318e-09	1.02826e-07
SLC37A2	-1.8433	5.99893	77.4812	1.87999e-09	1.04714e-07
RSAD2	3.62165	4.83798	76.9324	2.02121e-09	1.11798e-07
CCL7	3.08455	6.86305	76.487	2.14419e-09	1.17783e-07
TBXAS1	-1.7653	6.28399	76.1946	2.22927e-09	1.21617e-07
IRF7	2.6609	6.51347	75.7627	2.36166e-09	1.27963e-07
RHBDF2	1.94022	5.0358	75.6715	2.39069e-09	1.28152e-07
NUSAP1	-3.08379	4.95437	75.6508	2.39733e-09	1.28152e-07
IFIT2	3.64283	7.93819	75.232	2.536e-09	1.34662e-07
GSDMD	1.82104	5.80165	74.9875	2.62092e-09	1.38249e-07
LILRB2	1.33634	6.83135	74.7826	2.69444e-09	1.41192e-07
FUCA1	-1.36976	10.6856	74.4996	2.79963e-09	1.45745e-07
CASP1	1.59969	7.57567	72.9932	3.43915e-09	1.77875e-07
SCN9A	-2.28004	5.47311	72.9088	3.47934e-09	1.78793e-07
P2RX7	2.10006	5.15113	71.8163	4.04769e-09	2.06666e-07
GK	1.56713	7.07684	70.6726	4.7511e-09	2.41035e-07
INHBA	2.79308	4.95797	70.2091	5.07259e-09	2.55717e-07
IKBKE	2.08147	5.8136	69.9991	5.2259e-09	2.61788e-07
S100A8	-2.23947	7.65371	69.5203	5.59434e-09	2.78493e-07
NFKBIE	1.77504	5.41396	69.055	5.97921e-09	2.95804e-07
DAB2	-1.59694	7.85425	68.95	6.06987e-09	2.97238e-07
CNDP2	1.12061	8.08703	68.9352	6.08283e-09	2.97238e-07
TK1	-1.66251	5.57234	68.143	6.81848e-09	3.31154e-07
PSMB3	1.01232	8.89762	67.7086	7.26204e-09	3.50558e-07
C1QB	1.03141	11.706	67.0388	8.00765e-09	3.84223e-07
ATP13A2	3.1899	4.70679	66.6189	8.51674e-09	4.06202e-07
IL27	4.98244	3.26309	66.434	8.75188e-09	4.14933e-07
CCR1	1.0675	7.17512	66.1308	9.15261e-09	4.31364e-07
ACSL1	1.9919	6.98514	65.8475	9.54493e-09	4.47208e-07
BATF3	3.36968	4.03632	65.6358	9.84981e-09	4.58794e-07
DEXI	-2.47159	5.05488	65.3602	1.02626e-08	4.75242e-07
CD47	1.19983	7.99567	65.0132	1.08088e-08	4.97642e-07
DNAJA1	1.23474	7.94804	63.5745	1.34303e-08	6.14784e-07
MTSS1	-2.90342	4.69498	63.5098	1.35633e-08	6.17324e-07
CRYL1	-1.47414	6.40991	62.9281	1.48236e-08	6.70593e-07
P2RY14	4.84764	3.31817	68.9904	1.49021e-08	6.70593e-07
IL1RN	2.01557	8.58054	62.6262	1.55268e-08	6.94782e-07
S1PR1	-7.51564	3.7197	76.8856	1.66488e-08	7.38072e-07
MMP9	-1.54053	10.5605	62.1618	1.66796e-08	7.38072e-07
CYP27B1	3.65134	4.19252	61.5714	1.82792e-08	8.006e-07
SMS	-0.990536	7.60184	61.5664	1.82937e-08	8.006e-07
PSMA3	1.28899	7.73867	61.2825	1.91215e-08	8.32255e-07
CA11	2.52671	4.24701	61.2126	1.93315e-08	8.36597e-07
LYN	1.35664	7.08166	61.1796	1.94313e-08	8.36597e-07
FLJ32255	3.12521	3.70342	59.8508	2.39571e-08	1.0259e-06
SLC31A1	1.05011	7.53996	59.0744	2.71158e-08	1.15496e-06
MYD88	1.58598	6.53533	58.7072	2.87631e-08	1.21861e-06
NCAPH	-2.10526	4.8351	58.5868	2.93264e-08	1.2359e-06
CDK1	-3.03544	4.58638	58.3822	3.03108e-08	1.27066e-06
OAS3	2.39845	4.65072	58.3407	3.05149e-08	1.27252e-06
CCL2	2.09979	10.606	58.0512	3.19794e-08	1.32664e-06
HPGDS	-1.35965	7.48085	58.0048	3.22213e-08	1.32975e-06
LGALS3BP	2.02408	6.61683	57.9486	3.25166e-08	1.33502e-06
ACP5	-1.30522	9.64791	57.8414	3.30881e-08	1.35152e-06
PLSCR1	1.51857	7.08851	57.5583	3.46498e-08	1.40809e-06
ENG	-1.16801	7.76961	57.5173	3.48823e-08	1.41034e-06
PAK1	1.17069	6.72818	57.4333	3.53641e-08	1.4226e-06
DNASE2	-1.44575	7.33627	57.3048	3.61152e-08	1.44552e-06
DRAM1	1.37291	6.66336	56.2462	4.29961e-08	1.71232e-06
SDC2	-1.76135	6.98237	56.0358	4.45242e-08	1.76436e-06
PSMA6	0.974826	8.61416	55.722	4.69133e-08	1.84983e-06
CCL3L3	2.71812	6.12978	55.6733	4.7296e-08	1.85573e-06
FCGR1B	3.52688	5.04029	55.469	4.89392e-08	1.91079e-06
ADA	-1.69601	6.56057	55.3577	4.98604e-08	1.93726e-06
CD36	-1.70317	8.7515	54.8573	5.42373e-08	2.09709e-06
NAMPT	1.68653	6.23074	54.8258	5.4526e-08	2.09807e-06
LCP2	1.49163	5.7602	54.7733	5.50118e-08	2.10658e-06
NRN1	2.31466	4.69297	54.511	5.75072e-08	2.1916e-06
FGL2	2.59986	5.19241	54.2443	6.01689e-08	2.27948e-06
ABCC5	-2.35512	4.83004	54.2232	6.03856e-08	2.27948e-06
NUB1	1.77719	5.66197	54.0849	6.18237e-08	2.32276e-06
HMGB2	-1.91374	5.41596	53.9188	6.35993e-08	2.37826e-06
DECR1	0.975303	6.75748	53.6934	6.60967e-08	2.4601e-06
NAAA	1.26007	7.14196	53.6613	6.64612e-08	2.46216e-06
IFI30	1.22822	10.6689	53.545	6.7799e-08	2.50009e-06
PARP14	1.68952	5.90757	53.5155	6.81433e-08	2.5012e-06
ARRB2	-1.05781	8.16934	53.4458	6.89627e-08	2.51967e-06
AKR1B1	-0.96227	9.58266	53.3138	7.05458e-08	2.56574e-06
GPNMB	-1.48625	9.57401	52.8635	7.6243e-08	2.76034e-06
DSE	2.63306	4.36132	52.4321	8.21672e-08	2.95766e-06
CENPF	-3.91475	3.94301	52.4133	8.24358e-08	2.95766e-06
PON2	-2.25685	4.9576	52.263	8.46219e-08	3.02248e-06
MXD4	-1.85798	5.79781	52.1911	8.56904e-08	3.04698e-06
WWP1	-2.2108	5.3558	51.5343	9.61407e-08	3.40338e-06
HCAR3	4.02913	3.70782	51.1034	1.03737e-07	3.65602e-06
NUP214	-1.72434	5.37275	50.922	1.07124e-07	3.75877e-06
TESC	-1.96637	5.53326	50.8914	1.07708e-07	3.76268e-06
IFI27	1.26092	9.50502	50.8096	1.09283e-07	3.80104e-06
RAB42	-1.38915	7.95384	50.7179	1.1108e-07	3.84249e-06
RNF213	1.40749	7.62095	50.6997	1.1144e-07	3.84249e-06
CD163L1	-4.71708	4.36305	50.4193	1.17151e-07	4.02201e-06
KLF6	0.914922	8.18964	50.161	1.22689e-07	4.19407e-06
PTPRC	0.901458	8.22089	49.8853	1.28913e-07	4.388e-06
CAT	-1.14217	7.05734	49.2874	1.43609e-07	4.86742e-06
PLP2	-1.30487	6.4946	49.201	1.45876e-07	4.92331e-06
TNFAIP2	1.97452	6.49157	48.6432	1.6148e-07	5.42694e-06
ADI1	-1.15933	8.92627	48.5249	1.65011e-07	5.52233e-06
PMP22	-1.35302	6.92709	48.2365	1.73981e-07	5.79816e-06
SUB1	1.00451	8.41142	48.1825	1.75718e-07	5.83164e-06
P2RY6	1.47543	6.66306	48.102	1.7834e-07	5.89409e-06
RILPL2	1.57553	6.36616	48.0612	1.79685e-07	5.91402e-06
TNNT1	-2.21846	5.60873	48.0144	1.81244e-07	5.94079e-06
ZNFX1	1.63287	5.85751	47.8563	1.86612e-07	6.09164e-06
DESI1	1.48879	5.6247	47.6449	1.94059e-07	6.30891e-06
TFEC	1.7645	4.97661	47.5979	1.95759e-07	6.33828e-06
ATP2B1	-1.32657	6.51288	47.559	1.97174e-07	6.35827e-06
STOM	1.31205	6.98132	46.8449	2.25263e-07	7.23476e-06
RBM34	1.39215	6.01291	46.7855	2.27787e-07	7.28643e-06
QPRT	-1.27215	7.01608	46.683	2.32208e-07	7.39816e-06
RALB	1.51312	6.8363	46.6537	2.3349e-07	7.40934e-06
EEPD1	-2.06987	4.88064	46.5636	2.37479e-07	7.50602e-06
AKAP2	3.24001	3.54855	46.3444	2.47498e-07	7.79177e-06
CNRIP1	-1.42098	5.92246	46.2793	2.50555e-07	7.85696e-06
RAB24	1.95681	5.1435	46.2302	2.5289e-07	7.89909e-06
SZRD1	0.906709	7.04606	46.1161	2.58408e-07	8.03992e-06
GLIPR1	-1.57332	6.77477	46.0542	2.61456e-07	8.1031e-06
CD53	0.786752	8.93537	45.9436	2.67002e-07	8.24291e-06
SOD2	1.0011	11.2358	45.5909	2.85532e-07	8.78094e-06
UBE2C	-2.89627	4.0774	45.4103	2.95551e-07	9.05408e-06
VRK2	1.82268	4.93669	45.3214	3.00625e-07	9.17425e-06
GAS5	-1.95387	5.75586	45.122	3.12337e-07	9.49528e-06
RABEP1	-1.10558	6.7445	45.0739	3.15235e-07	9.54694e-06
PDGFC	-2.8386	4.60742	45.0414	3.17213e-07	9.57047e-06
LOC731424	2.96285	4.37272	44.7457	3.35808e-07	1.00933e-05
RAB10	0.893689	7.52193	44.5506	3.48714e-07	1.04417e-05
ALAS1	1.32101	8.29493	44.4502	3.5556e-07	1.06069e-05
ILK	0.872162	8.17013	44.2635	3.68688e-07	1.09575e-05
NAPA	0.896172	7.51782	44.0537	3.84056e-07	1.13718e-05
KARS	1.11878	6.59885	44.0204	3.86556e-07	1.14034e-05
IRF3	1.30444	5.56222	43.931	3.93362e-07	1.15614e-05
IGFLR1	0.910236	7.91348	43.6737	4.13679e-07	1.21138e-05
UBE2Z	1.6157	5.63073	43.6013	4.19591e-07	1.22419e-05
PLAUR	1.21797	8.77413	43.5367	4.24948e-07	1.2353e-05
SSBP2	-2.39574	4.55843	42.8438	4.87249e-07	1.41125e-05
PDK4	-2.07396	6.7526	42.7072	5.00655e-07	1.44482e-05
ABCC3	-2.27252	4.75642	42.6322	5.08182e-07	1.46125e-05
PFKP	2.08948	4.63208	42.5465	5.16927e-07	1.48105e-05
LACTB	1.11785	6.83928	42.5167	5.20014e-07	1.48456e-05
CDC42SE2	1.53774	5.37049	42.4891	5.22885e-07	1.48671e-05
NLRC5	4.43115	3.25282	42.4736	5.24501e-07	1.48671e-05
RTN3	-0.924782	7.42163	42.4537	5.26586e-07	1.48732e-05
TNFAIP3	2.5575	3.9883	42.3206	5.40778e-07	1.52201e-05
CCND1	2.092	6.41278	42.2066	5.53262e-07	1.55167e-05
IGF1	-2.26046	5.29924	41.9945	5.77315e-07	1.61344e-05
S100A9	-1.30595	9.32792	41.915	5.86612e-07	1.63369e-05
EGFL7	-1.11572	6.60782	41.846	5.94824e-07	1.65079e-05
GAPLINC	-2.45982	4.72599	41.7045	6.12036e-07	1.69266e-05
UBE2A	1.03499	7.1392	41.6692	6.16413e-07	1.69887e-05
PSMB4	1.04466	6.42175	41.4574	6.43393e-07	1.76711e-05
C4orf32	2.10571	4.31162	41.4063	6.501e-07	1.77446e-05
PSMB2	0.925501	7.60786	41.403	6.50523e-07	1.77446e-05
SCPEP1	0.806087	7.63049	41.3808	6.53463e-07	1.77639e-05
CD28	-1.98799	4.91639	41.2209	6.7503e-07	1.82878e-05
IFI44L	2.9588	5.22277	41.1569	6.83871e-07	1.84158e-05
DNAJC15	0.96421	6.35272	41.1499	6.84846e-07	1.84158e-05
HNMT	-0.835039	7.60369	41.1367	6.86689e-07	1.84158e-05
NR1H3	1.1458	7.79352	41.0746	6.95429e-07	1.85876e-05
ST3GAL5	1.52193	5.49762	41.0396	7.00416e-07	1.86582e-05
PINK1	-1.74114	5.12187	40.9711	7.10269e-07	1.88576e-05
CCL19	4.67227	2.61493	43.5934	7.50034e-07	1.98473e-05
OTOA	-2.17391	5.61766	40.6728	7.54961e-07	1.98551e-05
RPL7	-0.695565	10.189	40.6705	7.55316e-07	1.98551e-05
AMICA1	-2.05709	4.5778	40.512	7.80283e-07	2.04439e-05
PDIA3	0.940055	8.653	40.3255	8.10825e-07	2.11745e-05
ANXA2	-0.863142	10.9227	40.2716	8.19884e-07	2.13114e-05
CYP27A1	-1.64132	8.33196	40.2625	8.21418e-07	2.13114e-05
RAD51AP1	-1.6881	4.63119	40.0594	8.56628e-07	2.21527e-05
GCNT1	1.88224	4.9396	39.9971	8.67754e-07	2.23678e-05
TYMS	-2.41595	4.63042	39.9139	8.82835e-07	2.26832e-05
HRH1	-2.50163	4.06401	39.8961	8.86116e-07	2.26943e-05
TECR	-0.894031	7.66966	39.7537	9.12697e-07	2.33001e-05
SSB	1.01152	7.91734	39.6178	9.38887e-07	2.38921e-05
MSRB1	1.43393	6.02325	39.5969	9.42986e-07	2.392e-05
PPM1N	-1.24719	6.21288	39.4386	9.74659e-07	2.4645e-05
TNFAIP6	3.03519	6.01552	39.3982	9.82921e-07	2.47752e-05
LILRB3	1.68644	5.92483	39.3744	9.87831e-07	2.48204e-05
PRMT1	0.927204	7.05401	39.2732	1.00898e-06	2.5218e-05
TAPBPL	1.60587	5.01429	39.2684	1.00999e-06	2.5218e-05
EHD1	1.85119	5.23599	39.0966	1.04705e-06	2.60329e-05
IL3RA	2.30521	4.01236	39.0871	1.04916e-06	2.60329e-05
LINC01094	-1.41902	5.28293	39.0582	1.05553e-06	2.61096e-05
FABP3	-0.897373	7.37054	38.9066	1.08975e-06	2.6811e-05
TMEM14B	-0.944316	6.9672	38.9028	1.09062e-06	2.6811e-05
MYOF	1.89516	5.18154	38.8795	1.096e-06	2.6822e-05
TPCN1	-1.73768	4.89243	38.8717	1.0978e-06	2.6822e-05
PYGL	-1.7142	5.06183	38.8044	1.1135e-06	2.71225e-05
VAMP8	0.865471	9.79577	38.7447	1.12763e-06	2.73827e-05
IL6	2.98597	3.77166	38.7004	1.13823e-06	2.75562e-05
SLC50A1	1.06659	6.09901	38.5983	1.16308e-06	2.80592e-05
CCL15	2.93398	5.804	38.5862	1.16605e-06	2.80592e-05
MCL1	1.69899	5.87757	38.5608	1.17234e-06	2.8105e-05
TRIM22	1.45617	5.84504	38.5501	1.17501e-06	2.8105e-05
SLC1A5	1.07953	6.53913	38.4386	1.20311e-06	2.86908e-05
PTPN6	0.808753	7.6366	38.3319	1.23069e-06	2.92611e-05
FCGR2B	-2.15198	5.05903	38.1717	1.27338e-06	3.0186e-05
DRAM2	-0.959425	6.70245	37.9188	1.34405e-06	3.17667e-05
NRP2	0.912096	7.62197	37.819	1.37309e-06	3.23569e-05
SH3BP2	1.05613	6.5741	37.5995	1.43935e-06	3.38183e-05
GPRC5B	-2.50072	4.11791	37.506	1.46862e-06	3.43589e-05
VWA5A	-1.35486	5.99407	37.4985	1.47098e-06	3.43589e-05
SLC18B1	-1.80809	5.45306	37.4538	1.48524e-06	3.45098e-05
MX1	2.19069	6.29521	37.4511	1.48611e-06	3.45098e-05
PML	1.29237	5.64022	37.4306	1.49269e-06	3.45618e-05
CTSK	-1.63441	5.97116	37.3966	1.50367e-06	3.47152e-05
MNDA	1.20114	7.62482	37.3297	1.52553e-06	3.51181e-05
GRIN3A	3.81154	3.65425	37.314	1.53071e-06	3.51359e-05
MTG1	1.17372	5.46069	37.0919	1.60611e-06	3.67604e-05
RCN1	2.05166	4.98365	36.9081	1.67154e-06	3.81484e-05
CTNNAL1	-1.25483	6.40828	36.7746	1.72084e-06	3.91614e-05
PSMC2	0.791021	7.8007	36.6925	1.75192e-06	3.9755e-05
ARID5A	0.954626	6.68574	36.6046	1.78587e-06	4.04104e-05
LRRC75A-AS1	-0.862476	8.16767	36.4695	1.83946e-06	4.15052e-05
APPL2	-2.88425	4.16036	36.3865	1.87324e-06	4.21479e-05
ETHE1	0.842019	6.57846	36.3233	1.89942e-06	4.26165e-05
SLC6A12	2.55994	4.28606	36.3016	1.90845e-06	4.26989e-05
RAPGEF2	2.91382	3.60403	36.2306	1.93848e-06	4.32492e-05
UBE2L3	0.762624	8.36151	36.0854	2.00147e-06	4.45298e-05
TMIGD3	-0.945996	8.49426	35.8747	2.09679e-06	4.65208e-05
XRN1	2.29881	4.39426	35.8438	2.11118e-06	4.67099e-05
FYB	1.00992	7.86988	35.8057	2.12906e-06	4.69432e-05
SEMA4A	3.30517	3.48724	35.7962	2.13352e-06	4.69432e-05
C5orf15	1.09524	6.09111	35.6812	2.18864e-06	4.80235e-05
FBLIM1	-2.96824	3.75625	35.6449	2.20634e-06	4.80675e-05
CAPG	-1.18171	9.77469	35.6447	2.20645e-06	4.80675e-05
LRRK2	2.56413	4.16743	35.64	2.20875e-06	4.80675e-05
MRPL32	1.04559	6.25216	35.4857	2.28585e-06	4.96099e-05
PTPN2	1.07761	6.06742	35.441	2.30868e-06	4.99691e-05
PRDX1	0.715826	10.2619	35.2448	2.41201e-06	5.19601e-05
TSEN34	1.19375	6.45264	35.231	2.41948e-06	5.19601e-05
AAMP	0.851933	6.82616	35.2296	2.42024e-06	5.19601e-05
PSMD11	0.866435	7.01695	35.0859	2.49934e-06	5.34468e-05
PSMB7	0.813653	7.44647	35.0796	2.50291e-06	5.34468e-05
IDH2	-0.880682	7.81519	34.8819	2.61647e-06	5.56749e-05
SCO2	1.37954	5.99859	34.8739	2.62123e-06	5.56749e-05
SLC29A1	-1.06468	6.71618	34.6074	2.78347e-06	5.89602e-05
TNFSF15	2.56173	3.81012	34.5959	2.79071e-06	5.89602e-05
CALML4	-1.40631	5.20096	34.519	2.83968e-06	5.98362e-05
BTN3A2	1.78392	4.20746	34.4831	2.86288e-06	6.01658e-05
HARS	1.23135	5.62242	34.3434	2.95496e-06	6.19374e-05
CCL1	2.17278	4.60148	34.3027	2.98241e-06	6.22836e-05
LRPAP1	-0.745987	8.27038	34.2957	2.98711e-06	6.22836e-05
MOB1A	1.03825	7.1801	34.1754	3.06995e-06	6.38438e-05
LPCAT2	1.41855	5.05397	34.1174	3.11078e-06	6.45244e-05
CD48	1.79712	5.62249	34.0748	3.14115e-06	6.4985e-05
ACE	-2.09609	4.79108	34.0493	3.15941e-06	6.51935e-05
IFIH1	1.6173	5.2805	33.9986	3.19621e-06	6.57824e-05
INSIG1	1.39629	5.47159	33.9174	3.25607e-06	6.68418e-05
WBP5	-1.23818	5.42036	33.8765	3.28666e-06	6.72962e-05
CD14	-0.814309	10.5995	33.6933	3.4275e-06	6.98574e-05
GUK1	0.700464	8.76146	33.6911	3.42928e-06	6.98574e-05
STAB1	-2.24337	6.04682	33.6513	3.46071e-06	7.03177e-05
RPL29	-0.726317	9.21358	33.587	3.5122e-06	7.11824e-05
ABCG2	-2.54006	4.54459	33.5562	3.53718e-06	7.15067e-05
ADGRE5	2.15182	5.17145	33.4274	3.64368e-06	7.34732e-05
HSD17B4	-1.25783	7.12879	33.344	3.71442e-06	7.4531e-05
VOPP1	1.01515	7.2102	33.3435	3.71485e-06	7.4531e-05
DNPEP	1.06094	6.02859	33.2022	3.8382e-06	7.66214e-05
OAS2	2.2848	4.20669	33.2021	3.83829e-06	7.66214e-05
CALM3	-0.665774	8.9342	33.1855	3.8531e-06	7.66558e-05
PLGRKT	0.853366	6.53451	33.1786	3.85926e-06	7.66558e-05
ISOC1	1.5846	5.10962	33.0375	3.98755e-06	7.89355e-05
GPBAR1	2.74902	3.70984	33.0295	3.99498e-06	7.89355e-05
PLEKHA1	-1.76823	4.7771	33.02	4.00376e-06	7.89355e-05
EIF4A2	-1.06237	7.09945	32.9481	4.0712e-06	8.0067e-05
PARP10	2.24544	4.81692	32.8899	4.12667e-06	8.0958e-05
IVD	1.32947	5.40299	32.846	4.1691e-06	8.15893e-05
SNHG5	-1.50698	6.72444	32.7768	4.23684e-06	8.26411e-05
ARHGAP18	-0.844105	7.43092	32.7699	4.24359e-06	8.26411e-05
BIRC3	2.03034	5.27876	32.7533	4.26014e-06	8.27609e-05
HVCN1	1.40101	6.08853	32.6408	4.37346e-06	8.47557e-05
IFIT5	3.23141	3.39259	32.6221	4.39263e-06	8.49207e-05
SOCS2	-2.26308	4.00788	32.5767	4.43952e-06	8.56192e-05
SH3BGRL	-0.816774	8.45038	32.5351	4.48295e-06	8.62481e-05
AK1	-1.11463	5.97732	32.4181	4.60758e-06	8.83984e-05
FOXO3	-1.975	4.63061	32.4095	4.61692e-06	8.83984e-05
FLT3LG	3.50365	3.03917	32.3461	4.6861e-06	8.94504e-05
GPD1	-3.36508	2.99659	32.3386	4.69432e-06	8.94504e-05
MLKL	1.68781	4.01942	32.3116	4.7242e-06	8.98049e-05
TTC3	-1.32204	5.93084	32.2763	4.76361e-06	9.03385e-05
ERAP2	4.56675	2.77903	32.2552	4.78736e-06	9.05733e-05
HERPUD1	1.36492	7.31252	32.1819	4.8706e-06	9.19297e-05
MPP1	-0.770479	7.724	32.1556	4.90091e-06	9.19537e-05
HTR2B	-3.31246	3.40379	32.1531	4.90381e-06	9.19537e-05
RGS10	-0.766281	7.57694	32.1508	4.90651e-06	9.19537e-05
IRF2	1.00812	5.95317	32.1136	4.94963e-06	9.25442e-05
REXO2	-0.916473	6.04332	32.0907	4.97654e-06	9.28293e-05
PGA3	-2.87678	4.10064	32.0695	5.0015e-06	9.30771e-05
TOP1	1.00016	6.15964	32.0551	5.01853e-06	9.31761e-05
CENPM	-2.16546	4.20514	32.0021	5.08166e-06	9.4129e-05
RPS3A	-0.625591	9.65626	31.8668	5.24704e-06	9.69667e-05
CSF2RB	1.47826	5.0909	31.8205	5.3049e-06	9.78091e-05
CDKN2C	-2.46992	3.86777	31.799	5.33208e-06	9.7859e-05
MTHFD2	1.18549	5.74739	31.7989	5.33218e-06	9.7859e-05
CXCL1	1.90856	6.40526	31.6606	5.51019e-06	0.000100893
TREM2	-1.16758	8.04282	31.6247	5.55738e-06	0.000101474
ECM1	-1.0173	6.48896	31.6172	5.56737e-06	0.000101474
SNX5	-0.869552	7.07436	31.5364	5.67549e-06	0.000103148
MARCO	-2.20212	4.35364	31.5293	5.68512e-06	0.000103148
AP2S1	-0.650162	9.36826	31.4792	5.75346e-06	0.000103954
PDE4B	2.5553	3.78841	31.4638	5.77458e-06	0.000103954
NPL	-1.09449	8.87792	31.4599	5.77994e-06	0.000103954
AP1B1	-0.929753	7.31734	31.4558	5.78565e-06	0.000103954
WDR91	-2.30544	4.78503	31.4492	5.79478e-06	0.000103954
S100B	-1.05856	8.75059	31.424	5.82971e-06	0.000104345
SDHB	0.691952	7.98878	31.3792	5.89247e-06	0.000105232
HRH2	-2.40017	3.80952	31.3635	5.91461e-06	0.000105391
C2	0.769063	7.279	31.2602	6.06259e-06	0.000107787
FAM177A1	1.20515	5.74205	31.2241	6.1153e-06	0.000108482
RNF114	0.723556	7.38289	31.0925	6.31135e-06	0.000111666
VCAM1	3.22245	3.2368	31.07	6.34559e-06	0.000111666
ABTB1	-1.56202	4.90521	31.0691	6.34696e-06	0.000111666
FLI1	-1.44774	5.04594	31.0665	6.35089e-06	0.000111666
MAX	0.980464	7.09705	31.0053	6.44511e-06	0.000113073
FLNA	-1.16941	6.68013	30.9787	6.48654e-06	0.00011355
GPC4	-1.44989	5.63049	30.9603	6.51527e-06	0.000113803
STAT3	0.932409	6.42363	30.8598	6.67495e-06	0.000116337
SLC7A8	-1.51499	5.63092	30.707	6.92595e-06	0.000120448
STAT2	1.25529	5.35237	30.6979	6.94112e-06	0.000120449
CCRL2	0.992407	5.70931	30.6769	6.97654e-06	0.0001208
FADS1	-1.06396	5.66533	30.6638	6.99866e-06	0.00012092
METTL7A	-2.02714	5.52455	30.633	7.05101e-06	0.000121561
SNX20	2.44468	3.64795	30.498	7.28567e-06	0.000125335
TMEM140	1.05707	5.93229	30.4394	7.39009e-06	0.000126783
GIMAP8	1.86197	4.24052	30.4286	7.40956e-06	0.000126783
SPATA7	-2.30816	3.78247	30.4242	7.41758e-06	0.000126783
HSD3B7	1.03987	6.14491	30.3924	7.47509e-06	0.000127493
RPS6	-0.569589	10.3717	30.2671	7.70665e-06	0.000131161
CFH	2.46957	3.41878	30.1312	7.9666e-06	0.000135296
GGTA1P	-1.03262	7.10459	30.101	8.02572e-06	0.00013601
OPTN	1.27403	6.63942	30.0755	8.07595e-06	0.000136571
H2AFZ	-0.649823	8.69849	29.9955	8.23571e-06	0.000138978
TRIM21	1.35095	5.91596	29.7504	8.74666e-06	0.000147288
PXMP2	-1.45575	4.42925	29.5805	9.1208e-06	0.000153264
RBCK1	2.00709	4.05308	29.5564	9.17521e-06	0.000153854
MESDC2	0.730076	7.44789	29.5469	9.19669e-06	0.00015389
PCNT	-1.22959	5.25966	29.5004	9.30302e-06	0.000155343
ATP6AP2	-0.935819	9.13269	29.395	9.5491e-06	0.000159118
BDH2	-2.1355	3.84778	29.3588	9.63507e-06	0.000160216
SERPINB1	0.815546	6.89821	29.344	9.67047e-06	0.000160469
LGMN	-1.09075	11.4476	29.3245	9.71737e-06	0.000160912
SYNGR1	-1.78016	4.81257	29.238	9.92828e-06	0.000164064
RRAGC	1.06157	6.33604	29.1639	1.0113e-05	0.000166564
C6orf48	-1.28148	5.97966	29.1605	1.01214e-05	0.000166564
S100A12	-3.59635	3.7002	29.1191	1.02263e-05	0.000167943
C5AR1	-1.10543	6.85522	29.0055	1.05201e-05	0.000172413
ARG2	-1.26139	5.50911	28.939	1.06963e-05	0.000174941
C5orf56	2.87437	3.42482	28.9039	1.07906e-05	0.000176122
CDC26	1.05557	5.86589	28.7283	1.12759e-05	0.000183665
MMD	-1.51815	5.2892	28.6827	1.14055e-05	0.000185397
RAB32	-0.880449	8.11061	28.6066	1.16257e-05	0.000188593
LINC01137	2.72581	3.55871	28.5186	1.1886e-05	0.000192423
CCL3	1.95948	8.98283	28.4774	1.201e-05	0.000194036
STX4	0.71744	7.2655	28.4676	1.20398e-05	0.000194123
RPS4X	-0.610123	9.81069	28.4437	1.21127e-05	0.000194904
MCUR1	-1.02709	6.57914	28.3906	1.22759e-05	0.000196742
C1orf54	1.47891	6.92866	28.3905	1.22763e-05	0.000196742
SPTLC2	1.29753	4.52993	28.302	1.25538e-05	0.000200785
ZC3H12A	2.17413	4.00504	28.2353	1.27675e-05	0.000203794
CXCL5	-2.3975	4.6592	28.2077	1.28572e-05	0.000204814
CALCOCO2	1.6447	4.57261	28.1767	1.29585e-05	0.000206017
B2M	0.658298	13.7895	28.1226	1.31375e-05	0.000208446
ADM	1.8166	3.92522	28.1106	1.31777e-05	0.000208669
MPC2	-0.877846	7.0945	28.0609	1.33452e-05	0.000210902
CD180	-2.36579	4.00822	28.0196	1.34859e-05	0.000212704
EVI2A	-1.11296	5.8874	27.9686	1.36619e-05	0.000215053
RHBDD2	-1.08327	6.21867	27.8752	1.39909e-05	0.000219798
SERPINB9	1.91723	4.13233	27.7598	1.44093e-05	0.000225926
CSF1R	-0.819921	8.23466	27.6534	1.48067e-05	0.000231666
YPEL2	-1.63986	4.52715	27.6463	1.48336e-05	0.000231666
DUSP23	-0.752286	7.50484	27.5992	1.50139e-05	0.000233635
CPVL	-0.85413	7.46428	27.598	1.50184e-05	0.000233635
VDAC1	0.654105	7.76765	27.5643	1.51488e-05	0.000235206
CPM	-1.28437	7.67633	27.5292	1.52858e-05	0.000236871
MAF	-1.43359	6.25463	27.4777	1.54894e-05	0.000239559
TNFAIP8	1.00973	6.25602	27.4442	1.56233e-05	0.000241161
THEMIS2	0.993251	5.95769	27.3849	1.58634e-05	0.000244395
RNF181	1.03486	8.62591	27.3756	1.59015e-05	0.000244509
OAS1	0.990658	7.74061	27.3571	1.59774e-05	0.000245202
APLP2	-0.618155	8.95109	27.2934	1.62419e-05	0.000248782
C19orf12	1.54373	4.9276	27.2728	1.63286e-05	0.00024963
EIF2S1	1.05105	6.68114	27.0887	1.71239e-05	0.000261105
SPPL2A	0.83946	6.89047	27.084	1.71447e-05	0.000261105
KIAA0101	-1.64442	4.37831	27.0468	1.73108e-05	0.000263131
C15orf48	1.16048	9.0429	27.0044	1.7502e-05	0.000265374
ACTG1	0.659742	11.363	26.9994	1.7525e-05	0.000265374
IL31RA	6.17705	2.30716	30.0678	1.85581e-05	0.000280484
LINC01480	-3.77942	2.81607	26.7496	1.87006e-05	0.000282103
LYZ	-0.930078	7.37568	26.695	1.89688e-05	0.000285324
MYL12A	0.626924	9.7123	26.6916	1.89858e-05	0.000285324
P2RY12	2.44499	3.36626	26.5735	1.95803e-05	0.000293705
OTUD4	2.40161	3.6256	26.5523	1.96895e-05	0.000294787
DPP4	-1.62855	4.79608	26.469	2.01237e-05	0.000300723
ID3	-1.72097	5.08271	26.3872	2.05599e-05	0.000306667
RPL3	-0.566716	9.54575	26.269	2.12088e-05	0.000315754
TANGO2	-0.872265	6.13855	26.1313	2.1992e-05	0.000326803
EAF1	2.62791	3.24981	26.0479	2.2482e-05	0.000333462
FCGR1C	3.07146	4.42924	26.0106	2.27046e-05	0.000336139
NINJ1	0.650995	9.47449	25.9183	2.32659e-05	0.000343809
SHMT1	-2.02201	4.27016	25.8202	2.38792e-05	0.000351865
ADAR	1.14987	5.21562	25.8171	2.38994e-05	0.000351865
LPL	-1.62831	5.68437	25.6252	2.51505e-05	0.000369601
CAMK2D	1.76012	4.19894	25.5505	2.56565e-05	0.000376343
DLAT	1.45469	4.72485	25.4807	2.61397e-05	0.000382725
LIMD2	0.808972	7.87939	25.3786	2.68637e-05	0.000392604
POLR3D	1.94441	3.85698	25.3327	2.71962e-05	0.000396736
NAGK	0.665509	9.18647	25.3258	2.7246e-05	0.000396736
FGL1	-2.88718	3.2902	25.2918	2.74962e-05	0.000399648
JAK2	2.07386	3.97472	25.2329	2.79339e-05	0.00040527
LINC01503	-2.31669	3.61067	25.2254	2.79909e-05	0.000405359
MIR4435-2HG	1.34516	5.0745	25.1849	2.82971e-05	0.000409049
SLC48A1	-1.52106	5.60845	25.1734	2.83844e-05	0.000409569
RNASE6	-0.76672	7.75028	25.1107	2.88677e-05	0.000415789
LST1	0.777843	9.4634	25.0842	2.90745e-05	0.000418012
HADH	-1.29774	5.25116	25.0424	2.94039e-05	0.000421986
POU2F2	-1.18653	5.90279	25.0049	2.97027e-05	0.000425508
RIN2	-1.22573	4.65204	24.9504	3.01429e-05	0.000430257
GLUL	0.806884	10.5361	24.9443	3.01932e-05	0.000430257
HSPA8	0.708271	9.44446	24.9439	3.01963e-05	0.000430257
TMEM107	-1.47912	4.59906	24.8153	3.12651e-05	0.00044469
RAB1A	0.563187	8.29762	24.7858	3.15167e-05	0.000447469
RPL15	-0.546045	10.7878	24.7596	3.17408e-05	0.000449506
DHFR	-1.65667	4.15668	24.7559	3.1773e-05	0.000449506
DTX3L	1.78407	4.22911	24.6502	3.26978e-05	0.000461769
HNRNPA3	0.679816	7.2078	24.6202	3.29658e-05	0.000464731
SLC12A7	1.26277	4.55077	24.5915	3.32246e-05	0.000467551
MKI67	-2.17824	4.26645	24.4792	3.4257e-05	0.000481229
EIF4EBP1	-0.732888	7.99831	24.4647	3.4393e-05	0.00048229
CLEC2B	1.07168	5.86009	24.4423	3.46035e-05	0.000484389
CD59	-0.627121	9.34931	24.4044	3.49632e-05	0.000488564
CBWD1	0.907054	6.45783	24.3087	3.58905e-05	0.000500057
TSPAN7	-2.41241	3.35284	24.3066	3.59112e-05	0.000500057
UBE2F	1.02368	7.11089	24.2147	3.68279e-05	0.000511927
GSTK1	0.645594	7.67289	24.1914	3.70636e-05	0.000514306
CTDSPL	-2.26912	3.59183	24.1534	3.74527e-05	0.000518801
ATP5G2	-0.677056	8.22057	24.1401	3.75889e-05	0.000519784
NGFRAP1	-1.43303	5.48881	24.0762	3.82553e-05	0.000528082
DOCK8	0.909253	6.33589	24.0286	3.87603e-05	0.000534128
SCO1	1.41289	4.85393	24.0206	3.88451e-05	0.000534372
CYBB	0.718534	8.09046	23.8329	4.09112e-05	0.000561731
ARNTL2	2.24405	3.33862	23.8272	4.09749e-05	0.000561731
LAT2	0.984522	5.97996	23.7906	4.13926e-05	0.000566481
RAB8A	0.868859	7.54417	23.7411	4.19632e-05	0.000573183
STARD4	2.06851	3.35075	23.7357	4.20263e-05	0.000573183
FBXO7	0.687819	7.24843	23.6645	4.2864e-05	0.000582823
HEXB	-0.696353	8.83685	23.6632	4.28794e-05	0.000582823
PTCRA	-1.53568	4.54044	23.601	4.36273e-05	0.000591979
SPC25	-3.52962	2.84122	23.564	4.40773e-05	0.000595902
DPEP2	-2.4421	4.07587	23.5625	4.40967e-05	0.000595902
PDCD4	-1.50359	5.60743	23.5589	4.41409e-05	0.000595902
CD320	-1.72283	4.13446	23.5492	4.42599e-05	0.000596498
PLIN2	-1.0651	9.5086	23.5354	4.44302e-05	0.000597782
RPL7A	-0.552635	8.70464	23.5246	4.45633e-05	0.000598561
HLA-DPB1	1.24243	8.24118	23.4507	4.54904e-05	0.000609985
CTSH	0.694061	9.11153	23.4408	4.56166e-05	0.000610649
CSTB	-0.726645	10.937	23.3535	4.67412e-05	0.000624654
C4B_2	4.4648	2.61417	25.8679	4.72895e-05	0.000630922
SLCO2B1	-0.844154	7.80012	23.2646	4.79166e-05	0.00063822
RHEBL1	3.03941	2.88305	23.1822	4.90365e-05	0.000652047
BAK1	1.13277	5.57787	23.1254	4.98238e-05	0.000661411
TMBIM1	0.613683	8.13817	23.0973	5.02182e-05	0.000665537
TMSB10	1.02072	11.7669	23.0871	5.03616e-05	0.000665868
GLIPR2	0.931628	6.50774	23.0837	5.04104e-05	0.000665868
TOX4	0.91222	5.53226	23.0512	5.08722e-05	0.000670856
NDUFA9	0.790534	7.2694	23.0287	5.11964e-05	0.000674015
C19orf66	1.23436	4.66906	23.0008	5.15991e-05	0.000678195
HSD11B1	1.39388	5.31108	22.9782	5.19279e-05	0.000681394
CEACAM21	1.91531	3.69773	22.9702	5.20456e-05	0.000681814
SELPLG	-1.07844	6.11226	22.9457	5.24062e-05	0.000685411
ASRGL1	-2.28251	3.74834	22.9211	5.27707e-05	0.000688659
VPS9D1	1.72218	3.68522	22.915	5.28608e-05	0.000688659
RRM2	-1.96481	3.83758	22.9043	5.30205e-05	0.000688659
TANK	1.01154	5.99144	22.9031	5.30395e-05	0.000688659
ISOC2	0.827939	6.17233	22.8999	5.30869e-05	0.000688659
DRAP1	0.632313	7.4713	22.832	5.41135e-05	0.000700836
ADPRHL2	1.01141	5.83795	22.8022	5.45712e-05	0.000705616
MTF1	1.63769	4.47388	22.7913	5.47396e-05	0.000706647
PRC1	-2.84664	3.12772	22.781	5.48994e-05	0.000707562
CNPY3	-0.648715	7.30844	22.75	5.53829e-05	0.000712641
LOC100419583	1.34322	4.85296	22.7369	5.55896e-05	0.000714147
MAGEH1	-1.75517	3.85372	22.7158	5.59225e-05	0.000717267
PSMA1	0.628076	7.67739	22.6407	5.71253e-05	0.000731516
STAMBPL1	2.47756	3.74702	22.5812	5.8098e-05	0.000742777
SMC2	-1.00257	5.13032	22.5412	5.87613e-05	0.000750054
CBR1	0.850928	7.25568	22.5167	5.9172e-05	0.000754088
SUPV3L1	2.0757	3.85815	22.4983	5.94825e-05	0.000756835
NOL7	0.64041	7.30628	22.4914	5.95999e-05	0.000757118
CCDC28A	-1.08298	5.91474	22.4841	5.97233e-05	0.000757478
CRTAP	-0.771827	6.56333	22.4633	6.00786e-05	0.000760772
RPL14	-0.510118	8.74148	22.4365	6.05385e-05	0.00076538
TAPBP	0.793346	7.63639	22.3795	6.15301e-05	0.000776608
CCDC170	-1.59327	4.99319	22.3743	6.16216e-05	0.000776608
SOCS3	1.6932	4.79831	22.33	6.24057e-05	0.000784605
RNF130	-0.576729	8.80794	22.3273	6.24532e-05	0.000784605
ZFP36L1	-0.926383	6.86387	22.284	6.32314e-05	0.00079313
VAT1	-0.588695	7.91917	22.2502	6.38452e-05	0.000799571
SCARF1	1.38651	4.55508	22.2246	6.43149e-05	0.000804188
TGFB1	1.296	4.81967	22.1899	6.49556e-05	0.000810927
TXNDC12	-0.758022	7.1638	22.1763	6.52092e-05	0.000812819
TPMT	0.887041	6.20164	22.0498	6.762e-05	0.000841552
SPSB3	-1.09813	5.18327	22.0099	6.84001e-05	0.000849933
TPM4	0.669432	8.20997	21.9019	7.056e-05	0.000875406
C1QC	0.659224	11.6016	21.872	7.117e-05	0.000881214
IFNGR2	0.786531	7.78871	21.8629	7.13577e-05	0.000881214
ANPEP	1.02389	5.30737	21.8628	7.136e-05	0.000881214
RHOQ	1.16106	5.22187	21.8567	7.14855e-05	0.000881397
ATP6V1A	1.32002	5.82791	21.8436	7.17553e-05	0.000883102
ADPGK	0.996351	6.47645	21.8347	7.19408e-05	0.000883102
TOP2A	-3.02419	3.34328	21.8339	7.19565e-05	0.000883102
PITPNA	1.23811	5.07792	21.8186	7.22763e-05	0.000885663
ACTR6	1.31981	4.5402	21.7913	7.28481e-05	0.000891298
FAM49B	0.732908	7.35344	21.7691	7.33164e-05	0.000895652
GGCX	1.34402	4.33856	21.7366	7.40082e-05	0.000902719
SUCNR1	1.75485	4.27503	21.6712	7.54238e-05	0.000918579
HLA-DPA1	1.06565	8.69846	21.6648	7.55632e-05	0.000918872
CLEC10A	1.67765	4.11434	21.6584	7.57042e-05	0.000919183
POLB	1.4889	4.17511	21.6175	7.66068e-05	0.000928726
ATG7	-0.774697	6.04567	21.5848	7.73375e-05	0.000936159
C12orf49	1.12197	4.7214	21.5784	7.74812e-05	0.000936476
XPNPEP1	1.29892	5.20615	21.5608	7.78779e-05	0.000939844
RPL13A	-0.557271	10.7533	21.5547	7.80169e-05	0.000940098
P2RY13	1.83683	3.61883	21.522	7.87598e-05	0.000946697
GRB2	0.57048	8.62624	21.5202	7.88023e-05	0.000946697
RPS3	-0.484181	9.98375	21.3863	8.19332e-05	0.000982776
HLA-DMB	0.733797	8.79114	21.3813	8.20523e-05	0.000982776
APEX1	0.667575	7.50475	21.3684	8.23616e-05	0.000985
CCNB1	-1.37485	4.71911	21.3519	8.27604e-05	0.000988285
CAMK1	-1.10592	5.68517	21.2432	8.54289e-05	0.00101862
GIMAP7	3.33658	2.73001	21.2194	8.60262e-05	0.00102421
MAP1LC3A	-0.89838	7.06951	21.2078	8.63184e-05	0.00102616
SLC7A7	0.696888	6.62404	21.1964	8.66084e-05	0.00102807
RIPK2	1.22469	5.57204	21.1321	8.82539e-05	0.00104605
MCOLN1	-0.857663	6.87865	21.0956	8.92043e-05	0.00105574
PAQR8	2.00468	3.50663	21.0604	9.01299e-05	0.00106511
FPR1	0.963375	6.36602	21.0407	9.06542e-05	0.00106972
BEX4	-0.824029	5.93304	21.0256	9.10571e-05	0.00107288
CDKN1A	0.842642	9.02701	20.9953	9.18727e-05	0.0010809
SNAP23	0.699783	7.08408	20.9729	9.2478e-05	0.00108641
MRPL9	0.890517	6.0908	20.9427	9.33052e-05	0.00109452
LINC01272	-0.851153	7.29826	20.9066	9.43026e-05	0.00110459
AKIRIN2	0.972627	6.51157	20.8641	9.54902e-05	0.00111686
TLR8	1.18583	4.57447	20.8585	9.56504e-05	0.00111709
CSF2RA	-1.07635	6.31345	20.8125	9.69579e-05	0.0011307
FABP4	-0.938031	8.1987	20.7791	9.79185e-05	0.00114024
CPQ	-1.03464	5.78692	20.7721	9.81221e-05	0.00114094
HS2ST1	-1.4906	4.98498	20.7491	9.87904e-05	0.00114703
ADAM9	-1.15843	5.75946	20.7147	9.98018e-05	0.00115709
NRP1	-1.03747	5.8702	20.707	0.000100029	0.00115804
ALDH9A1	-1.04835	6.21993	20.6532	0.000101634	0.00117492
SPP1	-0.866443	13.931	20.6475	0.000101808	0.00117522
ADIPOR1	-0.713575	7.78504	20.5211	0.000105698	0.00121836
DDX60L	1.57626	3.6783	20.4332	0.000108502	0.00124887
LRRC39	-2.46765	3.61329	20.411	0.00010922	0.00125372
RILP	0.833089	5.88331	20.4105	0.000109238	0.00125372
DDX21	1.21156	4.99743	20.3496	0.000111237	0.00127483
NISCH	-1.6831	4.91981	20.31	0.000112563	0.00128817
RNF149	0.900302	6.42493	20.268	0.000113983	0.00130255
SDC3	1.29447	4.98183	20.2099	0.000115981	0.00132348
IMPDH1	-1.11817	5.37842	20.1603	0.000117719	0.00134139
TMEM80	-1.07846	4.76399	20.1444	0.000118282	0.00134588
SFXN2	-1.9545	3.25098	20.0362	0.000122185	0.00138831
HLA-DOA	2.11387	4.08194	19.9954	0.000123693	0.00140232
TMEM179B	0.625563	7.465	19.9934	0.00012377	0.00140232
OCSTAMP	1.48817	4.73769	19.9499	0.000125398	0.00141708
AVPI1	-1.40087	4.74819	19.9491	0.000125429	0.00141708
BNIP3L	-0.808406	7.04441	19.8002	0.000131195	0.00148013
SESN1	-1.6258	4.03717	19.7844	0.00013182	0.00148226
IRF9	0.837896	6.83339	19.7835	0.000131856	0.00148226
TMEM45B	-2.59433	3.27234	19.7814	0.000131943	0.00148226
CCNL1	1.47928	4.33276	19.7749	0.000132201	0.00148307
TM2D2	-0.814011	7.11788	19.7625	0.000132698	0.00148655
F11R	-0.929359	5.51246	19.6718	0.000136394	0.00152581
FXYD5	-0.756406	7.38249	19.6576	0.00013698	0.00153021
YPEL3	-1.51899	4.64154	19.6461	0.00013746	0.00153343
FAM195B	0.746785	7.24674	19.6192	0.000138587	0.00154384
CTSO	1.57356	4.46346	19.5963	0.000139553	0.00155198
INSIG2	1.17729	5.83216	19.5923	0.000139723	0.00155198
KLF3	0.943954	5.21946	19.5881	0.000139902	0.00155198
C3orf38	0.977091	4.97232	19.492	0.000144049	0.00159493
JADE2	1.42455	3.97582	19.4869	0.000144273	0.00159493
LOC728554	-1.16948	5.22603	19.4846	0.000144375	0.00159493
TMEM150A	1.08204	5.28779	19.4592	0.000145497	0.0016051
S100A10	1.28441	7.7761	19.417	0.000147379	0.00162362
KLHDC3	-0.693836	6.50549	19.4075	0.000147808	0.00162609
SH3BGRL3	-0.549937	11.8512	19.4002	0.000148137	0.00162747
H2AFV	-0.723457	7.08497	19.381	0.000149005	0.00163474
VNN2	-1.42124	5.02561	19.3642	0.000149774	0.00164092
LIMK1	1.2527	4.92928	19.3305	0.00015132	0.00165559
SNX2	-0.702208	8.32571	19.3203	0.000151795	0.00165838
CCSER2	1.25177	4.72581	19.316	0.000151992	0.00165838
ADGRE1	-1.97774	3.86224	19.3072	0.000152403	0.00165997
AGPAT2	-1.09896	6.36314	19.304	0.000152555	0.00165997
HSP90AA1	0.720851	8.88039	19.2945	0.000152998	0.00166252
ANXA6	-1.44279	4.85604	19.2644	0.000154411	0.0016756
CD99	-0.789292	7.69896	19.2573	0.000154747	0.00167696
EIF5AL1	1.19883	5.5982	19.2224	0.000156412	0.00169208
HS3ST1	-1.41645	4.96289	19.2191	0.000156568	0.00169208
PILRA	-0.724361	8.62074	19.16	0.000159433	0.00172071
SMPDL3A	-2.36659	4.23741	19.0881	0.000162989	0.00175671
STEAP4	2.21951	3.55198	19.0481	0.000165006	0.00177604
LYPD5	2.53015	2.96498	19.0415	0.000165343	0.00177727
GIMAP6	1.58714	4.44072	19.0097	0.000166971	0.00179235
SAT1	0.690966	10.7098	18.9839	0.000168299	0.00180417
CCL4L1	3.78293	2.98204	18.966	0.000169232	0.00181173
CFLAR	0.889343	6.17487	18.9485	0.000170146	0.00181908
LOC100506388	-2.3042	3.60158	18.9201	0.000171642	0.00183261
SCARB1	-0.878042	6.16738	18.8573	0.000175003	0.00186599
STAC	-2.26379	4.09834	18.7868	0.000178863	0.00190461
ITGAL	1.08239	4.97516	18.7702	0.000179784	0.00191106
MCM6	-1.54828	4.34628	18.7644	0.000180107	0.00191106
HIST1H2BK	-0.8095	6.41848	18.7629	0.000180189	0.00191106
CD33	1.0074	6.45564	18.6935	0.000184112	0.00195007
SLC1A4	1.58867	4.49594	18.6669	0.000185637	0.00196361
CYCS	0.555469	8.14177	18.5428	0.000192938	0.00203813
FAM212A	-1.54498	3.98212	18.5322	0.000193574	0.00204214
HLA-DMA	0.875222	8.962	18.5143	0.000194657	0.00205085
RAB35	0.831511	5.78758	18.5096	0.000194941	0.00205113
TSPAN15	-1.07269	5.28727	18.4136	0.000200868	0.0021107
HOMER3	-1.13251	5.1723	18.3463	0.000205137	0.00215272
CCNG2	-1.66112	4.35312	18.3094	0.000207521	0.00217487
GINS2	-1.88815	3.6128	18.3001	0.000208129	0.00217838
TACC3	-1.15157	4.67352	18.2957	0.000208414	0.0021785
RB1	-0.878709	5.66535	18.2847	0.000209135	0.00218317
MTHFD1	0.898256	5.62877	18.2534	0.000211195	0.00220179
APMAP	-0.667911	7.59859	18.2425	0.000211917	0.00220643
RNASE4	-2.7608	2.89968	18.222	0.000213286	0.00221778
SIDT2	1.82558	3.93568	18.2148	0.00021377	0.00221991
GSTP1	-0.58049	9.88242	18.1644	0.000217178	0.00225237
FMNL2	1.3364	4.32729	18.1583	0.000217592	0.00225373
RNASEH2A	-1.13065	4.60917	18.145	0.000218503	0.00226023
MLLT4	-1.32772	4.83587	18.1341	0.000219255	0.00226507
ITSN1	-1.06286	6.21813	18.1163	0.00022049	0.00227488
SLC5A3	-1.21684	5.58429	18.0936	0.000222066	0.00228567
ARRDC3	-2.19437	3.53585	18.093	0.00022211	0.00228567
KYNU	1.13233	7.04576	18.023	0.000227063	0.00233362
PIK3R6	-1.36528	4.34379	18.0113	0.0002279	0.00233921
FGD2	1.30123	4.82627	17.9989	0.000228797	0.00234539
UROD	-0.601354	7.58878	17.9883	0.00022956	0.00234881
LMNB1	1.66526	3.36068	17.9861	0.00022972	0.00234881
RAB20	0.675161	6.90641	17.9751	0.000230522	0.0023522
PPP2R4	0.744281	6.13787	17.9734	0.000230642	0.0023522
LAPTM4B	-1.7426	3.94798	17.9689	0.000230968	0.00235251
UBXN4	0.645451	7.18567	17.9579	0.000231772	0.00235518
ACAT1	0.665331	6.8729	17.9554	0.00023196	0.00235518
EIF5A	0.65592	8.53799	17.9494	0.000232397	0.00235518
PLK1	-2.49506	3.32547	17.9492	0.000232413	0.00235518
USP2	-1.77036	3.83845	17.9405	0.000233055	0.00235869
LSM10	0.676547	6.66118	17.8883	0.000236932	0.00239488
HLA-DQA1	0.983295	7.39523	17.8235	0.000241841	0.0024414
TIMP1	-0.804993	9.79758	17.7841	0.00024488	0.00246895
XKR8	1.72252	3.54553	17.7775	0.00024539	0.00247096
EEF1A1	-0.607421	10.4887	17.7736	0.0002457	0.00247096
HLA-DQB1	1.18491	8.01712	17.7677	0.000246161	0.00247247
C19orf38	1.92681	3.54569	17.7592	0.000246819	0.00247596
CCL4L2	2.04789	6.23399	17.7387	0.000248435	0.00248523
CENPU	-2.50359	3.61537	17.7377	0.000248511	0.00248523
CHCHD3	0.721345	6.21294	17.7356	0.000248679	0.00248523
MPEG1	0.967089	6.55927	17.627	0.000257416	0.00256445
BIRC5	-1.85028	3.67969	17.6266	0.000257451	0.00256445
KIF20B	-1.47895	4.14032	17.6251	0.000257572	0.00256445
ENSA	0.644848	7.64091	17.5712	0.000262029	0.00260557
RRM1	-1.5341	3.95228	17.5616	0.000262837	0.00261035
NFE2L3	2.20468	3.39522	17.5174	0.000266566	0.00264408
DBNDD2	-0.902292	5.93484	17.5037	0.000267741	0.00265244
C17orf96	2.09535	3.63129	17.4764	0.000270079	0.00267227
GPX1	-0.506915	10.2745	17.4561	0.000271838	0.00268634
AKR7A2	-0.92848	5.9538	17.4433	0.000272957	0.00269405
TNFRSF1B	-0.759102	7.01678	17.4236	0.000274683	0.00270774
BTF3	-0.457451	8.85862	17.3964	0.000277084	0.00272803
PSMD14	0.708938	6.83949	17.375	0.00027899	0.00274083
CD200R1	-2.59717	3.42398	17.372	0.000279258	0.00274083
PLBD1	1.04495	5.30384	17.3702	0.000279417	0.00274083
RBL2	-1.66592	3.8492	17.3598	0.000280354	0.00274521
SRGAP1	-1.98152	4.05789	17.3576	0.000280553	0.00274521
CYB5A	0.668027	6.95995	17.3459	0.000281605	0.00274973
PLD3	-0.540112	11.0764	17.3448	0.000281705	0.00274973
BST2	0.640603	9.30518	17.3231	0.000283672	0.00276554
USP18	1.89805	3.95471	17.3139	0.000284512	0.00277034
STK40	0.944062	5.28813	17.3026	0.000285542	0.00277551
CAPN2	-1.45643	4.15196	17.3004	0.00028574	0.00277551
GTSE1	-2.92047	2.78544	17.2934	0.000286391	0.00277845
CD83	1.32877	7.04782	17.2341	0.000291899	0.00282463
LY6E	1.05206	8.13123	17.2323	0.000292062	0.00282463
FEM1C	1.59854	3.65376	17.2307	0.000292216	0.00282463
VGLL4	-1.39378	4.3224	17.2205	0.000293176	0.0028298
KIF13B	1.08135	4.54254	17.2175	0.000293461	0.0028298
FARP1	-0.94515	5.28978	17.2072	0.000294433	0.00283546
GATM	-0.971766	5.56061	17.2037	0.00029476	0.00283546
ABCG1	-1.47198	4.64951	17.1143	0.000303372	0.00291225
ADAP2	-0.612545	7.3896	17.1133	0.000303474	0.00291225
RPLP0	-0.46175	9.97982	17.1072	0.000304074	0.0029145
ATG4C	-0.987673	5.03637	16.9999	0.000314796	0.00301364
UBE2E2	0.683023	6.55167	16.9939	0.000315408	0.00301588
AP5B1	1.16128	4.7618	16.9343	0.00032155	0.00307092
PSAP	-0.576965	11.4952	16.9211	0.000322922	0.00308033
ENO1	0.490403	10.3372	16.917	0.000323355	0.00308077
S100A4	-0.928858	9.08433	16.9077	0.000324328	0.00308584
EIF1AY	1.35315	4.96744	16.9046	0.000324662	0.00308584
ISG15	1.54629	9.01502	16.8999	0.000325156	0.00308685
RPL12	-0.587945	10.2356	16.8784	0.000327429	0.00310473
CMPK2	1.51605	4.4521	16.8663	0.000328719	0.00311325
FBXO9	1.27502	4.35874	16.8423	0.000331292	0.00313389
DHRS9	-1.45544	7.22726	16.8347	0.000332106	0.00313787
RNF115	0.842127	5.18462	16.8246	0.000333201	0.00314449
RFK	1.32842	4.89194	16.8096	0.000334823	0.00315605
CDC20	-2.17792	3.64764	16.7996	0.000335914	0.0031626
FAM110B	-2.00617	3.24694	16.7816	0.000337883	0.00317738
HP1BP3	-1.17512	4.89928	16.769	0.000339277	0.00318333
CYTH4	-0.566174	6.8188	16.7683	0.000339353	0.00318333
POLR2J2	-1.08058	5.0523	16.765	0.000339716	0.00318333
ACP2	0.687336	7.46501	16.7229	0.000344406	0.00322349
CH17-340M24.3	-0.929569	5.43262	16.709	0.00034597	0.00323434
DNAJC2	1.15444	4.78685	16.6963	0.000347404	0.00324089
CNIH4	0.686996	7.00704	16.6955	0.000347486	0.00324089
FCER1G	0.588408	10.899	16.6857	0.000348599	0.00324748
GSTO1	0.521403	9.18969	16.6365	0.000354239	0.00329332
CASP7	1.33073	4.62154	16.6356	0.000354347	0.00329332
CLSPN	-1.30808	4.00549	16.6288	0.000355138	0.00329682
NFKB2	1.6807	4.01295	16.6199	0.00035617	0.00330255
CHCHD4	1.0585	5.03701	16.5781	0.000361064	0.00334404
MDH1	-0.660148	8.34243	16.5541	0.000363914	0.00336652
PHF19	-1.33223	4.04581	16.5404	0.000365541	0.00337765
SRP19	0.840005	6.04024	16.5341	0.000366296	0.00337906
TSPAN4	-0.521755	7.73662	16.5321	0.000366542	0.00337906
GSAP	1.55008	4.48703	16.5132	0.000368817	0.0033961
CHD1	0.86844	5.16325	16.4663	0.000374524	0.00344171
SYK	-0.74229	6.81565	16.4651	0.000374677	0.00344171
LGALS3	-0.647754	9.90599	16.4619	0.000375066	0.00344171
LINC00996	2.63989	2.88067	16.4023	0.000382476	0.00350567
BTN2A2	1.64519	3.59823	16.386	0.000384527	0.00351685
GNS	0.7212	6.63846	16.3856	0.00038458	0.00351685
UQCRB	-0.84225	9.0145	16.379	0.000385411	0.00352041
FYTTD1	0.939117	5.07157	16.3677	0.000386837	0.00352939
NBN	1.09196	5.78194	16.3183	0.000393184	0.0035832
PFDN5	-0.584572	9.23468	16.3086	0.000394442	0.00359055
FAM96B	0.645274	7.34652	16.245	0.000402784	0.0036623
FCGBP	-1.34309	5.44047	16.2376	0.000403766	0.00366643
CARHSP1	-1.25894	4.95253	16.2337	0.000404287	0.00366643
PHF11	1.02514	4.8939	16.2312	0.000404619	0.00366643
RRS1	1.64548	3.90178	16.2131	0.000407046	0.00368423
C10orf35	2.21818	2.91374	16.1643	0.000413657	0.00373982
IL17RA	1.02166	5.62919	16.138	0.000417272	0.00376822
HACD3	-0.715109	6.45412	16.1189	0.000419912	0.00378392
B4GALT5	2.36296	3.46867	16.1186	0.00041996	0.00378392
CARD16	0.816062	6.82718	16.08	0.00042536	0.00382824
CUL1	1.08473	4.93669	16.0673	0.000427145	0.00383997
HERC2P2	-1.45881	3.92342	16.0522	0.000429286	0.00385486
SRSF2	0.638399	6.21946	16.0281	0.000432736	0.00388147
DNMT1	-0.565669	7.31952	16.0172	0.000434294	0.00388429
IL1B	2.06791	3.39467	16.0169	0.000434342	0.00388429
SGTA	0.885142	5.59141	16.0157	0.000434514	0.00388429
CXorf56	1.35753	3.75484	16.002	0.000436493	0.00389761
TIFAB	1.1791	4.91986	15.9924	0.00043789	0.0039057
G3BP2	0.996173	5.45235	15.9287	0.000447258	0.0039848
GNG10	0.536041	7.66189	15.9127	0.000449631	0.00399813
GCLC	0.931897	5.63384	15.9119	0.000449758	0.00399813
GNB2L1	-0.425497	9.50319	15.8639	0.000457	0.00405711
APH1B	-0.864855	5.56625	15.8612	0.000457411	0.00405711
CR1	-1.99239	3.37626	15.8512	0.000458939	0.00406613
DDX60	2.4174	3.09857	15.8393	0.000460758	0.00407771
CLEC4E	1.25316	5.27646	15.8298	0.000462211	0.00408603
NMRK1	-0.92234	5.56656	15.7765	0.000470508	0.00415476
PCYT1A	1.44247	3.8204	15.7419	0.000475979	0.00419842
WDR55	1.07604	4.43883	15.7232	0.000478953	0.00421998
CXCR4	-2.54209	3.29074	15.6963	0.000483285	0.00425344
NBPF1	-1.90135	3.48969	15.6722	0.000487192	0.00427545
PDCD1LG2	1.12946	4.39563	15.6722	0.000487192	0.00427545
PPT1	-0.695425	8.77889	15.671	0.000487396	0.00427545
TBC1D12	-1.941	3.55081	15.5606	0.000505769	0.00443174
CDK5	-0.727508	5.61237	15.5103	0.000514381	0.00450225
RNF24	1.26875	4.19343	15.493	0.000517387	0.00451886
CHID1	-0.958063	5.4567	15.4928	0.000517414	0.00451886
RFTN1	0.873382	5.33109	15.4484	0.000525208	0.00458191
PGK1	0.478178	8.56159	15.383	0.000536913	0.00467742
CCT8	0.591348	7.03194	15.3807	0.000537331	0.00467742
EMG1	0.805732	5.47247	15.364	0.000540357	0.00469863
PCNX	1.96414	3.52733	15.3374	0.000545236	0.00473589
IVNS1ABP	-0.645627	6.77357	15.3278	0.000547001	0.00474603
HLA-DRA	0.899424	10.8733	15.3028	0.000551647	0.00478114
ADRM1	0.576516	8.0394	15.2906	0.000553927	0.00479569
MGST3	-0.559216	8.99831	15.2674	0.000558284	0.00482563
RPL10	-0.449961	10.9032	15.2657	0.000558597	0.00482563
LOC653786	-1.85656	4.41667	15.2554	0.000560557	0.00483731
LRP1	-1.04206	5.79187	15.2457	0.000562404	0.00484799
APOO	0.949891	5.67763	15.2324	0.000564926	0.004862
AGPAT3	1.10524	5.00608	15.2308	0.000565249	0.004862
MAD1L1	-0.724593	5.65465	15.2262	0.000566121	0.00486424
AGTRAP	0.646905	7.21507	15.2191	0.000567492	0.00487077
ACAD8	-1.793	3.90135	15.183	0.000574468	0.00492534
ATF3	1.10268	5.86284	15.151	0.000580742	0.00497378
SNRPA1	0.781949	6.0675	15.0696	0.000597013	0.00510764
SUMF1	-0.792185	5.93907	15.0402	0.000603014	0.00515134
PTGR1	-0.955945	5.96596	15.0383	0.000603415	0.00515134
SRC	1.68177	3.79141	15.0205	0.000607082	0.0051771
HOXB7	-1.6139	3.66993	14.9995	0.000611434	0.00520864
BMF	-1.62396	4.02453	14.9795	0.000615613	0.00523863
HYPK	0.915094	7.17794	14.9711	0.000617379	0.00524805
PDK2	-1.08697	4.74153	14.9002	0.000632508	0.00537067
OPN3	-1.17176	4.53549	14.8972	0.000633152	0.00537067
EGR2	1.02023	5.02752	14.8818	0.000636504	0.00539336
CIITA	1.36869	4.14264	14.8728	0.000638458	0.00540416
CCT2	0.701698	5.86998	14.8591	0.00064145	0.00542373
MT2A	1.34541	11.126	14.8525	0.000642905	0.00543027
RALA	0.932713	7.01062	14.8395	0.00064578	0.00544877
NUCB2	-1.34659	4.80878	14.8315	0.000647542	0.00545786
PRDX6	-0.554982	7.35215	14.8202	0.000650045	0.00547316
HLA-DRB1	0.733102	8.45873	14.8046	0.000653523	0.00549664
PLA2G4C	1.22176	4.76307	14.7927	0.000656206	0.00551338
HMGN2	-0.487767	9.15701	14.7733	0.000660588	0.00554435
RFC4	-1.6861	3.80317	14.756	0.000664504	0.00557134
ZFAS1	-0.832419	7.13326	14.7444	0.000667159	0.00558772
PMAIP1	1.85876	3.97909	14.7194	0.000672906	0.00562994
SSPN	1.61061	3.98996	14.7102	0.000675038	0.00564184
SNW1	-0.599712	6.51813	14.6838	0.000681191	0.0056873
SNHG7	-1.44678	4.05628	14.6212	0.000696005	0.0058049
RPL13	-0.44878	10.9021	14.5583	0.000711263	0.00592596
LOC100505622	-1.75924	3.43854	14.5526	0.000712665	0.00593142
DDX23	0.983128	4.88354	14.5231	0.000719954	0.00598584
CKAP2	-1.34844	4.42132	14.5098	0.000723261	0.00600707
SNHG8	-1.16896	4.626	14.5018	0.000725268	0.00601746
MYL12B	0.429983	8.65174	14.4909	0.000728007	0.0060339
SEMA4D	2.07375	3.40627	14.4707	0.000733105	0.00606983
FAM213B	-0.980451	5.81715	14.4579	0.000736356	0.00609042
RAB39A	2.12839	2.72988	14.3962	0.000752246	0.0062154
GSDMA	-1.72037	3.98991	14.3805	0.000756341	0.00624275
EDNRB	-1.43028	4.04013	14.3748	0.000757844	0.00624869
MAP4K4	-1.34417	4.78795	14.3553	0.000762988	0.00628459
ARF3	0.585347	6.89213	14.3518	0.000763895	0.00628556
NUMA1	-0.925058	4.80164	14.3241	0.000771288	0.00633984
CASK	-1.31122	4.02298	14.3187	0.000772735	0.00634335
IMP4	0.8027	5.74362	14.3165	0.000773307	0.00634335
KRT10	-0.894741	5.36854	14.282	0.000782638	0.00641329
HS3ST2	-1.36047	4.18823	14.2737	0.000784898	0.0064252
STRADB	-1.23152	4.67156	14.2476	0.000792054	0.00647712
PITHD1	-0.845152	6.21259	14.2239	0.000798601	0.00652396
ATF6B	-1.28252	4.35331	14.2152	0.000801029	0.00653709
GGT5	1.8631	3.29546	14.1735	0.000812761	0.00662604
HAUS7	0.977673	4.90559	14.156	0.000817725	0.00665516
MGAT4A	-0.775206	5.29999	14.155	0.000818004	0.00665516
MBP	-1.06273	4.84636	14.1491	0.000819703	0.00666218
HIST1H4C	-1.51221	6.69795	14.1406	0.000822141	0.00667518
PFDN2	0.636893	7.14012	14.0998	0.000833917	0.0067639
LYSMD2	0.958007	5.55789	14.053	0.000847672	0.00686847
RETN	-2.1434	4.23777	14.0298	0.000854582	0.00691742
TRIM26	1.0513	4.41198	14.017	0.000858411	0.00694137
LAPTM4A	-0.533664	8.45091	14.0054	0.000861908	0.0069597
C3AR1	-0.750436	8.38273	14.0037	0.000862426	0.0069597
RPL10A	-0.421349	8.61598	13.9892	0.000866794	0.00698787
GRAMD4	-2.12942	3.69347	13.9809	0.000869321	0.00700115
CHMP5	0.59985	7.20123	13.9717	0.000872129	0.00701667
C3orf14	0.971088	4.86421	13.9504	0.000878679	0.00706223
HSPE1	0.78446	8.10338	13.9469	0.000879767	0.00706385
FAM175B	1.11342	4.21584	13.9329	0.000884092	0.00709143
PSMB1	0.505954	8.22945	13.9299	0.000885024	0.00709177
HK3	0.993092	5.13557	13.9226	0.000887294	0.00710004
MARS	0.8752	5.35026	13.9208	0.00088784	0.00710004
RPL32	-0.771046	10.1666	13.9146	0.000889766	0.0071029
PTPN1	0.790214	5.73941	13.914	0.00088998	0.0071029
FCMR	-1.03829	5.83465	13.8631	0.000906016	0.00721982
EDF1	0.543899	8.46276	13.8618	0.000906444	0.00721982
FAM13A	-2.10713	3.71207	13.8556	0.000908413	0.00722828
CDK5RAP2	-1.00331	5.57251	13.8482	0.000910766	0.00723978
MCOLN2	1.45919	3.95103	13.826	0.000917937	0.0072895
MANF	0.710503	6.44432	13.8146	0.000921605	0.00731134
RABEP2	1.00074	4.19148	13.7841	0.000931573	0.00738306
PLK3	1.08903	4.79563	13.777	0.000933892	0.00739408
MGLL	-0.68341	7.03942	13.7168	0.000953922	0.00754517
EIF3D	-0.552846	7.48422	13.705	0.000957926	0.00756932
SCAMP2	-0.560081	7.03827	13.697	0.00096064	0.00758325
SH3BP5	1.00803	4.86264	13.6795	0.000966586	0.00762263
C1orf162	0.765822	6.75095	13.6545	0.000975175	0.00768276
CCL13	-0.689566	13.4154	13.621	0.000986777	0.00776648
SPECC1	1.0158	4.99324	13.6082	0.000991272	0.00778875
PSMF1	0.657371	6.79948	13.6074	0.000991563	0.00778875
PSMD12	0.977558	5.82067	13.5907	0.000997422	0.00782706
CLIC1	0.49603	9.89981	13.56	0.00100835	0.00790017
PTDSS1	0.770141	5.74069	13.5581	0.00100904	0.00790017
GSPT1	0.686831	6.33671	13.5562	0.00100971	0.00790017
CHD3	-1.88125	3.75497	13.5436	0.00101422	0.00792762
MAGED1	-1.59974	4.31877	13.5268	0.00102031	0.00796742
L3HYPDH	1.30816	4.25852	13.5178	0.00102358	0.00798509
TRAF2	1.07993	4.73138	13.514	0.00102493	0.00798786
SLC37A1	1.8021	3.56158	13.4871	0.00103478	0.00805668
CYB5R1	-0.852682	6.14787	13.4762	0.00103879	0.00808003
GNPTG	-0.454301	7.84816	13.4393	0.00105253	0.00817873
ADAMDEC1	-0.710164	7.88395	13.4366	0.00105353	0.00817873
TSPAN13	-0.783767	6.60117	13.4291	0.00105635	0.0081926
SEPT6	0.797099	4.99424	13.4176	0.00106069	0.0082183
CTBP2	-1.8774	3.79018	13.3771	0.00107607	0.00832938
RAB9A	-0.845403	5.37303	13.3669	0.00108002	0.00835182
HPSE	-2.08735	2.90004	13.3632	0.00108145	0.00835474
CTDSP1	-0.973652	4.65766	13.3546	0.00108477	0.00837228
TMA7	-0.764722	8.47802	13.2932	0.00110879	0.00854431
PAIP2	-0.498948	7.29401	13.2922	0.0011092	0.00854431
TNFRSF14	0.552218	6.86701	13.28	0.00111404	0.0085733
IP6K2	-0.851503	5.18265	13.272	0.00111721	0.00858934
UBC	0.50501	9.78154	13.2547	0.00112417	0.00863457
PSTPIP1	-1.68729	3.46776	13.2487	0.00112658	0.0086447
TSPAN17	1.24276	4.48383	13.2453	0.00112796	0.00864693
EPAS1	-1.3928	4.43962	13.2022	0.00114547	0.00877278
CD99P1	-2.32743	3.18364	13.1742	0.00115701	0.00885059
SRSF3	0.53234	6.66999	13.1722	0.00115786	0.00885059
CDC42SE1	0.880511	5.01037	13.1638	0.00116137	0.00886893
IGF2R	1.05541	5.52247	13.1387	0.00117186	0.00894048
TMEM161A	-1.36528	4.19208	13.1293	0.00117582	0.00896209
TCF19	-1.63482	3.16925	13.0852	0.00119458	0.00909642
C11orf45	-1.45868	4.01368	13.0614	0.00120486	0.00916588
TSPAN3	0.495654	8.56449	13.0531	0.00120845	0.00918442
HSP90AB1	0.453533	8.93445	13.042	0.0012133	0.00921248
ITGB1BP1	-0.626766	6.9355	13.0247	0.00122085	0.00925272
MCM7	-1.05844	4.23171	13.0246	0.00122092	0.00925272
MAPK3	-0.845587	5.27267	12.9941	0.00123439	0.00934592
PABPC4	-1.18571	5.14392	12.9787	0.00124129	0.00938925
TRIM14	0.825987	5.07946	12.9749	0.00124299	0.0093932
RWDD1	0.614471	6.52189	12.9716	0.00124445	0.00939531
GADD45A	-1.54925	4.18475	12.9674	0.00124636	0.00940078
NUDCD1	1.31736	3.65675	12.9646	0.0012476	0.00940128
NOP2	0.965429	4.4409	12.9522	0.00125318	0.00943437
STRA13	0.612657	7.08994	12.9426	0.00125754	0.00945824
KIF5B	0.457517	7.63466	12.9139	0.00127064	0.00954691
CUTA	-0.521899	6.84463	12.9116	0.00127172	0.00954691
GNPDA1	-0.526458	7.43766	12.8949	0.00127942	0.00959562
RDH10	-2.05279	3.48634	12.89	0.00128164	0.00960329
ANAPC15	-0.832475	5.74452	12.885	0.00128399	0.00961181
PABPC1	-0.562324	8.45763	12.8731	0.00128953	0.00964426
C10orf32	-0.790937	5.33787	12.8652	0.00129323	0.00966284
GLB1	-0.578496	7.16972	12.8603	0.0012955	0.00967071
HMGB1	-0.416145	8.51528	12.8437	0.0013033	0.00971981
GOSR2	0.667987	5.32801	12.8091	0.00131975	0.00983334
RPS18	-0.664075	10.8027	12.797	0.00132556	0.00986735
DIP2A	-1.3899	3.8835	12.7773	0.00133503	0.00992861
DISP1	-2.03702	3.18181	12.7332	0.00135657	0.0100794
CSNK1G1	1.90317	3.15368	12.7205	0.00136287	0.0101167
RMI2	1.28735	3.74581	12.7034	0.00137136	0.0101703
RPS23	-0.735241	9.67014	12.6931	0.00137649	0.0101953
SLC46A3	-1.43501	4.11667	12.6915	0.00137729	0.0101953
HIGD1A	0.533615	7.62105	12.6738	0.00138621	0.0102518
ZFP36	0.726797	5.58762	12.6457	0.00140044	0.0103474
NT5C	0.641493	5.61925	12.6192	0.00141404	0.0104382
HSBP1	0.60208	8.21185	12.6148	0.00141627	0.010445
KIAA1147	-1.81755	3.57205	12.5938	0.00142715	0.0105155
MCMBP	0.865446	4.56146	12.5716	0.00143879	0.0105914
HERC2	-0.894927	4.95454	12.5592	0.00144527	0.0106293
GAL3ST4	-1.52838	3.9071	12.5565	0.00144674	0.0106303
MRPL27	0.608629	6.91841	12.5535	0.0014483	0.010632
SLC35C2	0.628799	5.58433	12.5232	0.00146443	0.0107371
HRSP12	-1.0379	4.82883	12.5215	0.00146532	0.0107371
USP15	0.92475	5.6548	12.5025	0.00147557	0.0107986
ABHD16A	0.661286	6.73651	12.4999	0.00147693	0.0107986
CD302	-0.748834	5.15716	12.4984	0.00147777	0.0107986
RPL21	-0.567493	10.9875	12.4808	0.00148728	0.0108581
MICB	1.63908	3.62519	12.4393	0.00151009	0.0110146
GLMP	-0.473946	7.46406	12.4346	0.00151268	0.0110233
COA4	0.83107	5.61353	12.428	0.00151635	0.01104
BRD8	-1.29016	3.92093	12.4147	0.00152373	0.0110836
SCAMP3	0.542767	7.0688	12.4105	0.0015261	0.0110855
IL10RA	0.76967	6.21402	12.4093	0.00152678	0.0110855
GOLM1	1.52177	3.59311	12.3913	0.0015369	0.0111488
ZNF385A	-0.693106	6.13563	12.3821	0.00154207	0.0111761
TFRC	-0.909407	6.79163	12.3744	0.00154643	0.0111854
GAMT	-1.17343	5.08139	12.3726	0.00154748	0.0111854
PLOD1	-0.717202	5.7187	12.3724	0.00154756	0.0111854
TPST2	-0.685004	5.85121	12.349	0.0015609	0.0112716
ORAI3	-1.01538	4.75758	12.3283	0.00157285	0.0113476
RNF19B	1.67728	3.8597	12.32	0.00157762	0.0113669
PSMB6	0.380484	9.34606	12.3181	0.00157877	0.0113669
TLR1	1.37367	4.13976	12.3163	0.0015798	0.0113669
NADK	0.708978	6.55323	12.2712	0.00160624	0.0115467
EMC9	-1.405	3.93228	12.2451	0.00162174	0.0116476
SLC25A28	1.26483	3.84128	12.2161	0.00163918	0.0117622
ADORA3	-1.17486	4.15371	12.2021	0.00164768	0.0118126
RUNX3	1.55915	3.47456	12.191	0.00165443	0.0118503
HIF1A	-0.923553	5.57146	12.1842	0.00165856	0.0118692
NAA20	0.447648	8.49464	12.1701	0.00166722	0.0119205
MIS18BP1	-0.929351	4.56497	12.1588	0.00167418	0.0119595
IER2	0.789328	5.12522	12.125	0.00169524	0.0120991
MRAS	1.05525	5.21311	12.1142	0.00170203	0.0121367
ATP6V1G1	0.40035	8.84904	12.0815	0.00172273	0.0122733
C10orf76	1.42488	3.72259	12.0737	0.00172776	0.0122955
SCP2	-0.494761	7.12929	12.0718	0.00172894	0.0122955
TLE1	-2.56317	3.06125	12.0442	0.00174669	0.0124107
TIPRL	0.654488	6.29124	12.0164	0.00176483	0.0125179
NOTCH2NL	-0.772015	5.9731	12.0154	0.00176549	0.0125179
SQLE	-1.40608	4.62013	12.0138	0.0017665	0.0125179
TGM2	1.21269	6.27704	12.0073	0.00177078	0.0125371
HPRT1	-0.830559	5.85729	11.9999	0.00177569	0.012553
NUDT1	-0.834565	5.44778	11.9991	0.00177618	0.012553
C4orf48	-0.736858	7.95567	11.9547	0.00180575	0.0127507
ACAA1	0.52144	6.54996	11.9371	0.00181759	0.012823
TOP2B	-1.40738	4.01898	11.9273	0.00182421	0.0128583
KCTD17	1.16275	3.82601	11.8956	0.00184587	0.0129949
LINC00936	-1.88084	3.27299	11.8941	0.00184686	0.0129949
TAX1BP3	-0.581571	6.16225	11.8904	0.00184944	0.0130016
SERTAD1	0.786481	4.93275	11.8791	0.00185723	0.0130449
BBX	0.757036	5.25733	11.8736	0.00186108	0.0130603
AHNAK	-0.847759	5.47301	11.8602	0.00187033	0.013103
FXYD2	-1.63153	4.05369	11.8601	0.00187045	0.013103
KCNAB2	-0.905784	5.29248	11.8553	0.00187379	0.0131149
ITPA	0.536442	6.99163	11.8112	0.00190484	0.0133205
RBM8A	0.57504	7.08412	11.7931	0.00191777	0.0133991
CYHR1	-1.01195	4.16963	11.7694	0.00193485	0.0135067
RGL2	-1.0116	4.38274	11.7639	0.0019388	0.0135192
ARMT1	-0.888633	5.26667	11.7607	0.00194119	0.0135192
TLR5	-2.73623	2.93921	11.7599	0.00194174	0.0135192
TNIP1	0.661385	6.40715	11.7308	0.00196295	0.0136549
B4GAT1	-1.37318	3.9928	11.7253	0.00196703	0.0136713
KLHDC8B	-1.03506	5.1741	11.7153	0.00197438	0.0137104
GOLIM4	-0.966333	5.22109	11.7112	0.00197741	0.0137104
VDAC2	0.435612	7.46099	11.7107	0.00197781	0.0137104
TBC1D15	-1.16995	4.64115	11.7016	0.00198458	0.0137379
NBL1	-1.08104	4.87785	11.7005	0.00198536	0.0137379
KANK2	-1.95955	2.97341	11.6984	0.00198695	0.0137379
ZWINT	-1.00781	4.61427	11.6634	0.00201316	0.013907
UBE2N	0.598085	6.72327	11.6611	0.00201494	0.0139072
ACPP	2.58567	2.68614	11.6483	0.00202458	0.0139589
VCP	0.451634	7.66305	11.6466	0.00202593	0.0139589
C1GALT1	0.827638	4.56464	11.641	0.00203018	0.0139651
STAC3	1.02329	4.38467	11.6408	0.00203033	0.0139651
LPAR6	-0.722849	6.91136	11.6245	0.0020428	0.0140337
KIAA0020	0.942824	4.58679	11.6231	0.00204383	0.0140337
C7orf73	-0.560887	6.84706	11.6198	0.00204635	0.0140389
NANS	0.431827	7.82417	11.587	0.00207179	0.0142012
PRDX2	-0.481763	8.23009	11.5716	0.0020838	0.0142712
CEBPB	0.92786	6.61352	11.5544	0.0020973	0.0143471
IFT27	-0.934845	5.00013	11.5529	0.00209848	0.0143471
CDCA7L	-1.05734	4.23407	11.5382	0.00211014	0.0144145
SAMHD1	0.733645	5.96088	11.5322	0.00211489	0.0144345
CFP	-1.71925	3.75924	11.5202	0.00212451	0.0144878
CERS2	-0.606282	6.0646	11.5161	0.00212776	0.0144975
NEURL3	3.1315	2.58705	11.5039	0.00213758	0.014552
CXCL8	1.34333	8.22426	11.4945	0.0021452	0.0145914
KPNB1	0.721781	6.56375	11.4876	0.00215073	0.0146165
TPRG1L	-1.23086	4.38616	11.4803	0.00215666	0.0146444
SNRNP25	-0.620034	6.39508	11.437	0.00219223	0.0148732
CNOT10	0.994136	4.39578	11.4271	0.0022004	0.0149159
MIR155HG	1.70089	2.96011	11.4236	0.00220331	0.0149229
HACD4	-1.85271	3.16995	11.4066	0.00221753	0.0150065
SDCBP	-0.747112	10.3684	11.4032	0.00222038	0.0150067
KLHL24	-1.06021	4.75048	11.4021	0.00222134	0.0150067
GAS6	-1.02568	6.11064	11.3996	0.00222342	0.0150081
CFB	1.92628	3.27209	11.3802	0.00223978	0.0151057
PVR	1.68081	3.40216	11.3712	0.0022474	0.0151403
HMOX1	-0.679782	6.59851	11.3697	0.00224871	0.0151403
TSR1	1.35778	3.76051	11.363	0.00225441	0.0151607
DPYSL2	-1.02059	4.75889	11.3595	0.00225742	0.0151607
CD72	1.33306	3.89226	11.3595	0.00225745	0.0151607
TOR4A	1.03219	4.5361	11.3264	0.00228593	0.0153391
PPIF	0.752597	5.65507	11.317	0.00229406	0.0153806
MYBPH	-2.6094	3.31352	11.3111	0.00229919	0.015402
MT1L	-0.89572	6.94609	11.3078	0.00230209	0.0154085
FOLR2	-0.478616	9.92402	11.296	0.00231243	0.0154647
EEF2KMT	0.874619	4.79091	11.2894	0.00231819	0.0154902
AIFM1	-0.638605	5.76266	11.2787	0.0023276	0.0155401
APOE	-0.481359	11.3584	11.2735	0.00233219	0.0155577
FNBP1	0.70216	5.57823	11.2467	0.00235612	0.0156915
DHX58	1.05902	3.82473	11.2466	0.00235619	0.0156915
OXA1L	-0.521039	6.83483	11.2387	0.00236329	0.0157256
AIM1	1.10438	4.67542	11.2258	0.00237484	0.0157893
HNRNPA1	-0.395882	8.99285	11.2216	0.00237869	0.0158017
TMBIM4	-0.399265	8.87172	11.2171	0.00238271	0.0158152
LYPD1	-1.91263	3.73493	11.2057	0.00239307	0.0158708
LPAR5	-1.15417	4.36246	11.2029	0.00239563	0.0158745
RMDN3	0.838664	5.23377	11.1927	0.00240494	0.015923
WHSC1	-1.47988	3.46353	11.1904	0.00240707	0.0159238
CEBPD	-0.981871	5.95052	11.1769	0.00241949	0.0159927
PDXDC1	-1.07764	4.94915	11.1707	0.00242516	0.0160169
EEF1G	-0.398242	9.42465	11.1551	0.00243967	0.0160982
MOV10	1.08151	4.1902	11.1531	0.00244151	0.0160982
NUPR1	-0.5068	8.27536	11.1503	0.00244407	0.0161018
RHOU	1.3091	4.10344	11.1461	0.00244799	0.0161142
CYBRD1	-0.896957	4.81395	11.1272	0.00246576	0.0162178
EIF4A1	0.397574	10.2427	11.1248	0.00246799	0.0162191
C1S	1.29702	4.44843	11.1125	0.00247959	0.0162819
DHRS11	-1.45907	3.63208	11.1016	0.00248987	0.0163359
PPARG	-1.29399	4.38931	11.0831	0.00250755	0.0164384
TBC1D17	-1.6834	3.94028	11.0711	0.00251906	0.0165003
SERPINB8	0.954833	4.26042	11.042	0.0025473	0.0166599
MKKS	-0.669622	5.78194	11.0412	0.00254806	0.0166599
ARMC9	-1.11375	4.24206	11.0395	0.0025497	0.0166599
CCL4	1.89166	5.27773	11.0028	0.00258573	0.0168752
NME1	0.663883	6.47405	11.0016	0.00258689	0.0168752
SMC4	-0.971796	4.58899	10.9812	0.00260728	0.0169942
EVI2B	-0.637446	6.5715	10.9736	0.00261486	0.0170217
PSMB5	0.47678	8.0462	10.971	0.00261747	0.0170217
STT3A	-0.616575	5.84927	10.9705	0.0026179	0.0170217
EIF3J	0.680735	5.66809	10.9603	0.00262818	0.0170746
SLC38A6	-0.688467	6.88761	10.9582	0.00263032	0.0170746
HEG1	1.72025	3.22311	10.9524	0.00263612	0.0170948
RPS12	-0.665819	9.51039	10.9509	0.00263773	0.0170948
ZKSCAN4	-1.96689	3.28633	10.9408	0.00264794	0.0171471
UBL7	-0.61006	6.28963	10.9364	0.00265239	0.0171619
WBP1	-0.623131	5.84556	10.9324	0.00265649	0.0171745
PLXND1	-0.839784	6.3513	10.9256	0.00266341	0.0172048
CERS6	1.36322	4.02688	10.9236	0.0026655	0.0172048
WSB1	0.744655	5.92623	10.912	0.00267732	0.0172671
CRAT	1.12956	4.15723	10.9023	0.00268731	0.0173175
BRAP	-1.13417	4.03559	10.8645	0.00272664	0.0175567
DENND4C	-1.17564	4.21921	10.8444	0.00274784	0.017679
LGALS1	-0.693306	11.0722	10.8286	0.00276461	0.0177725
JUP	-1.47094	3.93459	10.8245	0.00276897	0.0177861
IQGAP1	-0.628739	6.63305	10.8202	0.00277358	0.0178014
NAV1	-1.87421	3.23772	10.796	0.00279958	0.0179538
SNRPG	0.672694	7.85283	10.7558	0.00284331	0.0182064
SPI1	0.500887	7.92076	10.7556	0.00284354	0.0182064
EAPP	-0.657005	5.88471	10.7434	0.00285691	0.0182773
ACTR3	0.496738	8.28686	10.74	0.00286063	0.0182864
ACSL5	1.70529	4.56348	10.7362	0.00286485	0.0182988
RAB7A	0.431055	8.88195	10.7105	0.00289344	0.0184665
SSBP3	-2.05609	3.33302	10.6924	0.00291382	0.0185817
RABAC1	-0.56484	7.24426	10.6582	0.00295263	0.0188142
FBXO17	-2.10295	3.29206	10.6388	0.00297484	0.0189405
PTPRJ	0.929158	5.17096	10.6278	0.0029875	0.0190059
TMEM123	-0.626636	6.60276	10.6224	0.00299377	0.0190306
NQO1	-1.08898	6.64867	10.607	0.0030117	0.0191271
NUP93	0.693523	5.17556	10.6049	0.00301417	0.0191271
CD74	0.625266	13.1081	10.6032	0.00301614	0.0191271
FAS	0.645048	5.21489	10.5981	0.00302213	0.0191497
PCBD1	-0.500612	6.32989	10.5952	0.00302552	0.019156
NUCB1	0.484176	7.54643	10.5686	0.00305695	0.019337
SCRN1	1.33753	3.54373	10.5669	0.00305896	0.019337
FAM198B	-1.29337	4.1445	10.5606	0.00306647	0.0193691
ZNF641	-1.67736	3.27967	10.5451	0.00308492	0.0194702
RPS5	-0.39616	8.67574	10.514	0.00312248	0.0196917
A1BG	-1.73931	4.32757	10.5015	0.00313776	0.0197622
SRD5A3	-0.546963	6.19503	10.5008	0.00313863	0.0197622
EIF4EBP2	-0.809036	5.33155	10.4853	0.0031576	0.0198659
FAM98C	-1.16089	3.74052	10.457	0.00319258	0.0200671
PHACTR1	-2.04351	3.03137	10.4543	0.00319596	0.0200671
RNF145	-1.05017	4.64894	10.4533	0.00319713	0.0200671
ST5	-1.32923	3.66022	10.4437	0.00320914	0.0201266
PBXIP1	-0.872739	4.90771	10.4383	0.00321596	0.0201535
HNRNPA2B1	0.375297	8.93257	10.4269	0.00323024	0.0202271
NOD2	1.87607	2.79994	10.4237	0.00323429	0.0202366
FDFT1	-0.832229	4.92134	10.4214	0.00323714	0.0202385
PCGF5	0.854373	4.93308	10.4033	0.00326019	0.0203666
MCFD2	-0.513313	6.57626	10.3866	0.0032815	0.0204837
OGFR	0.63405	5.85068	10.3763	0.00329467	0.0205433
RCL1	1.49005	3.22643	10.3751	0.00329621	0.0205433
EIF2AK2	1.15397	4.71802	10.3724	0.0032997	0.0205489
MERTK	-1.76438	2.99941	10.3472	0.00333238	0.0207363
IL10RB-AS1	-1.45618	3.61489	10.328	0.00335755	0.0208711
TMSB4X	-0.463353	14.6267	10.3262	0.0033599	0.0208711
MRPL4	0.551239	6.51342	10.3246	0.00336191	0.0208711
ABRACL	0.445948	7.51696	10.2952	0.00340083	0.0210962
ISCU	-0.483937	8.37157	10.2913	0.00340604	0.02111
SLC38A7	-0.668047	5.59006	10.2896	0.00340835	0.02111
AP2A2	-0.893716	5.44582	10.2785	0.00342318	0.0211854
PIK3R3	1.53561	3.57757	10.2712	0.00343301	0.0212298
ACER3	0.678914	5.29642	10.252	0.00345904	0.021363
MFSD10	-0.554765	5.9451	10.2513	0.00345993	0.021363
PVRL2	0.723604	5.93165	10.2487	0.00346349	0.0213684
LXN	-0.794807	5.4304	10.2327	0.00348528	0.0214863
FBXW2	0.85192	4.62181	10.2202	0.00350243	0.0215753
PSMA7	0.369954	9.41521	10.21	0.00351647	0.021637
C19orf48	-0.83881	5.14917	10.209	0.00351789	0.021637
RIN3	-1.08378	4.23716	10.1946	0.00353778	0.0217426
DENND1B	1.33393	3.4821	10.1867	0.00354877	0.0217909
AIMP2	0.700333	5.81662	10.1851	0.00355111	0.0217909
GRPEL1	0.598377	5.77127	10.1744	0.00356602	0.0218577
PGA5	-2.07594	3.16971	10.1724	0.00356881	0.0218577
DUSP5	1.6375	4.48798	10.1714	0.00357022	0.0218577
RPL31	-0.791144	10.2811	10.1559	0.00359205	0.0219744
GRIPAP1	0.746368	5.39934	10.1523	0.00359722	0.0219891
CTNNBL1	0.64677	6.3401	10.1503	0.0036	0.0219893
WTAP	0.62816	6.07955	10.139	0.003616	0.0220701
ITPRIPL2	1.23921	4.18704	10.1312	0.00362722	0.0221124
MILR1	-0.733439	5.39672	10.1303	0.00362848	0.0221124
CCDC88B	1.7317	3.3788	10.1227	0.00363935	0.0221617
GLRX3	0.503536	6.88889	10.1177	0.00364647	0.0221881
ALOX5	-0.72516	5.41395	10.1148	0.00365064	0.0221964
SARAF	-0.406212	8.06187	10.0765	0.00370625	0.0225105
TPRA1	-0.638005	5.60857	10.0753	0.00370794	0.0225105
DEGS1	-0.614271	6.27085	10.07	0.00371579	0.0225409
DUSP10	0.84131	4.89344	10.0503	0.0037448	0.0226941
SBNO2	1.73783	3.1967	10.049	0.00374674	0.0226941
RUFY3	1.22607	3.63828	10.0434	0.00375495	0.0227266
EMC7	0.417592	7.4386	10.0222	0.00378665	0.0228962
NCOR1	-0.416797	7.33445	10.0198	0.00379026	0.0228962
TMEM165	0.628341	6.69572	10.018	0.00379282	0.0228962
TRIM54	-2.96697	2.62243	10.0169	0.00379447	0.0228962
PLA2G4A	1.37276	3.86055	10.0124	0.0038013	0.02292
PARVG	-0.596656	6.32324	10.0021	0.00381688	0.0229966
ARID4A	-0.673959	5.47308	9.9887	0.00383711	0.023101
LPXN	0.583749	6.48326	9.97799	0.00385341	0.0231816
CRYBB1	-1.33362	4.0549	9.9738	0.0038598	0.0232025
SMARCC2	-0.776422	5.01476	9.96822	0.00386834	0.0232363
PSMD13	0.537431	6.60668	9.96473	0.00387369	0.0232509
DNAJC9	-0.90992	4.99491	9.95843	0.00388337	0.0232915
RPL5	-0.370764	8.25013	9.95493	0.00388876	0.0233062
SYNE1	-1.78016	3.51412	9.9496	0.00389699	0.023338
RPL26	-0.571196	9.62125	9.94632	0.00390205	0.0233507
FAM129A	0.899586	5.44177	9.94	0.00391184	0.0233918
IMPAD1	1.27984	3.96131	9.93163	0.00392484	0.0234519
TMEM261	-0.529156	7.48878	9.92888	0.00392913	0.0234599
SPHK1	1.24703	4.15966	9.92129	0.00394097	0.023513
C14orf1	-0.762689	4.8714	9.88903	0.00399175	0.0237981
ATP6V0D2	-1.4428	4.19851	9.87427	0.00401522	0.0239202
RPA1	-0.735727	5.13709	9.85582	0.00404478	0.0240782
SLC25A4	-0.538751	6.16519	9.85121	0.00405219	0.0241043
TMEM218	-0.780469	4.74555	9.83547	0.00407763	0.0242376
LHFPL2	0.977316	4.58398	9.83152	0.00408405	0.0242576
FAM219B	-1.07424	4.08047	9.82865	0.00408871	0.0242672
SLC25A33	1.07967	3.85707	9.81955	0.00410355	0.0243371
CNOT8	-0.717899	5.46764	9.80391	0.00412918	0.0244709
NUDC	0.455506	7.14385	9.79186	0.00414904	0.0245704
UBL3	-0.933551	4.83252	9.77603	0.00417531	0.0247075
TTC9	-2.13866	3.13139	9.76778	0.00418905	0.0247705
CLNS1A	0.52286	5.94508	9.76338	0.00419641	0.0247956
BTK	0.681883	5.12779	9.76127	0.00419995	0.0247981
ADRB2	-1.95312	3.20787	9.75937	0.00420313	0.0247985
NTAN1	-0.457688	7.02967	9.74958	0.00421957	0.0248771
LINC00152	0.966036	5.36926	9.74096	0.00423411	0.0249443
RFC2	-0.630606	5.52932	9.72901	0.00425437	0.0250451
EIF3E	-0.389727	7.22928	9.69817	0.0043071	0.0253368
C9orf142	0.909714	4.64343	9.68938	0.00432226	0.0253888
MOB4	0.660287	5.27973	9.68935	0.00432232	0.0253888
ARL16	-0.733749	5.06622	9.6826	0.004334	0.0254276
IGFBP4	1.09605	5.37785	9.68184	0.00433531	0.0254276
ITGB2	-0.347277	9.4042	9.67957	0.00433926	0.0254276
CCL5	0.644986	6.83387	9.67817	0.00434169	0.0254276
GPR132	1.54593	3.14379	9.67464	0.00434782	0.0254448
CYP1B1	-0.792127	6.76708	9.67194	0.00435251	0.0254536
ARV1	-0.742992	4.84983	9.66933	0.00435706	0.0254615
ACTR10	0.565676	6.14672	9.66705	0.00436103	0.025466
PWP1	0.722837	5.34818	9.6638	0.00436671	0.0254804
ANXA5	-0.405109	9.81339	9.66018	0.00437304	0.0254987
LGALS9	0.446708	8.55071	9.64334	0.00440263	0.0256525
MSRA	-0.684235	5.21324	9.63968	0.00440909	0.0256713
RCSD1	0.747346	5.99166	9.62	0.00444397	0.0258555
MRPL1	0.76639	4.66411	9.61192	0.0044584	0.0259205
PRMT5	1.02812	4.43179	9.60192	0.00447629	0.0260056
CSF1	1.08024	4.76119	9.59959	0.00448049	0.026011
PXN	-1.02097	4.58147	9.57674	0.00452176	0.0262315
NSFL1C	0.444109	7.19859	9.57239	0.00452965	0.0262581
SAR1A	0.521709	5.88443	9.56832	0.00453707	0.0262667
ZADH2	-1.35473	3.84405	9.56796	0.00453772	0.0262667
NRIP3	0.715126	4.73741	9.56545	0.00454228	0.026274
ARHGAP9	-0.65902	5.4372	9.55994	0.00455235	0.0263131
CD99L2	1.24941	4.06066	9.53981	0.0045893	0.0265075
S100A13	0.826718	5.35622	9.53478	0.0045986	0.0265419
NINJ2	-1.30757	3.91224	9.52784	0.00461144	0.0265968
PLA2G12A	-1.06003	4.14363	9.51801	0.00462971	0.0266828
CYFIP1	-0.582103	6.23628	9.51173	0.00464142	0.026731
HK2	1.16339	3.69183	9.48413	0.00469326	0.02701
FAM21A	0.886481	4.79496	9.47222	0.00471583	0.0271203
NFKBIA	0.756108	7.81336	9.46654	0.00472663	0.0271468
PRKCA	-1.8552	3.21641	9.46621	0.00472726	0.0271468
PIK3AP1	0.66087	6.35932	9.45645	0.00474588	0.0272341
OSBPL9	0.703421	5.02238	9.43439	0.00478827	0.0274576
EIF3L	-0.499907	7.25044	9.43034	0.00479611	0.02748
HDAC5	-0.812919	4.9664	9.42881	0.00479907	0.02748
FRG1	0.590777	6.13762	9.41903	0.00481803	0.0275687
ITGAV	-1.42109	3.56778	9.40732	0.00484087	0.0276656
STX10	-0.509858	6.34009	9.40678	0.00484192	0.0276656
TMED3	-0.614373	6.2159	9.40198	0.00485132	0.0276821
HLA-DQA2	0.773737	6.04523	9.40176	0.00485175	0.0276821
SLC8A1	1.19233	4.10075	9.38967	0.00487549	0.0277976
BRK1	-0.372542	8.13764	9.38373	0.00488721	0.0278304
NT5DC2	-1.62335	3.83099	9.38192	0.00489079	0.0278304
PEPD	-0.42499	7.62889	9.38145	0.00489172	0.0278304
FBXO34	-1.38608	3.38452	9.35749	0.00493932	0.0280811
TMEM86A	-0.605579	6.08741	9.34286	0.00496863	0.0282276
ERGIC2	-0.713672	5.34678	9.33436	0.00498575	0.0283047
SSRP1	-0.760459	5.01108	9.3034	0.00504867	0.0286415
MAD2L1	-1.46849	3.50358	9.2981	0.00505952	0.0286826
CNTLN	0.837283	4.66977	9.28921	0.00507777	0.0287656
SNX17	0.48087	7.36355	9.28147	0.00509374	0.0288355
ABHD2	0.809277	5.01955	9.26997	0.00511754	0.0289379
LEO1	0.674428	5.53725	9.26923	0.00511909	0.0289379
DSC2	-1.00909	4.84638	9.26352	0.00513097	0.0289699
HIBADH	-0.71523	5.64787	9.26301	0.00513203	0.0289699
ABCA1	-1.39479	4.45474	9.2528	0.00515333	0.0290696
LYAR	0.873241	4.89378	9.2469	0.00516569	0.0291187
CMC4	-1.0828	4.26717	9.22864	0.00520414	0.0293147
GPX4	-0.386875	9.81269	9.21118	0.00524119	0.0295025
ITPRIP	1.37969	3.44727	9.20163	0.00526158	0.0295964
SYS1	0.558512	5.51783	9.19708	0.00527132	0.0296303
BNIP3	-0.793002	5.36244	9.19482	0.00527617	0.0296358
XPO6	0.899006	4.87451	9.19315	0.00527975	0.0296358
METTL1	0.956332	4.55209	9.19039	0.00528569	0.0296483
CDIP1	0.687263	4.76497	9.17671	0.00531519	0.0297927
ENOSF1	-0.894992	4.95988	9.15665	0.00535877	0.0300159
PNKD	-0.380217	7.40826	9.15337	0.00536594	0.0300349
CDKN3	-1.50044	4.276	9.14978	0.00537379	0.0300578
RPL8	-0.325481	9.92284	9.14239	0.00538998	0.0301272
UBE2S	0.951152	5.05142	9.12572	0.00542673	0.0303113
NEK6	-0.474831	7.18619	9.10872	0.00546448	0.0305008
CYSLTR1	-1.87149	3.25285	9.10175	0.00548005	0.0305617
COA5	-0.772937	5.23561	9.1004	0.00548308	0.0305617
CHD6	-0.973233	4.01301	9.0961	0.0054927	0.030594
HEXDC	1.35726	3.81311	9.08987	0.00550669	0.0306504
VMO1	-1.22081	4.32635	9.08672	0.00551378	0.0306685
RPL35A	-0.699124	9.33595	9.08384	0.00552025	0.0306831
TM7SF2	-1.07434	3.93454	9.05466	0.00558647	0.0310294
RPS17	-0.612887	8.72897	9.03947	0.00562126	0.0312009
AARSD1	0.754298	4.60664	9.03772	0.00562529	0.0312016
ABHD14A	-0.976079	4.72381	9.01637	0.00567465	0.0314535
TUSC2	-0.492531	6.48228	9.00182	0.00570854	0.0316193
GTF2H3	1.00514	3.77641	8.99626	0.00572157	0.0316656
ADCK3	-0.898152	4.94895	8.99486	0.00572485	0.0316656
PPA2	-0.459353	6.65134	8.99239	0.00573063	0.0316689
FBP1	-1.05435	4.83608	8.99121	0.0057334	0.0316689
PSMD1	0.487995	6.60608	8.98833	0.00574017	0.0316843
MT1E	0.794071	7.08983	8.98305	0.0057526	0.0317309
ATAD2	-1.14328	4.0172	8.97086	0.00578143	0.0318679
DVL2	-0.998586	4.02296	8.96484	0.00579571	0.0319079
TUBA1A	-0.503338	8.32568	8.96442	0.00579671	0.0319079
SPINT2	-0.386764	6.92628	8.9599	0.00580747	0.0319406
DHRS4-AS1	-1.12389	4.03134	8.95856	0.00581066	0.0319406
CSK	0.584754	5.98969	8.945	0.00584306	0.0320965
CUL2	0.823301	5.00552	8.94049	0.00585389	0.0321339
RRP1B	0.954189	4.44297	8.92855	0.00588266	0.0322696
EIF4B	-0.686595	5.81663	8.92603	0.00588875	0.0322808
PRPF3	1.1831	3.97476	8.9225	0.0058973	0.0323054
PRKCD	0.605207	5.88531	8.91121	0.00592471	0.0324332
LILRA6	2.02613	2.81717	8.90789	0.00593278	0.0324551
CSTA	-0.934595	4.18462	8.89443	0.0059657	0.0326127
LINC00888	-1.13937	4.07534	8.8864	0.00598541	0.0326981
RAB8B	0.720744	5.19668	8.8446	0.00608927	0.0332426
ELOVL5	0.901139	4.19584	8.84138	0.00609735	0.033264
SIVA1	-0.536192	6.03623	8.79846	0.00620618	0.0338345
SIN3B	-1.29686	3.53372	8.79595	0.0062126	0.0338464
EMP2	-2.44036	2.64803	8.79164	0.00622366	0.0338834
FAR1	0.874686	4.19418	8.77913	0.00625588	0.0340356
ERI1	1.14901	3.7829	8.77516	0.00626615	0.0340369
HILPDA	-1.12107	3.86172	8.77507	0.00626639	0.0340369
RBM23	0.746067	4.72961	8.77408	0.00626894	0.0340369
LILRB5	0.688195	5.70606	8.7589	0.00630836	0.0342276
SDE2	1.72777	3.2841	8.74792	0.00633704	0.0343598
C20orf194	-1.30813	4.22921	8.73142	0.00638042	0.0345715
ARMCX1	-1.06386	3.99443	8.72823	0.00638885	0.0345936
ARHGDIB	-0.393747	10.695	8.71512	0.00642359	0.0347581
EIF4A3	0.407471	7.21549	8.70527	0.00644981	0.0348763
U2AF1	0.365353	7.37687	8.69934	0.00646568	0.0349384
IFITM2	0.411558	8.04356	8.67634	0.00652756	0.0352488
SVIP	-0.851993	4.743	8.66658	0.00655403	0.0353678
MAP1S	0.759999	5.43174	8.66346	0.00656249	0.0353894
SERINC1	-0.623908	6.52524	8.66102	0.00656914	0.0354014
ATG16L2	-0.944143	4.23519	8.64191	0.00662141	0.0356589
PGAM5	1.56767	3.3469	8.63621	0.00663709	0.0356994
CHST11	0.72985	5.3931	8.63592	0.0066379	0.0356994
COQ2	-0.808773	4.36045	8.63092	0.00665168	0.0357494
ALOX5AP	-0.464981	8.04098	8.62685	0.00666292	0.0357857
PPAN	0.858152	4.36364	8.61996	0.00668201	0.0358634
BSG	-0.413012	8.78963	8.61838	0.00668639	0.0358634
EBI3	0.481267	6.71235	8.60696	0.00671818	0.0360096
PIM3	0.735506	5.91599	8.59994	0.00673779	0.0360905
MIA3	0.6108	5.12644	8.59792	0.00674346	0.0360965
TSC22D1	0.695198	6.02742	8.58733	0.0067732	0.0361934
ABI1	0.537654	7.06844	8.58681	0.00677467	0.0361934
TMEM243	-0.827761	4.47031	8.5866	0.00677526	0.0361934
NFKB1	1.00283	4.16836	8.58501	0.00677973	0.0361934
HIST2H2AA3	2.47147	6.70415	8.56836	0.00682684	0.0364205
AQP9	-0.689787	5.76178	8.56487	0.00683678	0.0364491
WIPI2	-0.467394	6.2562	8.56223	0.00684426	0.0364646
FTH1	-0.422487	16.1029	8.55998	0.0068507	0.0364745
SLC25A32	1.67895	3.14129	8.5569	0.00685947	0.0364784
SH2B2	1.54391	3.18756	8.55645	0.00686075	0.0364784
CHIT1	-0.672427	10.1316	8.55491	0.00686517	0.0364784
RELA	0.714754	5.43663	8.55046	0.0068779	0.0365216
TNFSF14	1.91695	3.09438	8.5363	0.00691854	0.036713
EIF3C	-5.7943	4.22371	9.92827	0.00695031	0.036857
THYN1	-0.575848	5.61526	8.52238	0.0069588	0.0368775
MYO5A	-0.847889	5.32569	8.50407	0.0070121	0.0371352
PCYOX1	-0.940077	4.67046	8.4763	0.00709382	0.0375258
CEPT1	-0.840853	5.07324	8.47581	0.00709526	0.0375258
MEF2D	-1.63566	3.39084	8.44213	0.00719577	0.0380321
PSMC3	0.417638	7.46824	8.43812	0.00720785	0.0380706
DIAPH1	0.91422	4.61378	8.41767	0.00726976	0.0383679
RPS8	-0.362963	9.93318	8.41635	0.00727376	0.0383679
COLEC12	-0.772962	5.86941	8.41312	0.00728358	0.0383943
IL13RA1	0.409384	6.80195	8.4104	0.00729187	0.0384125
TCN2	1.00779	4.7817	8.39755	0.00733122	0.0385943
C16orf58	-0.932478	4.41531	8.39319	0.00734461	0.0386393
HCFC1	1.16147	4.24284	8.36897	0.00741949	0.0390074
SULT1A1	-0.982657	4.9227	8.35829	0.0074528	0.0391284
ASCC3	1.08572	4.27949	8.35759	0.00745495	0.0391284
CBR3	1.25654	3.93205	8.35678	0.00745749	0.0391284
RPL11	-0.386889	9.6773	8.35529	0.00746215	0.0391284
AK2	0.45461	6.77061	8.34373	0.00749844	0.039279
POLR3H	0.644349	5.24134	8.343	0.00750073	0.039279
AP2M1	-0.381912	9.33556	8.3321	0.00753509	0.039433
UCP2	-0.373614	8.90512	8.27036	0.0077331	0.0404426
SLC30A7	1.35686	3.88965	8.2559	0.00778028	0.0406627
THOC2	0.947504	4.69392	8.25414	0.00778605	0.0406662
TM6SF1	-0.697779	5.17638	8.23486	0.0078495	0.0409707
ANKS1A	-0.960203	4.15036	8.23327	0.00785478	0.0409714
EIF2B3	0.650259	5.14047	8.22046	0.00789727	0.0411505
EIF6	0.374594	7.27911	8.21981	0.00789945	0.0411505
PMM2	0.971248	4.42779	8.20136	0.00796112	0.0414208
DTNBP1	0.571368	5.98449	8.20118	0.00796174	0.0414208
MAN2B1	-0.330357	7.92408	8.19411	0.00798551	0.0415174
HLA-DRB6	0.908906	5.84793	8.18817	0.00800553	0.0415943
RNF141	-0.843975	4.55399	8.1863	0.00801186	0.0416
TUBG1	0.661209	5.90174	8.18366	0.00802079	0.0416193
TMEM170A	0.645719	4.92331	8.17383	0.00805413	0.0417651
RPL34	-0.657922	9.94535	8.17203	0.00806027	0.0417697
ZFHX3	-1.15379	3.91768	8.16329	0.00809007	0.0418969
NKIRAS2	0.614956	5.37767	8.14511	0.00815242	0.0421923
SHISA5	0.574595	7.3584	8.12641	0.00821712	0.0424985
LY86	-0.429603	6.9786	8.12494	0.00822225	0.0424985
PNRC1	-0.527711	6.46396	8.1186	0.00824431	0.042561
GOLGB1	-0.616114	6.48854	8.1184	0.00824503	0.042561
TCEAL4	-0.540182	6.39058	8.11327	0.00826293	0.0426258
CLCN7	0.666074	5.9819	8.09257	0.00833564	0.0429731
MYO9B	-0.664198	6.09591	8.07816	0.00838668	0.0432082
SLC43A3	0.596807	6.12675	8.0745	0.0083997	0.0432473
EML4	0.834261	6.20009	8.05611	0.00846543	0.0435576
SLFN5	1.41944	3.74106	8.04788	0.00849503	0.0436634
BOP1	0.993584	3.83573	8.04624	0.00850093	0.0436634
ARL4C	-1.41821	3.50758	8.04582	0.00850244	0.0436634
CTNS	0.577483	5.69931	8.04035	0.0085222	0.0437367
GNG2	-1.62114	3.68021	8.02167	0.00859004	0.0440565
PARVB	-0.752983	4.833	8.01454	0.00861611	0.0441617
GAPDH	-0.30833	10.9316	8.00977	0.00863358	0.0442228
ITPKB	-1.80899	3.14023	8.00519	0.00865036	0.0442803
GPR82	-1.62824	3.44469	7.99852	0.00867494	0.0443239
TDP2	-0.611908	7.42073	7.99844	0.00867524	0.0443239
SORT1	0.579512	5.54477	7.99835	0.00867557	0.0443239
ARHGEF10L	1.03127	3.90541	7.99651	0.00868236	0.0443301
FLYWCH1	-1.34191	3.62249	7.99069	0.00870386	0.0444114
DEF6	-0.839436	5.08248	7.98623	0.00872037	0.0444215
RPL23	-0.748322	8.12476	7.98526	0.00872396	0.0444215
MED25	-0.931112	4.73978	7.98361	0.00873009	0.0444215
EIF3F	-0.414897	6.80752	7.98321	0.00873157	0.0444215
NOC3L	1.03628	4.41227	7.98122	0.00873897	0.0444215
SWAP70	-0.485302	6.6278	7.98113	0.00873929	0.0444215
RPN2	-0.430431	7.75098	7.97651	0.00875647	0.0444804
LOC100506844	-2.04317	2.97807	7.96878	0.00878532	0.0445985
PISD	0.662621	5.0494	7.96332	0.00880578	0.0446739
NOP16	0.954094	5.22536	7.95674	0.00883046	0.0447706
HSPA4	0.555551	5.78612	7.95328	0.00884348	0.0448081
ASF1B	-1.15583	3.6794	7.93916	0.00889681	0.0450496
ESD	-0.462619	6.86793	7.92903	0.00893526	0.0452156
GBE1	-1.04184	4.26373	7.91769	0.00897855	0.0454058
ROGDI	0.783076	5.04783	7.9125	0.00899846	0.0454776
ATP5B	0.332908	9.71906	7.90926	0.00901088	0.0455115
CREB3	0.616833	5.9811	7.90681	0.00902031	0.0455303
PLEKHF1	0.985535	3.99238	7.89758	0.0090559	0.045681
TBC1D4	-0.976429	4.0013	7.88549	0.00910274	0.0458882
GART	0.906014	4.63731	7.88319	0.00911166	0.0458957
TRPT1	-0.889084	4.32601	7.88086	0.00912074	0.0458957
PSMD9	0.483393	6.59017	7.88066	0.00912152	0.0458957
VKORC1	-0.392843	7.14217	7.86844	0.00916923	0.0460399
HIRIP3	-0.772087	4.57514	7.86767	0.00917227	0.0460399
RAB4B	0.557136	6.33285	7.86763	0.0091724	0.0460399
PQLC3	-0.593739	5.81043	7.86675	0.00917586	0.0460399
PRSS36	-1.0251	4.06912	7.86593	0.00917909	0.0460399
GALK1	-0.628287	5.30395	7.86365	0.00918801	0.0460557
MARCH9	-1.77834	2.98404	7.86079	0.00919923	0.0460829
TMX4	0.741044	4.60071	7.8572	0.00921339	0.0461007
FKBP3	0.432921	6.49044	7.85695	0.00921435	0.0461007
AP4M1	-1.57731	3.16342	7.85287	0.00923042	0.0461521
GORASP2	-0.594324	5.60144	7.84881	0.00924647	0.0461766
HDAC2	-0.546166	5.92181	7.8487	0.00924691	0.0461766
SCARB2	0.401226	7.25014	7.84683	0.00925428	0.0461844
MORN2	-1.00197	4.00641	7.83027	0.00932006	0.0464687
CENPC	-1.20465	3.46792	7.82956	0.00932291	0.0464687
FCGRT	-0.339854	9.91808	7.82487	0.0093416	0.0465327
HIATL1	0.918952	4.22316	7.82098	0.00935715	0.0465659
GNG7	-1.79198	3.04527	7.82028	0.00935996	0.0465659
EIF2S2	0.320946	8.06693	7.81207	0.00939291	0.0467007
HHEX	-0.737867	4.96052	7.80742	0.00941163	0.0467646
BTN2A1	1.21618	3.65673	7.80119	0.00943677	0.0468603
NIP7	0.761645	4.89209	7.79497	0.00946194	0.046956
SAP18	0.340101	8.74105	7.79293	0.0094702	0.0469677
DNAJB1	0.48217	6.63396	7.79148	0.0094761	0.0469677
PSIP1	-0.839171	4.57605	7.78364	0.00950796	0.0470963
FEZ2	-0.788572	4.95497	7.78018	0.00952209	0.047137
FMNL1	-0.898642	4.18199	7.77365	0.00954879	0.0472398
PIGY	3.38439	6.0105	7.76858	0.00956957	0.0473132
ACBD5	0.76509	4.70288	7.76155	0.00959846	0.0474266
CCDC47	-0.493192	6.00517	7.74798	0.00965447	0.0476738
CALCOCO1	-1.3442	3.07204	7.73479	0.0097093	0.0479148
ERLIN1	1.07611	3.98301	7.73036	0.00972778	0.0479763
RAB11A	0.371497	7.46514	7.72087	0.00976749	0.0481424
H2AFJ	-0.500833	7.25953	7.71691	0.00978413	0.0481945
DENND1A	1.11359	3.89861	7.71269	0.00980191	0.0482334
MED21	-1.03622	4.46082	7.71216	0.00980412	0.0482334
GGA2	-0.603749	5.64318	7.71039	0.0098116	0.0482404
SLC35E2B	-1.76233	3.05799	7.69617	0.00987176	0.0485062
ABHD12	-0.36672	8.24484	7.69216	0.00988879	0.0485599
PSMC1	0.421578	7.18917	7.6702	0.00998265	0.0489906
SFPQ	0.724488	5.50529	7.66758	0.00999391	0.0490157
CTU2	1.26958	3.422	7.66215	0.0100173	0.0491001
GADD45B	0.671303	5.58018	7.65718	0.0100387	0.0491471
JMJD6	0.83823	4.84366	7.65571	0.0100451	0.0491471
CD1D	1.63176	3.028	7.65565	0.0100454	0.0491471
TLR2	0.70471	6.05001	7.649	0.0100742	0.049248
ABCF1	0.589338	5.83715	7.64804	0.0100784	0.049248
RBM25	0.769304	5.80166	7.64579	0.0100881	0.0492655
LTBR	0.467556	6.56055	7.64365	0.0100974	0.0492702
AIFM2	0.891848	4.65843	7.64272	0.0101015	0.0492702
GIMAP2	0.799541	4.50548	7.63937	0.0101161	0.0493045
DDX17	-0.696274	5.35516	7.63827	0.0101209	0.0493045
CLEC4A	-0.596995	6.82442	7.63444	0.0101376	0.0493557
NME6	0.560862	5.7433	7.63295	0.0101441	0.0493573
TPD52L2	-0.335021	7.31481	7.62809	0.0101654	0.0494306
TMEM51	0.653395	4.70879	7.61336	0.0102302	0.0497152
USP7	0.931466	4.05664	7.60233	0.010279	0.0499219
QTRT1	0.893536	4.20404	7.59426	0.0103148	0.0500656
IRF8	0.542732	6.32421	7.58261	0.0103668	0.0502874
CCDC50	0.48595	6.1387	7.57381	0.0104063	0.0504481
TCIRG1	0.418411	7.57343	7.56875	0.0104291	0.0505279
ERP44	0.443109	7.20037	7.56329	0.0104537	0.0506164
VNN1	-1.71492	3.23512	7.56062	0.0104658	0.0506441
PTK2B	1.28387	3.7468	7.55803	0.0104776	0.0506441
TRA2B	0.519996	5.88718	7.55781	0.0104785	0.0506441
PLEC	-0.840842	5.03231	7.55171	0.0105062	0.050747
RAB5B	-0.860854	4.36303	7.54433	0.0105398	0.0508784
SASH1	0.872508	4.81962	7.53911	0.0105636	0.0509626
VTN	-1.32587	3.84914	7.534	0.010587	0.0510445
RCBTB2	-1.19662	4.31537	7.523	0.0106375	0.051257
CYLD	0.926779	4.56097	7.50648	0.0107139	0.0515939
FRA10AC1	-0.80868	4.58761	7.48919	0.0107945	0.0519504
NCF1B	2.30455	2.70304	7.48603	0.0108093	0.0519904
PDLIM2	-1.12444	4.36609	7.47903	0.0108422	0.0521036
COA6	0.562634	6.43297	7.47732	0.0108502	0.0521036
TPP2	-1.10618	3.7446	7.47683	0.0108525	0.0521036
PDF	0.948829	4.39451	7.47519	0.0108602	0.0521093
OXR1	-1.0987	3.50755	7.46976	0.0108858	0.0521767
ARL6IP5	-0.317994	8.62912	7.46846	0.010892	0.0521767
ME1	-0.497652	6.68156	7.46805	0.0108939	0.0521767
PSMD7	0.400373	7.81975	7.45561	0.0109529	0.0523966
MVB12A	-0.563714	5.79793	7.45547	0.0109535	0.0523966
LOC150776	-1.61318	3.46737	7.45421	0.0109595	0.0523966
USP46	-1.64635	3.6329	7.44112	0.011022	0.0526436
PLTP	-0.471693	9.09391	7.44061	0.0110244	0.0526436
NDC80	-1.813	2.7239	7.43258	0.011063	0.052786
PLEKHM1	-1.58161	3.56221	7.43164	0.0110675	0.052786
ASAP1	-1.03341	4.91931	7.42898	0.0110803	0.0528154
SERF1A	2.1531	3.21658	7.42634	0.011093	0.0528442
C1QA	0.315713	11.778	7.42323	0.011108	0.0528538
E2F6	1.20869	3.49674	7.42295	0.0111094	0.0528538
CALM2	0.377229	10.2945	7.4218	0.0111149	0.0528538
LRP10	0.471175	6.30623	7.41687	0.0111387	0.0529356
EFR3A	1.02227	4.43196	7.4032	0.0112052	0.0532195
TYW5	1.39175	3.24166	7.40137	0.0112141	0.0532303
HK1	0.54275	6.24593	7.39627	0.011239	0.0533166
PDXK	0.548788	7.02723	7.37826	0.0113275	0.0536742
OTUD6B-AS1	-0.781608	4.75806	7.37818	0.0113278	0.0536742
MSN	-0.451592	6.74187	7.37179	0.0113594	0.0537917
ANAPC16	-0.379126	6.99143	7.36521	0.011392	0.0539141
ZBTB7A	0.827613	4.32334	7.36248	0.0114056	0.0539169
CRYZ	-0.920879	4.23378	7.36236	0.0114062	0.0539169
AKAP13	0.649333	6.00408	7.35161	0.0114597	0.054138
YPEL5	-0.511286	6.60864	7.3459	0.0114883	0.0542409
DLGAP4	0.71968	4.67301	7.34378	0.0114989	0.0542588
ALDH2	-0.591505	5.59402	7.33749	0.0115305	0.0543758
STBD1	1.86598	2.93779	7.31176	0.0116607	0.054957
ZNF581	-0.881231	4.81111	7.30769	0.0116814	0.0550223
PRRC2C	0.434976	6.77934	7.30447	0.0116979	0.0550671
RPLP1	-0.530238	11.3423	7.30167	0.0117122	0.055102
CYTL1	-1.28495	3.60713	7.29676	0.0117373	0.0551877
CCNDBP1	-0.45792	6.36741	7.29425	0.0117502	0.0552156
YARS2	-1.09446	4.01372	7.29054	0.0117693	0.0552725
EDEM1	1.21728	3.76615	7.28089	0.011819	0.0554675
KIF17	1.89239	2.73735	7.27979	0.0118247	0.0554675
ARL3	-0.703228	5.24771	7.27706	0.0118388	0.055501
TP53I13	0.658024	4.59545	7.2734	0.0118578	0.0555573
LOC100506100	-1.42494	3.36974	7.26922	0.0118795	0.0555741
PAPD4	-0.695418	5.02547	7.26918	0.0118797	0.0555741
TMEM208	0.397693	7.16828	7.26802	0.0118857	0.0555741
TST	-1.03068	3.661	7.26733	0.0118893	0.0555741
MED10	0.469135	6.07977	7.2654	0.0118994	0.0555885
SSR3	0.3776	6.92818	7.26342	0.0119097	0.0556041
CAB39L	-1.22144	3.75427	7.2469	0.0119961	0.0559747
GPN3	0.453254	5.97848	7.24071	0.0120286	0.0560848
ZNF330	-0.615458	5.33708	7.23974	0.0120338	0.0560848
AAAS	-0.753145	4.57964	7.22621	0.0121053	0.0563851
RPP25	-0.51206	5.75936	7.21813	0.0121482	0.0565233
RAB11FIP1	-0.967964	4.22072	7.21795	0.0121491	0.0565233
ACTB	0.729468	11.9486	7.20932	0.0121952	0.0567045
PSME4	1.26121	4.12452	7.19325	0.0122815	0.0570723
SIRPA	0.408409	7.20131	7.18984	0.0122998	0.0570994
ZNF652	-2.03515	3.10962	7.18951	0.0123016	0.0570994
GAR1	0.839847	4.72818	7.1838	0.0123325	0.0572092
LINC00674	0.695396	4.71197	7.17997	0.0123532	0.0572722
MAPK6	1.22623	3.50691	7.17537	0.0123782	0.0573546
BATF	0.61367	5.38786	7.16946	0.0124104	0.05747
CLEC11A	-0.552235	5.70234	7.16655	0.0124262	0.0575102
OAT	-0.544058	6.22698	7.16035	0.0124601	0.0576205
KIAA1586	-1.53964	3.55725	7.15954	0.0124646	0.0576205
GRN	-0.338776	10.5717	7.15543	0.0124871	0.0576912
MYO1F	-0.523485	6.22761	7.13258	0.0126132	0.0582175
STOML2	0.444551	6.46136	7.13157	0.0126188	0.0582175
GAK	0.711974	5.23526	7.13082	0.0126229	0.0582175
SDAD1	0.606484	5.30081	7.12646	0.0126472	0.0582829
USO1	0.531239	5.40924	7.12563	0.0126517	0.0582829
ANKRD36C	-1.40779	3.71204	7.12025	0.0126818	0.0583875
RBBP7	-0.417666	6.71117	7.11673	0.0127014	0.0584441
SMIM7	-0.444172	6.44105	7.11254	0.0127249	0.0584986
FEM1A	0.921206	3.86433	7.11158	0.0127302	0.0584986
ABI2	-1.17894	3.55099	7.11068	0.0127353	0.0584986
AGTPBP1	-1.47893	3.13941	7.10706	0.0127556	0.058558
ARHGEF9	-1.26616	3.48245	7.09874	0.0128024	0.0587391
NSRP1	0.434027	6.70561	7.09574	0.0128193	0.0587829
XRN2	-0.502311	6.06011	7.09214	0.0128396	0.0588376
ZNF358	-1.75236	3.29015	7.09102	0.012846	0.0588376
SAC3D1	-0.976362	4.05073	7.0805	0.0129057	0.0590769
RAB18	0.457381	6.85081	7.07718	0.0129246	0.0591296
AURKB	-1.18586	3.11003	7.06119	0.013016	0.0595136
GPD2	0.764672	4.42247	7.04115	0.0131316	0.0600078
SCAMP1	-0.772329	4.7496	7.03565	0.0131636	0.0601061
REPS1	-1.56591	3.34515	7.03485	0.0131682	0.0601061
ZNF267	0.821409	4.92527	7.02195	0.0132435	0.0603906
RBM28	0.836546	4.03956	7.02156	0.0132457	0.0603906
GDI2	0.391654	7.11637	7.01966	0.0132569	0.0604067
RRP36	0.999025	3.89239	7.01805	0.0132663	0.0604153
LILRB1	1.17073	3.74165	7.00462	0.0133453	0.0607402
DUT	-0.50428	6.1818	6.99708	0.0133899	0.0609082
VASN	-1.07575	4.26876	6.98599	0.0134558	0.061173
IL6R	0.597322	5.22367	6.96456	0.013584	0.0616913
MRPL19	0.608133	5.47033	6.96435	0.0135853	0.0616913
SLC41A3	-1.60598	3.44706	6.95578	0.0136369	0.0618906
BRD2	0.545509	5.79189	6.93669	0.0137528	0.062381
GNB1	0.66048	6.52422	6.93446	0.0137664	0.0624072
CAMK1D	0.780215	4.13076	6.92001	0.0138549	0.0627452
SASH3	0.563636	5.42062	6.91972	0.0138567	0.0627452
KCNJ2	1.72631	2.68116	6.91218	0.0139031	0.0629195
EIF4G1	0.453462	6.93468	6.90856	0.0139255	0.062985
GNG12	-0.719845	4.60311	6.88413	0.0140774	0.0636359
NPC2	-0.285476	10.6874	6.87203	0.0141534	0.063943
RNF26	-0.610154	4.85133	6.85908	0.0142351	0.0642759
RPL36A	-0.759718	8.84543	6.85326	0.014272	0.0643603
LPIN2	0.763166	5.01203	6.8528	0.0142749	0.0643603
HMMR	-1.77144	2.85419	6.85231	0.014278	0.0643603
ARGLU1	-0.452898	5.94086	6.84927	0.0142973	0.0644108
NEU1	-0.408026	7.15279	6.84225	0.0143421	0.0645759
SNRPA	0.557384	5.41184	6.83708	0.0143752	0.0646882
ZMIZ1	-1.21201	4.22973	6.8338	0.0143962	0.0647462
PXDC1	1.01838	4.58403	6.83083	0.0144152	0.0647952
PIH1D1	-0.494323	5.74962	6.82251	0.0144687	0.0649649
GAA	-0.473484	6.20686	6.82174	0.0144737	0.0649649
GRAMD3	1.07112	3.45678	6.81934	0.0144892	0.0649649
ABT1	0.591192	5.54732	6.81925	0.0144898	0.0649649
TIMP3	-0.717775	7.82265	6.81863	0.0144937	0.0649649
CHST2	0.839023	3.82665	6.81238	0.0145342	0.065072
TPD52	0.76822	5.76464	6.81143	0.0145404	0.065072
VPS26B	-0.932397	4.44931	6.81115	0.0145421	0.065072
HEXA	-0.357564	7.4738	6.79977	0.0146161	0.0653663
DDX47	0.528347	5.22347	6.79407	0.0146534	0.0654798
PCSK7	0.912327	3.86916	6.79337	0.0146579	0.0654798
NR3C1	0.520841	5.76527	6.79099	0.0146735	0.0655124
ETF1	0.498512	5.54151	6.78938	0.0146841	0.0655212
ASAH1	-0.431372	9.46463	6.78818	0.0146919	0.0655212
SORBS3	-0.799742	5.47084	6.77922	0.0147507	0.0657469
BCAT2	-0.808376	4.36356	6.77727	0.0147636	0.0657674
HSPBAP1	-0.928365	3.88489	6.77091	0.0148056	0.0659175
CPSF4	0.763916	4.68021	6.74033	0.0150093	0.066787
BZW2	0.832395	4.22439	6.73739	0.015029	0.0668374
TWF1	0.903632	4.45997	6.73503	0.0150449	0.0668707
IMP3	0.505025	6.02489	6.71566	0.0151758	0.0674151
TCHP	-0.722838	4.28741	6.7124	0.015198	0.0674759
CH25H	-0.81684	6.23072	6.71023	0.0152128	0.067504
SF1	0.545434	5.84608	6.70594	0.015242	0.0675826
GUSB	-0.454419	7.26714	6.70514	0.0152474	0.0675826
LAMP5	1.39096	2.94243	6.69652	0.0153064	0.0678061
SMIM12	0.49412	6.21278	6.66939	0.0154937	0.0685784
GIMAP1	0.702175	5.41175	6.66877	0.015498	0.0685784
TMEM223	-0.60228	4.98666	6.66498	0.0155243	0.068585
PUM2	-1.22575	3.90765	6.66374	0.015533	0.068585
FTL	-0.356385	16.0755	6.66366	0.0155335	0.068585
ZNF720	0.657255	4.52247	6.66361	0.0155339	0.068585
FBL	0.477394	5.86747	6.66233	0.0155428	0.0685863
PI4KB	0.637601	4.94232	6.65688	0.0155808	0.0687161
PC	-1.2416	3.58213	6.65525	0.0155923	0.0687286
C10orf11	-0.822621	4.90721	6.65354	0.0156042	0.0687432
CTNNBIP1	-0.829415	4.19843	6.64916	0.0156349	0.0688139
USP4	-0.657885	4.82003	6.64878	0.0156376	0.0688139
RPL41	-0.62655	11.3006	6.64374	0.015673	0.0689318
SLC35A1	0.720098	4.64011	6.63782	0.0157147	0.0690772
FPR3	-0.789842	5.19091	6.63355	0.0157449	0.0691715
IDH1	-0.46913	8.36236	6.63181	0.0157572	0.0691875
SUPT4H1	0.375225	6.8511	6.62155	0.01583	0.0694683
AMN1	-1.31442	3.25694	6.62034	0.0158386	0.0694683
EID1	-0.387708	7.152	6.60009	0.0159835	0.0700651
ZNF277	0.788622	4.3344	6.59807	0.015998	0.0700853
LYPLAL1	-0.651745	5.83016	6.59654	0.016009	0.0700853
GTF2H2C	3.56413	3.41264	6.59578	0.0160145	0.0700853
CTSC	0.367357	12.0758	6.59185	0.0160429	0.070171
DPY30	-0.456459	6.14054	6.5822	0.0161126	0.0704035
TBRG4	0.454021	5.4848	6.58205	0.0161137	0.0704035
RPS28	-0.590405	9.73603	6.57408	0.0161717	0.070578
GNB2	0.400368	7.43622	6.57336	0.0161769	0.070578
SPARC	-1.61154	8.41512	6.57291	0.0161802	0.070578
HERC5	0.744541	4.54964	6.57159	0.0161898	0.0705813
AP3D1	0.586521	6.0506	6.56748	0.0162198	0.0706356
FAHD2A	-0.870828	4.088	6.56745	0.01622	0.0706356
GALNT1	-0.945586	4.81449	6.5656	0.0162335	0.0706558
KLHDC2	-0.726565	4.93224	6.56083	0.0162684	0.070736
TPM3	0.350125	9.23287	6.56066	0.0162697	0.070736
PEX13	0.751273	4.27751	6.54886	0.0163565	0.0710744
VAMP2	-0.689003	5.09023	6.54595	0.016378	0.0711289
IFI16	0.389721	8.01572	6.5403	0.0164197	0.0712712
HNRNPM	0.310206	7.4227	6.53231	0.016479	0.0714898
MIER1	0.770526	5.14217	6.52276	0.0165501	0.0717398
ADO	0.839798	4.30973	6.52095	0.0165637	0.0717398
IRF2BPL	-1.01488	3.65766	6.51843	0.0165825	0.0717398
NDUFB3	0.493962	7.7719	6.51755	0.0165891	0.0717398
PTP4A2	0.8961	6.85285	6.51742	0.0165901	0.0717398
LOC100129034	-1.20357	3.88207	6.51734	0.0165907	0.0717398
CLCN5	-1.16108	3.21967	6.51561	0.0166036	0.0717568
MRPS7	0.39993	7.29003	6.51436	0.016613	0.0717585
DMXL1	-0.666415	4.50071	6.50675	0.0166702	0.0719573
SNHG12	-2.17383	3.22945	6.50574	0.0166778	0.0719573
SLC35A4	0.47195	5.89108	6.50463	0.0166861	0.0719573
PTBP1	0.546023	5.97038	6.50057	0.0167168	0.0720506
TRAPPC5	-0.370166	7.97241	6.49855	0.016732	0.0720671
DDX56	0.696414	5.3409	6.49767	0.0167387	0.0720671
ACSL4	0.629532	4.84873	6.48659	0.0168227	0.0723896
ARF1	0.307304	9.01822	6.48169	0.01686	0.0724732
MEF2C	-0.838625	4.49077	6.48165	0.0168604	0.0724732
ITGB5	-0.715041	5.41506	6.47226	0.0169321	0.0727421
PPP1R21	-0.889011	4.30243	6.4554	0.0170618	0.0732599
PPP1R7	0.390759	6.96724	6.45319	0.0170788	0.0732935
HIST1H1C	-0.546974	5.32734	6.45176	0.0170899	0.0733017
PDCD4-AS1	-0.915475	4.00308	6.44985	0.0171047	0.0733256
DYNC1H1	0.407764	6.60526	6.4354	0.017217	0.0737672
ALDH7A1	-0.804726	4.78299	6.43046	0.0172556	0.0738929
PNP	0.914382	3.76963	6.42417	0.0173048	0.0740635
DNAJA2	0.604155	4.73109	6.423	0.017314	0.0740635
ABCE1	0.770309	4.35415	6.42057	0.0173331	0.0741052
HCST	-0.602178	6.90201	6.41884	0.0173466	0.0741234
JKAMP	0.509688	6.43357	6.41465	0.0173796	0.0742078
C12orf43	0.845421	4.22411	6.41397	0.017385	0.0742078
C5orf30	-1.3398	3.31894	6.40756	0.0174357	0.0743841
TRIM56	0.998203	3.78747	6.40594	0.0174485	0.0743909
PPIA	-0.266765	9.80689	6.40499	0.0174559	0.0743909
CHMP4A	0.302521	7.4391	6.4015	0.0174837	0.0744692
MOAP1	-0.876416	4.44	6.39971	0.0174978	0.0744897
STX2	-1.44169	3.05466	6.39378	0.017545	0.0746506
PDCL3	0.479339	6.10934	6.39247	0.0175554	0.0746552
CLIP1	0.470993	5.90325	6.38612	0.0176061	0.0748305
FAM222B	0.985173	3.75872	6.3715	0.0177234	0.0752558
IFNAR2	0.548341	5.21024	6.3713	0.017725	0.0752558
AMY2B	-1.4315	3.20179	6.36388	0.0177848	0.0754451
LONP1	0.678135	4.73601	6.36342	0.0177886	0.0754451
MRPS18B	0.412408	6.15979	6.3489	0.0179064	0.0759045
C4orf27	-0.569076	5.49606	6.34768	0.0179163	0.0759062
P4HA1	0.700023	4.63106	6.34441	0.017943	0.0759634
CCNB2	-1.0865	3.70937	6.34256	0.0179581	0.0759634
RABGGTA	0.643405	5.17781	6.34252	0.0179584	0.0759634
SP140L	0.671387	4.72789	6.33604	0.0180114	0.076147
CTSD	-0.321879	12.1864	6.33182	0.0180461	0.076253
BCL2L1	0.535421	5.88924	6.32565	0.0180968	0.0763929
MED12	-1.51946	3.27598	6.32546	0.0180984	0.0763929
TRIM32	-1.01488	3.97147	6.32338	0.0181155	0.0764018
PELO	1.05042	3.81161	6.32288	0.0181196	0.0764018
DFFA	0.600539	5.00853	6.31937	0.0181486	0.0764835
VAC14	0.440397	6.08329	6.31491	0.0181855	0.0765985
MED29	0.483323	5.62864	6.30947	0.0182307	0.076707
TMEM106A	0.849897	4.61421	6.30882	0.0182361	0.076707
ASF1A	-0.704624	4.92664	6.30832	0.0182402	0.076707
MED13L	1.07076	3.42834	6.2976	0.0183295	0.077042
COX16	-0.422757	7.16344	6.2944	0.0183563	0.0771139
FGFR1	-1.01794	3.9787	6.28928	0.0183992	0.0772532
MT1DP	-1.17968	3.78508	6.28714	0.0184172	0.077288
EDEM2	0.368042	6.57864	6.28286	0.0184531	0.0773981
PRPF8	-0.736338	4.95735	6.27805	0.0184937	0.0775274
CEP57	-0.70622	4.73327	6.27622	0.0185091	0.0775512
BPHL	-0.815408	4.10136	6.27192	0.0185455	0.0776628
RPL6	-0.285011	8.98967	6.26652	0.0185913	0.0778136
PPP1R15A	0.506767	6.0612	6.26352	0.0186167	0.0778791
UBE2K	0.427532	6.23615	6.25795	0.0186641	0.078
SMAD5	-1.3452	3.47197	6.25783	0.0186652	0.078
REEP5	0.32308	7.87163	6.25571	0.0186832	0.0780194
RAD23A	0.334265	8.10211	6.25499	0.0186894	0.0780194
ICOSLG	0.849418	4.15948	6.24713	0.0187566	0.0782588
TOMM40	0.515131	6.66933	6.23868	0.0188291	0.0785029
ST6GALNAC6	-0.61031	5.0496	6.23802	0.0188348	0.0785029
SERPINE2	-2.67253	2.68111	6.23361	0.0188728	0.0786201
BACH1	1.0144	4.74932	6.22615	0.0189373	0.0788336
TMEM256	-0.720901	5.25358	6.22539	0.0189438	0.0788336
HACD1	-1.13355	3.30633	6.22335	0.0189615	0.0788661
CPSF1	-0.883161	3.85889	6.21872	0.0190018	0.0789923
TOR1A	0.447566	6.07317	6.21299	0.0190516	0.0791139
SNRPF	0.68109	5.68171	6.21279	0.0190533	0.0791139
C9orf16	-0.402911	7.72527	6.21193	0.0190608	0.0791139
RQCD1	0.719292	4.69601	6.20534	0.0191184	0.0792909
NAA15	0.742075	4.07855	6.20477	0.0191234	0.0792909
LEPROTL1	0.501837	6.08122	6.19312	0.0192257	0.0796735
LOC146880	-1.25698	3.49007	6.18629	0.0192859	0.0798817
SGPL1	-1.00138	4.8021	6.1787	0.0193531	0.0800913
SNRPB2	0.375617	6.79692	6.1783	0.0193566	0.0800913
NUDT16	0.495771	5.5173	6.17194	0.0194132	0.0802835
UCHL1	-0.64301	5.96319	6.16687	0.0194583	0.0804285
RPL23AP82	-0.533506	5.81162	6.16482	0.0194767	0.0804624
GCAT	-1.39498	3.41576	6.16135	0.0195076	0.0805486
COX7A2	0.568556	8.80132	6.15613	0.0195544	0.0807
ARFGAP3	0.781371	4.36858	6.15323	0.0195804	0.080709
TMEM99	-1.13568	3.38934	6.15268	0.0195854	0.080709
NUP62	0.603539	5.82179	6.1525	0.019587	0.080709
SEPT10	-0.844154	3.59532	6.14722	0.0196345	0.0808629
SPOP	-0.482372	5.46663	6.14521	0.0196526	0.0808958
CD86	0.345029	7.52857	6.13483	0.0197465	0.0812401
CSTF3	0.803037	3.81832	6.12692	0.0198184	0.0814497
JTB	-0.390449	7.20475	6.1263	0.019824	0.0814497
YRDC	1.18527	3.78767	6.12585	0.0198281	0.0814497
CD44	0.364403	7.95296	6.12291	0.0198549	0.081507
HNRNPR	0.441417	6.39141	6.12207	0.0198625	0.081507
RRN3P1	-1.44217	3.68929	6.12066	0.0198754	0.081518
TSFM	0.631812	5.67907	6.10911	0.0199812	0.0819097
RAP2A	-0.69809	5.60757	6.10367	0.0200313	0.0820726
TMEM167B	0.618707	4.9767	6.09772	0.0200861	0.0821924
APOBEC3F	1.27687	3.17052	6.09726	0.0200903	0.0821924
PGAM1	0.298909	8.14671	6.09714	0.0200915	0.0821924
TK2	-0.752347	4.12433	6.08783	0.0201777	0.0825029
FAM104B	-0.764651	4.58249	6.08446	0.0202091	0.0825825
EHBP1L1	0.721669	4.41577	6.0835	0.0202179	0.0825825
NACC2	1.10954	3.38453	6.07644	0.0202838	0.0827703
OCIAD2	1.19249	3.44698	6.07634	0.0202847	0.0827703
SEPT9	-0.643069	5.80145	6.07383	0.0203082	0.0828238
PCED1A	-0.910753	3.9574	6.06753	0.0203672	0.0830219
SAR1B	0.497719	5.74381	6.06112	0.0204274	0.0831851
OSTF1	-0.352499	7.90764	6.06104	0.0204281	0.0831851
FAM127C	-0.808448	4.44694	6.05789	0.0204578	0.0832634
SUSD1	-0.713921	4.55152	6.05624	0.0204734	0.0832841
B3GALT4	0.482281	5.20692	6.03658	0.0206598	0.0839997
ACYP2	-0.618642	5.005	6.02412	0.0207789	0.0844406
SMIM8	-0.914883	4.13983	6.02125	0.0208064	0.0845095
SUMF2	-0.437302	6.34347	6.01983	0.0208201	0.084522
WDR26	-0.645993	5.05254	6.01091	0.020906	0.0848166
HSPH1	0.617849	5.64271	6.01008	0.020914	0.0848166
C10orf128	-0.692437	4.72807	6.00785	0.0209355	0.0848608
IL7R	-1.01978	4.95152	6.00401	0.0209727	0.0849552
ARPC1A	0.435091	5.75815	6.00324	0.0209801	0.0849552
SMIM14	-0.628496	5.79963	5.99296	0.0210801	0.0853005
SCAND1	-0.347279	7.39222	5.99226	0.0210868	0.0853005
DYSF	0.947704	4.21008	5.98538	0.021154	0.0855289
ALG6	-1.23814	3.83709	5.98385	0.0211691	0.0855462
RARRES2	-0.546342	6.94248	5.97547	0.0212512	0.0858347
TMEM69	0.630398	5.02873	5.96617	0.0213428	0.0861609
MYDGF	0.308576	9.27746	5.96376	0.0213667	0.0862113
CTSA	0.301087	8.50817	5.96255	0.0213786	0.0862113
PRPS1	-0.735614	4.85963	5.96092	0.0213947	0.0862113
UBXN11	-0.765103	4.18505	5.96053	0.0213986	0.0862113
MRPL16	0.489148	6.2127	5.95183	0.021485	0.0865157
TWF2	0.324344	7.97147	5.94511	0.0215519	0.0867413
POLD3	-0.661932	4.53099	5.94327	0.0215703	0.0867715
GTF2IRD2	-1.08101	3.63026	5.9276	0.0217275	0.0873597
LUC7L3	-0.608329	5.73852	5.92309	0.021773	0.0874984
ARHGAP17	0.514871	5.32971	5.91924	0.0218119	0.0875965
TTYH3	-0.532115	6.14488	5.9185	0.0218194	0.0875965
PIGS	-0.618452	5.15106	5.91275	0.0218776	0.0877861
HEBP1	-0.38783	6.86741	5.90345	0.0219723	0.0881215
RALGDS	0.812508	4.03883	5.89663	0.0220419	0.0883563
RBP7	-1.76809	3.00394	5.89496	0.022059	0.0883804
DYNC1I2	-0.407414	6.37033	5.88971	0.0221129	0.0885515
C7orf49	-0.733876	4.90838	5.88273	0.0221846	0.0887282
PPP3CA	-0.924183	3.97998	5.88249	0.0221872	0.0887282
ECHDC1	0.376358	5.89608	5.88217	0.0221904	0.0887282
SLC23A2	0.915731	4.17675	5.8752	0.0222624	0.0889715
M6PR	0.32752	8.75198	5.86672	0.0223503	0.0892779
LCP1	0.374262	8.5937	5.86481	0.0223702	0.0893125
CAPN3	-1.22983	3.35032	5.85765	0.0224447	0.0895653
NUDT21	-0.636683	5.01987	5.8541	0.0224819	0.0896685
VPS37B	-1.03772	3.68072	5.85292	0.0224942	0.0896727
AGPAT4	-1.07474	3.42049	5.84907	0.0225345	0.0897887
[truncated: 5,966 more rows]

## Sheet: DEGresult_LogFC_P_IFNgFC
geneID	logFC	logCPM	F	PValue	FDR
CXCL10	6.25218	12.5757	1087.37	1.68216e-23	1.33984e-19
GBP1	6.24036	8.92484	841.382	5.04331e-22	2.0085e-18
IRF1	5.24443	7.96728	782.354	1.31703e-21	3.49671e-18
GBP2	4.10168	7.43266	736.46	2.91957e-21	5.8136e-18
TAP1	4.54268	8.32489	714.879	4.3166e-21	6.87635e-18
APOL3	6.05513	7.43858	643.876	1.70217e-20	2.25964e-17
FAM26F	5.4581	8.87688	575.439	7.38554e-20	8.40369e-17
WARS	3.99127	9.664	547.544	1.4101e-19	1.40393e-16
PSME2	3.02248	10.4201	506.293	3.89648e-19	3.44839e-16
PSMB9	3.81999	7.93102	424.568	3.77058e-18	3.00326e-15
SERPING1	3.14052	8.76983	411.292	5.66576e-18	4.10252e-15
SLAMF7	3.44542	8.42764	341.808	5.97707e-17	3.96728e-14
CXCL9	5.72266	9.36827	329.215	9.6043e-17	5.88448e-14
GBP4	7.11985	6.41507	305.972	2.41321e-16	1.37294e-13
CXCL11	5.28291	8.80275	300.616	3.01139e-16	1.59905e-13
SNX10	3.43755	7.74489	296.974	3.50812e-16	1.74639e-13
VAMP5	4.17618	7.29303	276.309	8.63032e-16	4.04356e-13
STAT1	3.70526	8.84459	268.588	1.22739e-15	5.4312e-13
SOCS1	5.96074	6.65947	267.209	1.30833e-15	5.48466e-13
APOL4	3.67681	6.79151	263.967	1.52212e-15	6.06185e-13
CD40	2.95077	8.31836	257.152	2.10411e-15	7.98061e-13
TXN	2.70138	11.3845	253.936	2.45814e-15	8.89959e-13
SECTM1	4.50005	6.46958	243.445	4.13447e-15	1.43178e-12
ATF5	2.93163	6.61884	235.065	6.3565e-15	2.10956e-12
IL15RA	4.8063	5.21247	233.568	6.87411e-15	2.1612e-12
HLA-E	2.06336	10.6492	232.507	7.26834e-15	2.1612e-12
BATF2	5.78061	5.60365	232.356	7.32611e-15	2.1612e-12
RARRES3	4.99958	6.3327	229.824	8.37756e-15	2.38312e-12
APOL1	6.43026	5.33956	215.854	1.79921e-14	4.94163e-12
ETV7	5.68161	5.23017	210.636	2.42116e-14	6.42817e-12
LAP3	2.54559	9.47801	206.2	3.13268e-14	8.04897e-12
F13A1	-2.72069	8.50394	205.464	3.27102e-14	8.14178e-12
IDO1	5.78882	9.6458	201.735	4.08021e-14	9.84814e-12
TYMP	2.3979	9.52035	200.469	4.402e-14	1.01818e-11
GCH1	5.11034	5.32159	200.199	4.47409e-14	1.01818e-11
PSMB10	1.79407	8.84972	196.724	5.52363e-14	1.2221e-11
TNFSF10	4.76838	6.53978	195.363	6.00412e-14	1.29251e-11
CD38	4.0251	5.83717	184.208	1.21369e-13	2.54396e-11
PSMB8	2.1031	8.12078	183.234	1.29293e-13	2.64056e-11
CCL8	4.3806	10.3473	174.251	2.3495e-13	4.67843e-11
APOL2	3.34748	5.97176	171.397	2.85652e-13	5.54932e-11
PPA1	2.30546	6.13148	170.675	3.00256e-13	5.69414e-11
HLA-F	2.84931	5.45467	168.745	3.43398e-13	6.36084e-11
SLC31A2	1.84958	8.08517	167.788	3.67213e-13	6.6474e-11
GPR84	3.10303	6.6865	166.905	3.90756e-13	6.91638e-11
GLRX	1.57699	8.2101	166.279	4.0843e-13	7.07206e-11
SLAMF8	1.70095	8.46918	165.671	4.26443e-13	7.22685e-11
TNFSF13B	2.80508	7.76464	165.224	4.40193e-13	7.30445e-11
TRAFD1	2.44823	6.42846	163.632	4.93264e-13	8.01805e-11
PSMA2	1.57782	8.91067	158.978	6.91745e-13	1.10195e-10
NMI	2.05502	6.79152	158.683	7.06948e-13	1.10409e-10
GBP5	7.4724	5.50417	156.893	8.07186e-13	1.23639e-10
STMN1	-1.92562	7.7528	156.346	8.40737e-13	1.26349e-10
IL18BP	2.85247	8.15135	154.828	9.42105e-13	1.38961e-10
ISG20	4.93143	6.2657	153.726	1.02381e-12	1.48267e-10
ANKRD22	4.41116	5.44742	153.361	1.05258e-12	1.49711e-10
SEPP1	-2.57948	11.3427	148.874	1.48591e-12	2.07637e-10
DYNLT1	1.82948	7.81487	147.127	1.70351e-12	2.33939e-10
CD9	-2.27923	8.01054	145.232	1.97882e-12	2.6714e-10
TMEM109	1.61547	7.53917	142.008	2.56328e-12	3.40276e-10
UBE2L6	2.25852	8.73714	141.479	2.67551e-12	3.49351e-10
MS4A4A	-2.35598	8.18256	140.44	2.91219e-12	3.74123e-10
TAP2	3.27937	5.36462	136.408	4.06597e-12	5.14054e-10
CD274	3.97771	5.00281	134.85	4.63619e-12	5.76988e-10
PLEKHO1	1.76467	8.83412	130.149	6.94208e-12	8.50672e-10
PSMA4	1.60644	8.32641	128.65	7.91612e-12	9.55332e-10
GIMAP5	2.05186	6.57705	126.628	9.46939e-12	1.11939e-09
TK1	-2.43558	5.57234	126.525	9.55661e-12	1.11939e-09
GIMAP4	1.91485	6.87639	124.973	1.09841e-11	1.26795e-09
STX11	2.53481	5.40587	120.392	1.67078e-11	1.9011e-09
NCF1C	2.14368	7.2782	118.013	2.0883e-11	2.34272e-09
UBD	5.71873	4.56256	117.567	2.17842e-11	2.40988e-09
CDKN1A	2.00837	9.02701	116.913	2.31809e-11	2.49928e-09
SCIMP	2.47333	6.16943	116.858	2.33028e-11	2.49928e-09
PSMA5	1.69186	7.53554	116.754	2.35338e-11	2.49928e-09
APOL6	3.3247	5.60528	115.97	2.53673e-11	2.65856e-09
HLA-B	1.28828	10.6281	115.426	2.67284e-11	2.76482e-09
TIFA	2.76858	5.4757	113.28	3.29125e-11	3.35559e-09
VIMP	1.38847	7.71612	113.166	3.32821e-11	3.35559e-09
TMEM37	-1.94578	6.53087	112.367	3.59959e-11	3.58384e-09
LILRB2	1.62075	6.83135	111.556	3.89914e-11	3.83415e-09
IL32	2.13461	8.68617	109.466	4.80311e-11	4.66546e-09
MS4A7	-1.63746	9.96095	108.985	5.04103e-11	4.83757e-09
MRC1	-2.16824	7.86774	107.083	6.1158e-11	5.79909e-09
SQRDL	1.6478	7.9917	105.925	6.88793e-11	6.45439e-09
TBXAS1	-2.12367	6.28399	105.244	7.39074e-11	6.84503e-09
NCF1	2.21725	7.08352	105.024	7.56153e-11	6.92271e-09
PSTPIP2	2.16975	5.9241	104.724	7.8013e-11	7.06107e-09
FBXO6	2.52694	6.30077	104.543	7.94951e-11	7.11436e-09
CCL15	4.47922	5.804	103.918	8.48622e-11	7.5103e-09
C20orf24	1.83833	8.32624	103.238	9.11491e-11	7.97805e-09
RSU1	1.31235	8.00483	102.378	9.98219e-11	8.64219e-09
PAK1	1.54744	6.72818	102.069	1.03151e-10	8.83436e-09
MMP9	-1.99354	10.5605	101.038	1.15156e-10	9.75761e-09
REEP4	1.81977	6.04371	99.0842	1.42206e-10	1.19229e-08
ICAM1	2.00958	8.43245	98.6179	1.49623e-10	1.2319e-08
IFI35	2.37559	7.43426	98.5935	1.50024e-10	1.2319e-08
SMS	-1.26723	7.60184	98.2508	1.55755e-10	1.26591e-08
EPSTI1	3.19237	7.28946	97.991	1.60258e-10	1.28935e-08
XAF1	3.40009	4.75037	97.1925	1.74992e-10	1.39381e-08
SAMD9L	3.47621	5.66881	96.5823	1.87232e-10	1.47654e-08
PSME1	1.49456	8.45847	96.3506	1.92119e-10	1.50022e-08
HAPLN3	5.53983	4.41372	95.9552	2.00775e-10	1.55259e-08
SP110	1.78212	5.64653	94.3002	2.41823e-10	1.85204e-08
SRI	1.8174	8.29077	92.9652	2.81503e-10	2.1354e-08
ATG3	1.27566	7.34373	92.6982	2.90248e-10	2.18097e-08
CD14	-1.36808	10.5995	92.1147	3.10394e-10	2.31055e-08
NCAPH	-2.78278	4.8351	91.8489	3.20062e-10	2.36046e-08
QPRT	-1.86073	7.01608	91.7422	3.24033e-10	2.36782e-08
IFITM1	2.81728	8.57536	91.6385	3.27943e-10	2.37461e-08
PSMA3	1.56856	7.73867	91.0676	3.50403e-10	2.51065e-08
CASP4	1.56047	6.91553	91.0032	3.53036e-10	2.51065e-08
CD163	-2.02675	8.10985	90.7944	3.6173e-10	2.54972e-08
PIM1	1.67247	6.86961	90.6819	3.66505e-10	2.56071e-08
SEPT4	5.12279	4.51985	101.727	3.72844e-10	2.58235e-08
SCN9A	-2.57824	5.47311	90.3939	3.79048e-10	2.60269e-08
DNASE2	-1.86604	7.33627	89.5014	4.20934e-10	2.86559e-08
CCR1	1.23489	7.17512	89.0903	4.41877e-10	2.98267e-08
MVP	1.41295	7.39523	88.8104	4.56772e-10	3.0573e-08
SFT2D2	1.91077	5.591	88.6373	4.66254e-10	3.09476e-08
MT1L	-2.99288	6.94609	88.2843	4.8625e-10	3.20081e-08
PIK3IP1	-2.79177	5.76394	87.8303	5.13333e-10	3.35139e-08
DAPP1	1.91663	5.96438	87.6457	5.24806e-10	3.39844e-08
NUP214	-2.39027	5.37275	87.1039	5.60091e-10	3.59768e-08
APOBEC3G	2.25262	5.48785	85.954	6.43708e-10	4.10171e-08
BLVRB	-1.12847	9.06346	85.8261	6.53805e-10	4.13298e-08
FCGR1A	2.4027	7.18822	84.602	7.59529e-10	4.7635e-08
IFIT3	3.7601	8.18428	84.2612	7.92126e-10	4.92913e-08
TNF	3.8531	5.02337	83.3804	8.8355e-10	5.45541e-08
MIIP	1.48443	6.24562	82.8578	9.43092e-10	5.77825e-08
HLA-C	1.33327	9.74328	82.7887	9.51293e-10	5.784e-08
CPVL	-1.53182	7.46428	82.4492	9.92658e-10	5.98979e-08
FABP3	-1.33873	7.37054	82.1176	1.03493e-09	6.19788e-08
PPM1N	-1.89193	6.21288	82.0511	1.04364e-09	6.20341e-08
HPGDS	-1.62847	7.48085	81.3529	1.13997e-09	6.7258e-08
FEZ1	-2.38414	5.78561	80.7482	1.23112e-09	7.2102e-08
BAZ1A	1.92907	6.28993	80.6412	1.24805e-09	7.256e-08
PLEK	1.38865	9.16163	79.8202	1.38659e-09	8.00301e-08
POMP	1.33238	9.83483	79.4828	1.44822e-09	8.29862e-08
PARP9	1.80301	5.87174	78.9747	1.54665e-09	8.79935e-08
P2RY6	1.86348	6.66306	77.9789	1.76106e-09	9.94814e-08
SMCO4	1.38919	7.32356	77.2793	1.93067e-09	1.08294e-07
USP30-AS1	3.45575	4.50717	77.1449	1.9652e-09	1.0946e-07
CNDP2	1.18248	8.08703	76.9532	2.01564e-09	1.10797e-07
UBE2A	1.39637	7.1392	76.9481	2.01701e-09	1.10797e-07
VSIG4	-1.86573	7.7196	75.6543	2.39618e-09	1.30723e-07
NUSAP1	-3.01685	4.95437	75.523	2.43874e-09	1.3214e-07
GPR183	-3.57639	4.49716	75.3914	2.48221e-09	1.32879e-07
CD47	1.29114	7.99567	75.3809	2.48574e-09	1.32879e-07
ACSL1	2.12214	6.98514	74.8592	2.66671e-09	1.41602e-07
HLA-A	1.05314	9.84793	73.8913	3.04102e-09	1.60409e-07
IFIT2	3.58924	7.93819	73.4593	3.22597e-09	1.69045e-07
GPR34	-1.8826	8.03319	73.0957	3.39101e-09	1.76532e-07
PSMA6	1.11537	8.61416	72.9775	3.44657e-09	1.78259e-07
LINC01094	-2.01633	5.28293	72.2202	3.82674e-09	1.96645e-07
GPNMB	-1.75249	9.57401	72.0229	3.93301e-09	2.00246e-07
DAB2	-1.63737	7.85425	71.9972	3.94709e-09	2.00246e-07
SUB1	1.22789	8.41142	71.9074	3.99672e-09	2.0148e-07
GCNT1	2.44543	4.9396	71.3885	4.29678e-09	2.15244e-07
TMEM14C	-0.986442	8.00381	71.0244	4.52173e-09	2.25097e-07
DECR1	1.11303	6.75748	70.482	4.88063e-09	2.4101e-07
RSAD2	3.4912	4.83798	70.4512	4.90189e-09	2.4101e-07
CDK1	-3.47121	4.58638	70.1193	5.13757e-09	2.51048e-07
MTSS1	-3.05344	4.69498	69.7062	5.44808e-09	2.64597e-07
TNFAIP2	2.34557	6.49157	69.5008	5.6099e-09	2.7054e-07
RRM2	-4.89538	3.83758	69.4653	5.63836e-09	2.7054e-07
RAB10	1.10521	7.52193	68.5913	6.39117e-09	3.04824e-07
GSDMD	1.73739	5.80165	68.5399	6.43861e-09	3.05259e-07
ASCL2	2.89708	5.42366	68.4777	6.49664e-09	3.06188e-07
CTSK	-2.2893	5.97116	68.249	6.71472e-09	3.14605e-07
SLC37A2	-1.6721	5.99893	68.103	6.85809e-09	3.19443e-07
S1PR1	-7.51891	3.7197	83.824	7.99189e-09	3.70089e-07
NRN1	2.53147	4.69297	66.9812	8.07551e-09	3.718e-07
EDN1	4.14222	4.16899	66.9364	8.12878e-09	3.72102e-07
DESI1	1.73964	5.6247	66.6773	8.44394e-09	3.8432e-07
CCL7	2.89166	6.86305	66.1769	9.09053e-09	4.11398e-07
LIMK2	2.23295	4.7497	65.332	1.03058e-08	4.63762e-07
TAGAP	3.0857	4.39886	64.7593	1.12282e-08	5.02429e-07
CPM	-2.05796	7.67633	64.6553	1.14051e-08	5.07495e-07
DNAJA1	1.24441	7.94804	64.6171	1.14707e-08	5.0758e-07
PTPRE	1.4903	7.38403	64.5485	1.15897e-08	5.10012e-07
CAPG	-1.6101	9.77469	64.3132	1.20081e-08	5.2552e-07
RNASE6	-1.25327	7.75028	64.2234	1.2172e-08	5.29782e-07
LCP2	1.60255	5.7602	64.0447	1.25055e-08	5.41337e-07
CXCL1	2.66212	6.40526	63.5761	1.3427e-08	5.78085e-07
ALAS1	1.58093	8.29493	63.5186	1.3545e-08	5.80031e-07
SDC2	-1.87529	6.98237	63.0241	1.46073e-08	6.22178e-07
IL4I1	1.67534	8.90739	62.5156	1.57935e-08	6.69122e-07
VRK2	2.10114	4.93669	62.0296	1.70243e-08	7.17455e-07
H2AFZ	-0.941812	8.69849	61.9013	1.73661e-08	7.28004e-07
TMBIM1	0.999106	8.13817	61.8028	1.76334e-08	7.35341e-07
FGL2	2.75714	5.19241	61.7491	1.77812e-08	7.37643e-07
FABP4	-1.66606	8.1987	61.5013	1.848e-08	7.62661e-07
RNF114	1.0103	7.38289	61.3083	1.90446e-08	7.81909e-07
TTC3	-1.8972	5.93084	60.6437	2.11352e-08	8.63293e-07
OLFML2B	-1.60222	5.54796	60.4647	2.17398e-08	8.83456e-07
MCM7	-2.71211	4.23171	60.3175	2.22506e-08	8.99623e-07
NUPR1	-1.20949	8.27536	60.2607	2.24512e-08	9.03149e-07
IKBKE	1.92209	5.8136	59.4608	2.54915e-08	1.0203e-06
SLC31A1	1.04709	7.53996	58.88	2.79749e-08	1.11383e-06
SLC2A6	2.20835	5.97481	58.8505	2.81079e-08	1.11383e-06
HRH1	-3.30546	4.06401	58.7989	2.83419e-08	1.11754e-06
DRAM1	1.39844	6.66336	58.5684	2.94133e-08	1.15407e-06
GLIPR1	-1.78376	6.77477	58.106	3.16963e-08	1.23755e-06
PSMB3	0.935033	8.89762	57.7344	3.3669e-08	1.30816e-06
PRELID1	1.07858	8.70008	57.6522	3.41229e-08	1.31936e-06
NUB1	1.82138	5.66197	56.8802	3.87216e-08	1.48524e-06
IRF7	2.32159	6.51347	56.8701	3.8786e-08	1.48524e-06
IRF3	1.47062	5.56222	56.7237	3.97322e-08	1.51419e-06
ID3	-2.81261	5.08271	56.6392	4.02898e-08	1.52355e-06
MAN2B1	-0.888361	7.92408	56.6286	4.03603e-08	1.52355e-06
P2RY14	4.64629	3.31817	61.695	4.0568e-08	1.52417e-06
PSMC2	0.978931	7.8007	56.4918	4.1283e-08	1.54375e-06
MOB1A	1.32403	7.1801	56.2924	4.26676e-08	1.58807e-06
DEXI	-2.16059	5.05488	55.6033	4.78527e-08	1.77278e-06
IFITM3	1.22412	10.2516	55.2723	5.05795e-08	1.86224e-06
TMEM106C	-1.63395	5.11488	55.254	5.07353e-08	1.86224e-06
CASP1	1.39142	7.57567	55.1976	5.12184e-08	1.87135e-06
EIF2S1	1.48169	6.68114	55.1571	5.15679e-08	1.87552e-06
UBE2C	-3.34165	4.0774	55.0801	5.22393e-08	1.8913e-06
GBP3	2.9868	3.685	54.8928	5.3914e-08	1.93841e-06
CBR1	1.31879	7.25568	54.8803	5.40271e-08	1.93841e-06
CALM3	-0.858994	8.9342	54.7725	5.50189e-08	1.96514e-06
PTPN6	0.962144	7.6366	54.5459	5.71685e-08	2.0328e-06
CD36	-1.68111	8.7515	54.0541	6.21491e-08	2.20008e-06
TRIM21	1.78899	5.91596	53.8969	6.38377e-08	2.24986e-06
DHFR	-2.72909	4.15668	53.7563	6.53897e-08	2.2944e-06
SLC29A1	-1.34477	6.71618	53.3357	7.028e-08	2.45517e-06
GPC4	-1.95988	5.63049	53.2882	7.08561e-08	2.46449e-06
RHBDF2	1.64811	5.0358	53.2607	7.11927e-08	2.46543e-06
RAD51AP1	-1.97663	4.63119	53.166	7.23631e-08	2.48548e-06
KIAA0101	-2.51792	4.37831	53.1634	7.23958e-08	2.48548e-06
NAMPT	1.65247	6.23074	52.7958	7.71412e-08	2.63704e-06
MT1JP	-3.17871	4.92508	52.6534	7.90688e-08	2.69138e-06
TESC	-1.97858	5.53326	52.5501	8.04981e-08	2.72144e-06
TPCN1	-2.06376	4.89243	52.5097	8.10662e-08	2.72144e-06
NAPA	0.975926	7.51782	52.5023	8.11699e-08	2.72144e-06
CD28	-2.25148	4.91639	52.4757	8.15457e-08	2.72144e-06
LPL	-2.51594	5.68437	52.4676	8.16604e-08	2.72144e-06
HTR2B	-5.1331	3.40379	52.154	8.62458e-08	2.86228e-06
ARRB2	-1.03804	8.16934	51.8821	9.04465e-08	2.98439e-06
PXMP2	-2.02151	4.42925	51.8677	9.06746e-08	2.98439e-06
ATP2B1	-1.36915	6.51288	51.3456	9.93914e-08	3.25783e-06
CSF1R	-1.12731	8.23466	51.1783	1.02372e-07	3.34177e-06
PRDX1	0.863404	10.2619	51.0721	1.04313e-07	3.39122e-06
MT1F	-2.04541	8.40171	51.0014	1.05627e-07	3.42e-06
FUCA1	-1.12498	10.6856	50.8336	1.08818e-07	3.50905e-06
AAMP	1.0166	6.82616	50.7138	1.11161e-07	3.57014e-06
PSMD11	1.03347	7.01695	50.5789	1.13863e-07	3.64223e-06
PGD	0.778115	8.89686	50.2239	1.21315e-07	3.8651e-06
TSEN34	1.41176	6.45264	50.0747	1.24603e-07	3.95403e-06
PSMA1	0.927606	7.67739	50.0439	1.25293e-07	3.96015e-06
CCL2	1.944	10.606	49.8906	1.2879e-07	4.05459e-06
AKR1B1	-0.924648	9.58266	49.4887	1.3847e-07	4.34217e-06
TREM2	-1.48519	8.04282	49.4443	1.39586e-07	4.36003e-06
GRB2	0.862403	8.62624	49.2431	1.44768e-07	4.50421e-06
IRF9	1.30305	6.83339	49.0949	1.48715e-07	4.60901e-06
GATM	-1.75512	5.56061	49.0421	1.5015e-07	4.63545e-06
FLJ32255	2.86423	3.70342	48.6808	1.60372e-07	4.9208e-06
KLF6	0.902321	8.18964	48.6721	1.60629e-07	4.9208e-06
APLP2	-0.829622	8.95109	48.6078	1.62527e-07	4.94448e-06
AKAP2	3.29248	3.54855	48.6039	1.62643e-07	4.94448e-06
MRPL32	1.21099	6.25216	48.3476	1.70464e-07	5.16254e-06
KARS	1.16682	6.59885	47.8587	1.8653e-07	5.6277e-06
SH3BGRL	-0.995877	8.45038	47.8317	1.87464e-07	5.63453e-06
LYN	1.20262	7.08166	47.7302	1.91017e-07	5.71974e-06
IFI30	1.15796	10.6689	47.706	1.91873e-07	5.72384e-06
CRYL1	-1.23369	6.40991	47.1082	2.14436e-07	6.37307e-06
AP1B1	-1.14344	7.31734	46.6004	2.35843e-07	6.97538e-06
ILK	0.894026	8.17013	46.5866	2.36454e-07	6.97538e-06
ACP5	-1.15754	9.64791	46.2117	2.5378e-07	7.45889e-06
CENPF	-3.33757	3.94301	46.1022	2.59093e-07	7.58705e-06
IL3RA	2.45922	4.01236	45.9055	2.68939e-07	7.8465e-06
IGF1	-2.36062	5.29924	45.8205	2.73319e-07	7.94521e-06
ALOX5AP	-1.09276	8.04098	45.781	2.75377e-07	7.97592e-06
EMP3	-0.935462	8.544	45.7479	2.77115e-07	7.99719e-06
GLUL	1.09542	10.5361	45.6368	2.83042e-07	8.13875e-06
S100B	-1.28145	8.75059	45.6022	2.84915e-07	8.16313e-06
AK1	-1.32918	5.97732	45.4685	2.92285e-07	8.34425e-06
FLT3LG	3.98565	3.03917	45.411	2.9551e-07	8.38037e-06
MAP1LC3A	-1.34998	7.06951	45.4085	2.95654e-07	8.38037e-06
NFKBIE	1.45327	5.41396	45.2668	3.03782e-07	8.58022e-06
RAB42	-1.30253	7.95384	45.1801	3.08872e-07	8.69317e-06
DNPEP	1.22277	6.02859	44.9838	3.20745e-07	8.99553e-06
KLHDC8B	-2.2809	5.1741	44.9402	3.23447e-07	9.03083e-06
MGAT4A	-1.45218	5.29999	44.927	3.24271e-07	9.03083e-06
HRH2	-3.0901	3.80952	44.6251	3.43726e-07	9.50223e-06
MT1H	-2.30567	10.6796	44.612	3.44598e-07	9.50223e-06
PDGFC	-2.77969	4.60742	44.6093	3.44776e-07	9.50223e-06
TYMS	-2.57447	4.63042	44.3477	3.62701e-07	9.96178e-06
TPMT	1.24026	6.20164	44.2713	3.68128e-07	1.00761e-05
SLC18B1	-1.9896	5.45306	44.1041	3.803e-07	1.03736e-05
HSP90B1	-0.935561	8.26522	44.0689	3.82923e-07	1.03915e-05
RCN1	2.21999	4.98365	44.0603	3.83565e-07	1.03915e-05
GRIN3A	4.04619	3.65425	43.9036	3.95477e-07	1.06779e-05
CNRIP1	-1.3606	5.92246	43.876	3.97614e-07	1.06993e-05
CH17-340M24.3	-1.58186	5.43262	43.741	4.0826e-07	1.09417e-05
GAPLINC	-2.48828	4.72599	43.7271	4.0937e-07	1.09417e-05
C1QB	0.830721	11.706	43.6981	4.11702e-07	1.09672e-05
GPRC5B	-2.79282	4.11791	43.669	4.14054e-07	1.09931e-05
MT1G	-2.21399	10.8501	43.5941	4.2019e-07	1.1119e-05
ST3GAL5	1.55617	5.49762	43.1941	4.54611e-07	1.199e-05
LGALS3BP	1.76265	6.61683	43.0103	4.71431e-07	1.23363e-05
TFEC	1.68135	4.97661	43.0006	4.72344e-07	1.23363e-05
BCL2A1	1.61557	7.02061	43.0001	4.72387e-07	1.23363e-05
FCGR1B	3.12011	5.04029	42.6919	5.0218e-07	1.30715e-05
IL27	4.21429	3.26309	42.4368	5.28373e-07	1.37084e-05
MSRB1	1.47403	6.02325	42.2832	5.44836e-07	1.40897e-05
LINC01272	-1.23462	7.29826	42.2403	5.49538e-07	1.41653e-05
CENPM	-2.5674	4.20514	42.1011	5.65092e-07	1.45192e-05
CASK	-2.53792	4.02298	41.7927	6.01248e-07	1.53985e-05
MYD88	1.34316	6.53533	41.7664	6.04441e-07	1.54307e-05
FADS1	-1.25798	5.66533	41.7247	6.09548e-07	1.55113e-05
RTN3	-0.911201	7.42163	41.5985	6.25288e-07	1.58612e-05
TRIM22	1.50753	5.84504	41.5633	6.2975e-07	1.59237e-05
DSE	2.37367	4.36132	41.5398	6.3275e-07	1.59489e-05
WWP1	-1.90465	5.3558	41.5205	6.35232e-07	1.59609e-05
INHBA	2.21326	4.95797	41.4066	6.50058e-07	1.62821e-05
IFIH1	1.75868	5.2805	41.1327	6.87247e-07	1.713e-05
ZNFX1	1.51954	5.85751	41.1258	6.88213e-07	1.713e-05
WBP5	-1.37493	5.42036	41.022	7.02932e-07	1.74419e-05
CCDC28A	-1.50207	5.91474	40.9945	7.0688e-07	1.74854e-05
SCO2	1.4841	5.99859	40.8906	7.22041e-07	1.77672e-05
MTHFD2	1.3348	5.74739	40.8859	7.22733e-07	1.77672e-05
HS3ST2	-2.5895	4.18823	40.7147	7.48501e-07	1.82965e-05
PLSCR1	1.27538	7.08851	40.7124	7.48858e-07	1.82965e-05
ARG2	-1.52183	5.50911	40.5536	7.73647e-07	1.88118e-05
ITGB2	-0.716128	9.4042	40.5471	7.74675e-07	1.88118e-05
PLA2G16	1.29942	6.43243	40.5136	7.80025e-07	1.88842e-05
PFKP	2.03514	4.63208	40.4707	7.86949e-07	1.89941e-05
CYCS	0.817504	8.14177	40.4198	7.95218e-07	1.91357e-05
OAS3	2.03162	4.65072	40.3038	8.14461e-07	1.95397e-05
CD59	-0.809539	9.34931	40.2878	8.17146e-07	1.95452e-05
PARP14	1.4703	5.90757	40.1095	8.47795e-07	2.02176e-05
AP2S1	-0.735148	9.36826	40.0798	8.53019e-07	2.02815e-05
DLAT	1.77664	4.72485	39.826	8.99101e-07	2.13135e-05
GPD1	-3.93263	2.99659	39.8072	9.02612e-07	2.13332e-05
SPP1	-1.20606	13.931	39.5884	9.4466e-07	2.22281e-05
PTCRA	-2.07665	4.54044	39.5813	9.46055e-07	2.22281e-05
CDC42SE2	1.48286	5.37049	39.4412	9.74129e-07	2.28204e-05
CAT	-1.01116	7.05734	39.4241	9.77629e-07	2.28352e-05
PRC1	-4.57581	3.12772	39.288	1.00586e-06	2.3426e-05
GGTA1P	-1.17895	7.10459	39.236	1.01686e-06	2.36132e-05
SOD2	0.923957	11.2358	38.8993	1.09144e-06	2.52555e-05
HMGB2	-1.56492	5.41596	38.8885	1.09393e-06	2.52555e-05
OTOA	-2.06356	5.61766	38.8235	1.10901e-06	2.55298e-05
RBM34	1.27292	6.01291	38.7903	1.1168e-06	2.56137e-05
RALB	1.37932	6.8363	38.7782	1.11968e-06	2.56137e-05
RPL7	-0.678979	10.189	38.7671	1.12231e-06	2.56137e-05
LILRB5	1.39943	5.70606	38.7421	1.12823e-06	2.56752e-05
OPTN	1.43451	6.63942	38.6193	1.15792e-06	2.62759e-05
TNFAIP3	2.44819	3.9883	38.4676	1.19573e-06	2.70568e-05
FCGR2B	-2.08682	5.05903	38.4424	1.20215e-06	2.71251e-05
PSMB2	0.88896	7.60786	38.2243	1.2592e-06	2.8332e-05
BTN3A2	1.86377	4.20746	38.1889	1.26874e-06	2.84662e-05
CYP27B1	2.93898	4.19252	38.0628	1.30331e-06	2.91192e-05
VDAC1	0.767085	7.76765	38.0562	1.30516e-06	2.91192e-05
C5AR1	-1.26934	6.85522	37.7325	1.3988e-06	3.11213e-05
HVCN1	1.49482	6.08853	37.4506	1.48627e-06	3.29753e-05
RPL3	-0.677901	9.54575	37.4146	1.49785e-06	3.31371e-05
ATP6AP2	-1.05735	9.13269	37.3978	1.50328e-06	3.31371e-05
TMSB4X	-0.888316	14.6267	37.3881	1.50644e-06	3.31371e-05
NAA20	0.782574	8.49464	37.3765	1.5102e-06	3.31371e-05
IDH2	-0.912655	7.81519	37.3314	1.525e-06	3.33698e-05
ADPRHL2	1.27663	5.83795	37.2713	1.54491e-06	3.37128e-05
DBNDD2	-1.35469	5.93484	37.2519	1.55142e-06	3.37624e-05
LOC100505622	-3.40951	3.43854	37.2335	1.5576e-06	3.38046e-05
MT1M	-1.74881	7.8174	37.2017	1.56835e-06	3.39455e-05
IFI27	1.07938	9.50502	37.1696	1.57932e-06	3.40901e-05
ADM	2.04712	3.92522	37.1347	1.59127e-06	3.42553e-05
GSN	-0.708172	9.26278	37.0472	1.62178e-06	3.48181e-05
ADA	-1.34684	6.56057	37.0086	1.63542e-06	3.50165e-05
AMICA1	-1.89449	4.5778	36.4999	1.82726e-06	3.89354e-05
MAF	-1.67606	6.25463	36.4975	1.82823e-06	3.89354e-05
CA11	2.00315	4.24701	36.4075	1.86464e-06	3.96049e-05
OAS2	2.36582	4.20669	36.3772	1.87707e-06	3.97629e-05
CLIC1	0.813651	9.89981	36.35	1.8883e-06	3.98947e-05
C19orf66	1.51865	4.66906	36.2564	1.92751e-06	4.06155e-05
C3	-1.63097	5.90666	36.2128	1.94611e-06	4.0899e-05
SSB	0.963581	7.91734	35.9124	2.07937e-06	4.35846e-05
UBE2L3	0.760371	8.36151	35.8954	2.08722e-06	4.36343e-05
HSD17B4	-1.29802	7.12879	35.8565	2.10522e-06	4.38877e-05
CDCA7L	-2.05189	4.23407	35.8455	2.11036e-06	4.38877e-05
NSFL1C	0.848075	7.19859	35.8068	2.12853e-06	4.41504e-05
SNHG5	-1.58863	6.72444	35.7509	2.15503e-06	4.4584e-05
MCUR1	-1.15564	6.57914	35.6976	2.1807e-06	4.49982e-05
SZRD1	0.79789	7.04606	35.6247	2.21625e-06	4.56134e-05
NLRC5	4.11753	3.25282	35.5172	2.26984e-06	4.65162e-05
FYB	1.00666	7.86988	35.5134	2.27179e-06	4.65162e-05
PSMB7	0.817081	7.44647	35.4889	2.2842e-06	4.65376e-05
POLB	1.86175	4.17511	35.4883	2.28452e-06	4.65376e-05
CSTB	-0.89815	10.937	35.4223	2.31836e-06	4.71065e-05
CALCOCO2	1.81933	4.57261	35.3054	2.37961e-06	4.82279e-05
EIF6	0.764955	7.27911	35.1501	2.46366e-06	4.98047e-05
ATP13A2	2.40073	4.70679	35.068	2.50939e-06	5.06007e-05
PPP2R4	1.02573	6.13787	35.0035	2.54598e-06	5.1209e-05
C5orf56	3.09357	3.42482	34.9582	2.57199e-06	5.16019e-05
XRN1	2.27221	4.39426	34.8924	2.61031e-06	5.2239e-05
RAB35	1.12182	5.78758	34.8324	2.64579e-06	5.28163e-05
RGCC	-1.24741	7.68744	34.8009	2.66463e-06	5.30594e-05
SERPINA1	-0.8606	8.20504	34.727	2.70939e-06	5.38162e-05
HSPA8	0.835339	9.44446	34.6677	2.74588e-06	5.44053e-05
SCARB1	-1.21407	6.16738	34.6377	2.76451e-06	5.46385e-05
PLP2	-1.06952	6.4946	34.5165	2.84128e-06	5.60168e-05
ABCC3	-1.94697	4.75642	34.4876	2.85994e-06	5.62454e-05
FBXO7	0.826497	7.24843	34.4533	2.88224e-06	5.65444e-05
BATF3	2.54733	4.03632	34.3901	2.92385e-06	5.72197e-05
FAM198B	-2.7512	4.1445	34.294	2.98829e-06	5.83375e-05
PLEKHA1	-1.76931	4.7771	34.2419	3.02389e-06	5.88882e-05
KLHDC3	-0.930289	6.50549	34.1779	3.06824e-06	5.96062e-05
SNX5	-0.89999	7.07436	34.1054	3.11931e-06	6.02715e-05
PHF19	-2.0491	4.04581	34.1027	3.12122e-06	6.02715e-05
CCND1	1.90264	6.41278	34.0971	3.12519e-06	6.02715e-05
DRAP1	0.769465	7.4713	34.0564	3.15435e-06	6.06869e-05
UBE2Z	1.4352	5.63073	34.0443	3.16301e-06	6.0707e-05
LACTB	1.00203	6.83928	34.0314	3.17238e-06	6.07403e-05
ENTPD1	-1.23896	5.26246	34.0127	3.18593e-06	6.08536e-05
RAB8A	1.03635	7.54417	33.9356	3.24251e-06	6.17862e-05
TECR	-0.822377	7.66966	33.9248	3.25054e-06	6.17913e-05
TSPAN4	-0.755992	7.73662	33.814	3.33399e-06	6.32268e-05
RRAGC	1.13706	6.33604	33.7437	3.38813e-06	6.41008e-05
EIF4EBP1	-0.862998	7.99831	33.6665	3.44865e-06	6.50299e-05
ABCC5	-1.6893	4.83004	33.6603	3.45356e-06	6.50299e-05
IFNGR1	-1.02322	8.15055	33.5998	3.5019e-06	6.57845e-05
ACE	-2.00071	4.79108	33.5397	3.55064e-06	6.65431e-05
SLCO2B1	-1.02187	7.80012	33.4532	3.62209e-06	6.77229e-05
RNF24	1.78006	4.19343	33.3662	3.69545e-06	6.89327e-05
S100A4	-1.32222	9.08433	33.3194	3.73559e-06	6.95186e-05
B2M	0.717029	13.7895	33.299	3.75326e-06	6.96846e-05
PSMD14	0.970589	6.83949	33.2807	3.76917e-06	6.97458e-05
GCHFR	-0.940282	6.82783	33.2751	3.77407e-06	6.97458e-05
EHD1	1.7067	5.23599	33.2315	3.8123e-06	7.02892e-05
FBLIM1	-2.75729	3.75625	33.1831	3.85522e-06	7.07715e-05
RAB18	0.97159	6.85081	33.182	3.85622e-06	7.07715e-05
LRRC39	-3.56084	3.61329	33.1108	3.9203e-06	7.1782e-05
PINK1	-1.50209	5.12187	33.022	4.00192e-06	7.31084e-05
METTL7A	-2.09569	5.52455	32.9946	4.02741e-06	7.34057e-05
CCDC170	-1.99722	4.99319	32.9819	4.03937e-06	7.34556e-05
DNAJC15	0.863991	6.35272	32.9085	4.10882e-06	7.45286e-05
TOP2A	-4.1767	3.34328	32.8999	4.11709e-06	7.45286e-05
FAM213B	-1.53763	5.81715	32.8716	4.14424e-06	7.485e-05
ATG7	-0.963556	6.04567	32.8528	4.16244e-06	7.50086e-05
BIRC5	-2.80246	3.67969	32.8145	4.19971e-06	7.55094e-05
PIR	1.1787	5.59581	32.7595	4.25398e-06	7.63129e-05
IFI44L	2.65612	5.22277	32.652	4.36202e-06	7.80753e-05
IL6	2.76675	3.77166	32.522	4.49666e-06	8.03046e-05
APOE	-0.821878	11.3584	32.4947	4.52551e-06	8.0639e-05
DNPH1	-0.710999	8.43073	32.4381	4.58595e-06	8.15336e-05
FCMR	-1.66538	5.83465	32.3469	4.6852e-06	8.31128e-05
PSAP	-0.799572	11.4952	32.2446	4.79928e-06	8.49472e-05
CLSPN	-1.9326	4.00549	32.2253	4.82107e-06	8.51438e-05
S100A8	-1.42101	7.65371	32.2114	4.83692e-06	8.52347e-05
MXD4	-1.38428	5.79781	32.1903	4.86102e-06	8.54702e-05
MPC2	-0.941861	7.0945	32.1644	4.89078e-06	8.58041e-05
FAM177A1	1.21408	5.74205	32.1398	4.91915e-06	8.61121e-05
AURKB	-3.21732	3.11003	32.0656	5.00602e-06	8.74406e-05
CD53	0.656316	8.93537	31.9691	5.12156e-06	8.92632e-05
PLIN2	-1.23961	9.5086	31.9354	5.16249e-06	8.97799e-05
MT1DP	-3.46187	3.78508	31.8862	5.22297e-06	9.05474e-05
RPS6	-0.584625	10.3717	31.881	5.22935e-06	9.05474e-05
ENG	-0.852034	7.76961	31.8536	5.26343e-06	9.09398e-05
RNF213	1.11448	7.62095	31.768	5.37137e-06	9.26037e-05
EIF4A3	0.76652	7.21549	31.4736	5.76115e-06	9.91093e-05
CNPY3	-0.759271	7.30844	31.0816	6.32794e-06	0.000108625
POU2F2	-1.33012	5.90279	31.0583	6.36343e-06	0.000108999
HNMT	-0.721096	7.60369	31.0137	6.43206e-06	0.000109939
TM6SF1	-1.43174	5.17638	30.9935	6.4634e-06	0.000110116
MKI67	-2.56194	4.26645	30.9892	6.47012e-06	0.000110116
GPBAR1	2.67171	3.70984	30.8873	6.63091e-06	0.000112612
RAB24	1.62162	5.1435	30.8224	6.73552e-06	0.00011406
EIF5A	0.858828	8.53799	30.8167	6.74481e-06	0.00011406
RPL29	-0.693855	9.21358	30.6789	6.97316e-06	0.000117672
ENO1	0.660818	10.3372	30.6235	7.06738e-06	0.000118983
SLC7A8	-1.50117	5.63092	30.6157	7.08072e-06	0.000118983
GK	1.03936	7.07684	30.4867	7.30567e-06	0.000122504
JADE2	1.72742	3.97582	30.4335	7.40086e-06	0.00012384
NINJ1	0.705868	9.47449	30.4137	7.43646e-06	0.000124175
BIRC3	1.96081	5.27876	30.4019	7.45793e-06	0.000124273
LYZ	-0.989626	7.37568	30.3839	7.49058e-06	0.000124556
EEPD1	-1.54974	4.88064	30.3421	7.5671e-06	0.000125567
CBS	-1.83914	4.30904	30.3056	7.63484e-06	0.000126427
CD163L1	-2.69057	4.36305	30.1432	7.94344e-06	0.000131265
TCF19	-2.81366	3.16925	30.1044	8.01904e-06	0.00013224
CUTA	-0.806333	6.84463	30.0389	8.1486e-06	0.000134098
BMF	-2.48253	4.02453	29.9726	8.28202e-06	0.000136013
CD84	-0.955481	7.44299	29.8605	8.51296e-06	0.000139465
CALML4	-1.28349	5.20096	29.8537	8.52722e-06	0.000139465
PDK2	-1.61611	4.74153	29.829	8.57926e-06	0.000140028
RABEP1	-0.880445	6.7445	29.795	8.65125e-06	0.000140914
CCNB2	-2.83595	3.70937	29.4175	9.49596e-06	0.000154358
STAT3	0.909534	6.42363	29.3988	9.54005e-06	0.000154759
PMP22	-1.02854	6.92709	29.3874	9.56697e-06	0.00015488
LILRB3	1.46587	5.92483	29.3625	9.62609e-06	0.000155521
MILR1	-1.301	5.39672	29.2637	9.86516e-06	0.000159061
MT1A	-3.65018	3.4028	29.1892	1.00496e-05	0.000161707
CCNG2	-2.14548	4.35312	28.7502	1.12141e-05	0.00017981
BAK1	1.25175	5.57787	28.7481	1.12198e-05	0.00017981
ADI1	-0.884004	8.92627	28.5833	1.16941e-05	0.000187035
HCAR3	3.1684	3.70782	28.4011	1.22436e-05	0.000195432
CDC20	-3.1017	3.64764	28.2567	1.26986e-05	0.000202289
GPX4	-0.681262	9.81269	28.242	1.27459e-05	0.000202637
SLC6A12	2.26613	4.28606	28.2093	1.28518e-05	0.000203914
HADH	-1.36821	5.25116	28.1789	1.29512e-05	0.000205083
IFIT5	3.02555	3.39259	28.1156	1.31611e-05	0.000207993
TSPAN13	-1.16387	6.60117	28.0995	1.32148e-05	0.000208428
PLGRKT	0.78443	6.53451	28.0672	1.33238e-05	0.000209731
SDHB	0.653882	7.98878	28.0425	1.34078e-05	0.000210637
RNF130	-0.647195	8.80794	28.0344	1.34354e-05	0.000210656
PRDX2	-0.756466	8.23009	28.0218	1.34783e-05	0.000210913
TNFAIP8	1.01672	6.25602	28.0132	1.3508e-05	0.000210963
CSF2RB	1.38333	5.0909	27.9911	1.3584e-05	0.000211734
MT1X	-1.82639	9.90397	27.9515	1.37215e-05	0.000213461
ERAP2	4.30661	2.77903	27.8506	1.40792e-05	0.000218598
C1S	1.97105	4.44843	27.8313	1.41485e-05	0.000219247
LOC653786	-2.67139	4.41667	27.8093	1.42282e-05	0.000219654
NAAA	0.917235	7.14196	27.8088	1.42299e-05	0.000219654
PML	1.11912	5.64022	27.7903	1.42974e-05	0.000220269
SNRPA1	1.04635	6.0675	27.7548	1.44278e-05	0.000221848
ACTG1	0.668904	11.363	27.7154	1.45737e-05	0.00022366
EVI2A	-1.09794	5.8874	27.7033	1.4619e-05	0.000223924
GAL3ST4	-2.42763	3.9071	27.5432	1.52312e-05	0.000232853
SCPEP1	0.6583	7.63049	27.4968	1.54137e-05	0.000235192
PDCD4	-1.63545	5.60743	27.4765	1.54942e-05	0.000235967
C5orf15	0.964582	6.09111	27.4332	1.56676e-05	0.000238154
ADAM9	-1.34905	5.75946	27.4007	1.57993e-05	0.000239698
CD180	-2.23994	4.00822	27.3116	1.61658e-05	0.000244792
ORAI3	-1.59222	4.75758	27.2527	1.64135e-05	0.000248072
MYO5A	-1.60951	5.32569	27.2136	1.65799e-05	0.000250111
ITPR2	-0.90433	7.09478	27.2057	1.66137e-05	0.000250147
RPL10A	-0.589461	8.61598	27.1484	1.68617e-05	0.000253403
SH3BP2	0.899503	6.5741	27.069	1.72117e-05	0.000258176
ATP5G2	-0.716504	8.22057	27.0547	1.72757e-05	0.000258648
PRMT1	0.771169	7.05401	27.0423	1.7331e-05	0.000258989
GAS5	-1.42271	5.75586	27.0073	1.7489e-05	0.000260861
TMEM80	-1.24376	4.76399	26.9418	1.77886e-05	0.000264834
NR1H3	0.928385	7.79352	26.7983	1.84648e-05	0.000274389
SDC3	1.46451	4.98183	26.785	1.85291e-05	0.00027483
C10orf128	-1.57372	4.72807	26.7415	1.87404e-05	0.000277448
STOM	0.996126	6.98132	26.6958	1.89647e-05	0.000280249
PSMF1	0.910456	6.79948	26.6695	1.90957e-05	0.000281662
TNNT1	-1.56001	5.60873	26.6494	1.91963e-05	0.000282621
RPS4X	-0.588864	9.81069	26.6155	1.93667e-05	0.000284604
TFRC	-1.37415	6.79163	26.5565	1.96679e-05	0.000288498
PVRL2	1.14421	5.93165	26.5089	1.99143e-05	0.000291496
CDKN2C	-2.12673	3.86777	26.498	1.99714e-05	0.000291496
LRRK2	2.24825	4.16743	26.496	1.9982e-05	0.000291496
OGFR	0.998005	5.85068	26.4712	2.01121e-05	0.000292858
C10orf35	2.7053	2.91374	26.4407	2.02736e-05	0.00029467
TSPAN7	-2.48868	3.35284	26.3991	2.04961e-05	0.000297361
TAPBPL	1.32879	5.01429	26.3469	2.07788e-05	0.000300915
ADGRE5	1.9377	5.17145	26.3145	2.09565e-05	0.000302213
ANAPC16	-0.727723	6.99143	26.3112	2.09749e-05	0.000302213
IL1RN	1.30919	8.58054	26.3098	2.09822e-05	0.000302213
C19orf12	1.50821	4.9276	26.2919	2.10815e-05	0.000303094
SPATA7	-1.99512	3.78247	26.2596	2.12615e-05	0.000305131
HS2ST1	-1.6641	4.98498	26.1666	2.17887e-05	0.000312135
YPEL3	-1.78182	4.64154	26.1521	2.18721e-05	0.000312768
CLEC2B	1.1028	5.86009	26.0894	2.22367e-05	0.000317411
HNRNPA3	0.698708	7.2078	26.0678	2.2364e-05	0.000318656
MCL1	1.40324	5.87757	26.0488	2.24765e-05	0.000319688
SNX29	-1.32827	4.84205	26.0272	2.26049e-05	0.000320942
MRPL4	0.864386	6.51342	25.9936	2.28069e-05	0.000323232
GLRX3	0.797424	6.88889	25.9224	2.3241e-05	0.000328801
IL31RA	6.09594	2.30716	28.9969	2.33726e-05	0.000330075
VAT1	-0.635641	7.91917	25.8905	2.34383e-05	0.000330418
S100A9	-1.01713	9.32792	25.8705	2.3563e-05	0.000331589
LRP1	-1.38842	5.79187	25.857	2.36471e-05	0.000332186
TNFAIP6	2.49063	6.01552	25.7273	2.44763e-05	0.000342648
CXCL5	-2.282	4.6592	25.727	2.44779e-05	0.000342648
NGFRAP1	-1.46547	5.48881	25.6896	2.47233e-05	0.000345066
SCO1	1.45094	4.85393	25.6874	2.47373e-05	0.000345066
ATP6V0D2	-2.65086	4.19851	25.6468	2.50063e-05	0.000348208
RB1	-1.04162	5.66535	25.5816	2.54448e-05	0.000353696
GINS2	-2.3035	3.6128	25.5671	2.55431e-05	0.000354444
ADPGK	1.07183	6.47645	25.5579	2.56059e-05	0.000354697
PSIP1	-1.64967	4.57605	25.5476	2.56765e-05	0.000355058
MAX	0.889813	7.09705	25.5108	2.59306e-05	0.000357526
ADRM1	0.742577	8.0394	25.5087	2.59447e-05	0.000357526
TAX1BP3	-0.861783	6.16225	25.4741	2.6186e-05	0.000359746
GCLC	1.16625	5.63384	25.4726	2.61962e-05	0.000359746
MRPL9	0.976303	6.0908	25.4115	2.66279e-05	0.000365045
L3HYPDH	1.73443	4.25852	25.3882	2.67946e-05	0.000366699
S100A12	-3.03956	3.7002	25.2717	2.76447e-05	0.000377318
MMD	-1.40068	5.2892	25.2689	2.76653e-05	0.000377318
DHRS9	-1.79683	7.22726	25.2306	2.79511e-05	0.000380565
LY86	-0.769454	6.9786	25.1904	2.82553e-05	0.000384051
VWA5A	-1.07579	5.99407	25.1621	2.84707e-05	0.000386319
CXCR4	-3.4685	3.29074	25.0843	2.90739e-05	0.000393833
DUSP23	-0.713629	7.50484	25.0763	2.91367e-05	0.000394013
U2AF1	0.614851	7.37687	25.0413	2.94127e-05	0.000397071
NDUFA9	0.822291	7.2694	25.0262	2.95329e-05	0.00039802
RILPL2	1.14726	6.36616	24.9781	2.99184e-05	0.000402534
SELPLG	-1.12858	6.11226	24.9653	3.00222e-05	0.000403249
PSMD7	0.726483	7.81975	24.949	3.01543e-05	0.000404341
STRA13	0.844205	7.08994	24.9084	3.04871e-05	0.000408118
AKIRIN2	1.0582	6.51157	24.8484	3.09862e-05	0.000414103
RAB1A	0.562748	8.29762	24.7864	3.1511e-05	0.000420411
GAMT	-1.73826	5.08139	24.7766	3.15952e-05	0.000420829
RAB7A	0.653611	8.88195	24.6905	3.23417e-05	0.000430053
GMFG	-0.940175	8.42808	24.6601	3.26105e-05	0.000432905
FLNA	-1.03337	6.68013	24.6528	3.2675e-05	0.000433039
HSD11B1	1.42975	5.31108	24.5487	3.36139e-05	0.000444742
FGFR1	-2.3043	3.9787	24.53	3.37855e-05	0.000446272
SYNGR1	-1.61298	4.81257	24.5125	3.39471e-05	0.000447664
PARP10	1.96013	4.81692	24.5013	3.40505e-05	0.000448285
PON2	-1.38983	4.9576	24.4705	3.43382e-05	0.000451327
PFDN5	-0.71814	9.23468	24.445	3.45777e-05	0.000453725
CXCL8	1.95527	8.22426	24.4049	3.49585e-05	0.000457968
JAK2	2.0405	3.97472	24.2922	3.60537e-05	0.00047054
GPX1	-0.598861	10.2745	24.2888	3.60865e-05	0.00047054
SUCNR1	1.83859	4.27503	24.2879	3.60954e-05	0.00047054
RPL12	-0.706348	10.2356	24.2117	3.68579e-05	0.000479695
KLF3	1.03918	5.21946	24.1664	3.7319e-05	0.000484903
MIS18BP1	-1.34965	4.56497	24.1459	3.75299e-05	0.000486849
SPC25	-3.3995	2.84122	24.0402	3.86359e-05	0.000500382
LMNB1	1.87387	3.36068	23.998	3.90876e-05	0.00050541
RABGGTA	1.20039	5.17781	23.9798	3.92852e-05	0.000506954
FAM110B	-2.48606	3.24694	23.9752	3.93342e-05	0.000506954
EIF4A1	0.583848	10.2427	23.9528	3.95783e-05	0.000509275
RPS3A	-0.541265	9.65626	23.9431	3.96844e-05	0.000509817
PLK1	-3.03125	3.32547	23.9272	3.98592e-05	0.000511238
FLI1	-1.22341	5.04594	23.8443	4.07815e-05	0.000522226
TNFSF13	-0.807924	7.64515	23.812	4.11478e-05	0.000526071
STAMBPL1	2.51911	3.74702	23.797	4.13195e-05	0.000527419
SLC25A28	1.70031	3.84128	23.7344	4.20411e-05	0.000535772
USP2	-2.05273	3.83845	23.7168	4.22464e-05	0.000536816
CH25H	-1.60804	6.23072	23.7159	4.22579e-05	0.000536816
MYL12B	0.549163	8.65174	23.7048	4.23877e-05	0.000537609
SPTLC2	1.18584	4.52993	23.692	4.25387e-05	0.000538665
UBXN11	-1.64444	4.18505	23.5348	4.44373e-05	0.000561814
FSCN1	-1.16527	6.20967	23.5033	4.48281e-05	0.000565858
UBC	0.671314	9.78154	23.3187	4.71976e-05	0.000594824
MDH1	-0.783673	8.34243	23.2575	4.8012e-05	0.000604132
JUP	-2.40559	3.93459	23.2065	4.87034e-05	0.000610932
VCAM1	2.84755	3.2368	23.206	4.871e-05	0.000610932
CASP7	1.54702	4.62154	23.2007	4.87825e-05	0.000610932
SOCS2	-1.73542	4.00788	23.1514	4.94614e-05	0.000618461
MGST2	-1.01874	6.51132	23.1086	5.00597e-05	0.000624199
PGA3	-2.19448	4.10064	23.1073	5.0077e-05	0.000624199
AVPI1	-1.49421	4.74819	22.983	5.18576e-05	0.000645384
FEN1	-1.38872	4.61954	22.9751	5.19741e-05	0.000645824
FXYD5	-0.817496	7.38249	22.9648	5.21246e-05	0.000646685
VPS9D1	1.71867	3.68522	22.9523	5.2309e-05	0.000647964
KIF5B	0.606734	7.63466	22.9177	5.28218e-05	0.000653301
HLA-DMB	0.761899	8.79114	22.8998	5.30881e-05	0.000655577
TMEM45B	-2.70311	3.27234	22.8723	5.35023e-05	0.000659669
FCGBP	-1.6653	5.44047	22.8563	5.37444e-05	0.000660054
SLC1A5	0.837321	6.53913	22.8539	5.37811e-05	0.000660054
FAR1	1.35086	4.19418	22.8506	5.38312e-05	0.000660054
POLR3D	1.85432	3.85698	22.8483	5.3865e-05	0.000660054
OSGIN1	1.80236	5.00191	22.8116	5.44264e-05	0.000665909
RNF145	-1.63014	4.64894	22.717	5.59035e-05	0.000682932
SUMF1	-0.982167	5.93907	22.7062	5.6075e-05	0.000683977
DPEP2	-2.25269	4.07587	22.6726	5.66111e-05	0.000689461
TMEM261	-0.806371	7.48878	22.6136	5.75653e-05	0.000700011
H2AFV	-0.778564	7.08497	22.6082	5.76543e-05	0.000700025
LGALS1	-1.01144	11.0722	22.5906	5.79428e-05	0.000701558
RBM14	1.25658	4.35712	22.5866	5.80091e-05	0.000701558
FCHO2	-2.33302	3.94815	22.5844	5.80448e-05	0.000701558
H3F3AP4	-0.643186	8.65632	22.5388	5.88012e-05	0.000708604
RNF149	0.947843	6.42493	22.5386	5.88057e-05	0.000708604
EIF5	0.606105	8.05134	22.5134	5.92279e-05	0.000712613
ARHGAP18	-0.692161	7.43092	22.5045	5.93786e-05	0.00071335
NUDCD1	1.68208	3.65675	22.4809	5.97786e-05	0.000717073
TMEM140	0.911861	5.93229	22.4629	6.0085e-05	0.000719665
NPL	-0.918786	8.87792	22.394	6.12771e-05	0.000732841
BST2	0.727005	9.30518	22.2957	6.30201e-05	0.000752556
NT5DC1	-0.890009	5.17243	22.2425	6.39859e-05	0.000762946
PPIF	1.03645	5.65507	22.2297	6.42201e-05	0.000764594
EMC9	-1.99553	3.93228	22.1892	6.49696e-05	0.000772362
CEBPD	-1.42637	5.95052	22.1618	6.54815e-05	0.000775974
HAUS4	-0.852304	5.56763	22.1587	6.554e-05	0.000775974
PLA2G4A	1.96565	3.86055	22.1573	6.55656e-05	0.000775974
PSMB1	0.636926	8.22945	22.1405	6.58823e-05	0.000777913
ERP44	0.751189	7.20037	22.1383	6.59248e-05	0.000777913
DENND2D	-1.27265	5.09408	22.1208	6.62554e-05	0.000780427
SRGN	0.685126	8.47783	22.1167	6.63339e-05	0.000780427
XKR8	1.89729	3.54553	22.0939	6.67697e-05	0.000784396
FAM49B	0.735755	7.35344	21.967	6.92493e-05	0.000812328
KYNU	1.24708	7.04576	21.9527	6.95343e-05	0.000814472
GUK1	0.564932	8.76146	21.8999	7.06015e-05	0.000825758
GIMAP8	1.5998	4.24052	21.8935	7.07305e-05	0.000826053
ITSN1	-1.16709	6.21813	21.8838	7.09297e-05	0.000827166
PRKCD	0.932094	5.88531	21.7907	7.28615e-05	0.000847554
TPM4	0.668366	8.20997	21.7893	7.28907e-05	0.000847554
C1orf54	1.31138	6.92866	21.7569	7.35765e-05	0.000854281
ANXA2	-0.63003	10.9227	21.6937	7.49337e-05	0.000868773
LY96	-0.796504	8.00607	21.6484	7.59239e-05	0.000878435
UROD	-0.660318	7.58878	21.6455	7.59877e-05	0.000878435
CALR	-0.652262	8.29804	21.6053	7.68787e-05	0.000887447
IQGAP1	-0.900372	6.63305	21.5999	7.69994e-05	0.000887555
SRGAP1	-2.25574	4.05789	21.5693	7.76869e-05	0.000893074
DTX3L	1.67276	4.22911	21.5686	7.77024e-05	0.000893074
PARVG	-0.891743	6.32324	21.5617	7.78585e-05	0.000893577
C6orf48	-1.07485	5.97966	21.5338	7.84902e-05	0.000899532
RPL32	-0.964462	10.1666	21.5099	7.90377e-05	0.000904505
HARS	0.983266	5.62242	21.4838	7.96409e-05	0.0009101
ACTR6	1.30691	4.5402	21.4002	8.16022e-05	0.000931176
KRT10	-1.10687	5.36854	21.3879	8.18949e-05	0.000933181
CCT8	0.693413	7.03194	21.3593	8.25817e-05	0.000939661
ALOX5	-1.07473	5.41395	21.31	8.37777e-05	0.000951911
RPL11	-0.620269	9.6773	21.3045	8.39126e-05	0.000952085
ZFAS1	-1.0049	7.13326	21.2293	8.5779e-05	0.000971878
APOC1	-1.0635	9.80628	21.2041	8.6412e-05	0.000977658
ABCG1	-1.5986	4.64951	21.1895	8.67833e-05	0.000980467
PSMA7	0.532553	9.41521	21.1725	8.72167e-05	0.000983967
CSTA	-1.51773	4.18462	21.1268	8.83927e-05	0.000993609
RPL7A	-0.523374	8.70464	21.1259	8.84154e-05	0.000993609
CCL22	-1.0261	6.18948	21.1247	8.84456e-05	0.000993609
RPS18	-0.85553	10.8027	21.1076	8.88905e-05	0.000997201
ISOC1	1.27887	5.10962	21.0105	9.14618e-05	0.0010246
TMEM179B	0.64037	7.465	20.9793	9.23052e-05	0.0010326
MGAT1	0.60042	8.75476	20.9682	9.26066e-05	0.00103452
NDC80	-3.92095	2.7239	20.9594	9.28461e-05	0.00103574
SHMT1	-1.74747	4.27016	20.9425	9.33108e-05	0.00103947
SRSF7	0.621841	7.00768	20.8931	9.46792e-05	0.00105324
ANKS1A	-1.62696	4.15036	20.874	9.52129e-05	0.00105707
DHRS11	-2.08748	3.63208	20.8713	9.52893e-05	0.00105707
HIST1H4C	-1.88678	6.69795	20.8605	9.5593e-05	0.00105886
SH3BP5	1.21857	4.86264	20.8561	9.5716e-05	0.00105886
LYSMD2	1.15292	5.55789	20.8254	9.6588e-05	0.00106702
PLD3	-0.592007	11.0764	20.7963	9.74221e-05	0.00107475
SH3BGRL3	-0.569609	11.8512	20.7802	9.78851e-05	0.00107836
AP1S2	-0.973028	6.79669	20.7621	9.84106e-05	0.00108265
LGMN	-0.918169	11.4476	20.7491	9.87897e-05	0.0010844
TRAPPC6A	-0.934025	5.61228	20.7473	9.88421e-05	0.0010844
EGFL7	-0.758984	6.60782	20.7351	9.92002e-05	0.00108684
RARRES2	-1.03344	6.94248	20.6691	0.000101156	0.00110675
RWDD1	0.766337	6.52189	20.6385	0.00010208	0.00111532
HTATIP2	0.705653	6.4711	20.6293	0.000102359	0.00111684
PCNT	-0.993141	5.25966	20.6019	0.000103192	0.00112388
YPEL2	-1.35713	4.52715	20.5988	0.000103287	0.00112388
ATP6V1A	1.28019	5.82791	20.5616	0.000104434	0.00113482
THEMIS2	0.860654	5.95769	20.4307	0.000108582	0.00117828
RNF34	0.975157	5.02473	20.4099	0.000109255	0.00118397
CEACAM21	1.81029	3.69773	20.4035	0.000109464	0.00118462
PABPC4	-1.52119	5.14392	20.3559	0.000111031	0.00119995
TMEM14B	-0.669501	6.9672	20.3371	0.000111655	0.00120506
FYTTD1	1.03592	5.07157	20.3158	0.000112368	0.00121111
SMC2	-0.938987	5.13032	20.3004	0.000112886	0.00121505
CHI3L1	-0.767781	11.8388	20.2868	0.000113345	0.00121835
ANXA6	-1.46575	4.85604	20.2129	0.000115879	0.0012439
PDE4B	2.10255	3.78841	20.2018	0.000116265	0.00124637
ALDH2	-1.00775	5.59402	20.1445	0.000118276	0.00126622
PLTP	-0.785944	9.09391	20.1054	0.000119673	0.00127946
AKR7A2	-0.993899	5.9538	20.0593	0.00012134	0.00129554
DEF6	-1.38686	5.08248	20.0017	0.000123461	0.00131642
RPL26	-0.814931	9.62125	19.989	0.000123934	0.0013197
AIMP2	0.964782	5.81662	19.9756	0.000124433	0.00132324
IVNS1ABP	-0.741495	6.77357	19.96	0.000125019	0.0013277
LOC731424	2.0803	4.37272	19.9203	0.000126523	0.00134188
CHIT1	-1.02559	10.1316	19.881	0.000128032	0.0013546
RNPEP	-0.777415	6.64533	19.8796	0.000128086	0.0013546
MGST3	-0.63945	8.99831	19.8758	0.000128232	0.0013546
AOAH	-0.849267	5.98643	19.8491	0.000129269	0.00136161
FGL1	-2.35236	3.2902	19.8466	0.000129367	0.00136161
FAM195B	0.749699	7.24674	19.8455	0.000129409	0.00136161
HLA-DMA	0.908302	8.962	19.8254	0.000130198	0.0013681
DIP2A	-1.77915	3.8835	19.7839	0.000131843	0.00138357
MX1	1.59881	6.29521	19.7627	0.00013269	0.00139062
ZCCHC11	-1.99836	3.33866	19.7459	0.000133366	0.00139587
PTPRC	0.568047	8.22089	19.7222	0.000134324	0.00140406
C4orf32	1.49598	4.31162	19.6344	0.000137949	0.00144006
INSIG2	1.18083	5.83216	19.547	0.000141661	0.0014754
LOC100419583	1.24757	4.85296	19.5459	0.000141705	0.0014754
PRKDC	-1.24595	5.14663	19.5387	0.000142015	0.00147669
CCL3L3	1.65717	6.12978	19.5334	0.000142246	0.00147717
TANK	0.933111	5.99144	19.5153	0.000143029	0.00148337
RBL2	-1.75731	3.8492	19.5061	0.000143434	0.00148563
SIRPB2	-2.78631	3.2866	19.4997	0.000143712	0.00148612
LRRC75A-AS1	-0.624127	8.16767	19.4964	0.000143855	0.00148612
C11orf45	-1.81121	4.01368	19.4816	0.000144507	0.00149093
CYP27A1	-1.10326	8.33196	19.4704	0.000145001	0.00149409
HLA-DPB1	1.13468	8.24118	19.441	0.000146304	0.00150557
SMAP2	-0.838985	6.17161	19.4344	0.0001466	0.00150667
EXOSC4	0.735888	6.17897	19.4223	0.000147139	0.00151026
KEAP1	0.916322	6.46691	19.4033	0.000147997	0.00151684
PCDHGC3	-2.12345	3.80912	19.3979	0.000148241	0.00151684
ME1	0.751803	6.68156	19.3954	0.000148351	0.00151684
WDR91	-1.6552	4.78503	19.3804	0.000149035	0.00152187
LYPD5	2.56556	2.96498	19.3293	0.000151377	0.00154197
SRSF3	0.640504	6.66999	19.329	0.00015139	0.00154197
CTNNAL1	-0.874147	6.40828	19.3223	0.000151703	0.00154318
CTDSPL	-1.88259	3.59183	19.3115	0.000152203	0.00154629
RFK	1.41113	4.89194	19.2938	0.000153027	0.00155155
TRIM26	1.21339	4.41198	19.291	0.000153162	0.00155155
GSDMA	-2.00416	3.98991	19.2879	0.000153304	0.00155155
LPCAT2	1.0814	5.05397	19.2784	0.000153754	0.00155335
OS9	-0.594483	7.41672	19.2758	0.000153872	0.00155335
WTAP	0.854543	6.07955	19.2561	0.000154803	0.00156077
SFXN2	-1.84844	3.25098	19.2341	0.000155853	0.00156936
TUBA1A	-0.742661	8.32568	19.2182	0.000156614	0.00157504
XBP1	-1.20831	5.52608	19.2025	0.000157368	0.00158063
PSMB5	0.628152	8.0462	19.1758	0.000158662	0.00159161
VNN2	-1.40263	5.02561	19.171	0.000158894	0.00159194
CD37	-1.14684	5.2302	19.1644	0.000159217	0.00159237
SAR1B	0.868471	5.74381	19.1619	0.000159337	0.00159237
MERTK	-2.63815	2.99941	19.149	0.000159972	0.00159671
OCIAD2	1.9702	3.44698	19.1044	0.000162174	0.00161667
RRS1	1.76132	3.90178	19.0572	0.000164544	0.00163824
RIT1	1.03267	6.28532	19.0005	0.000167442	0.00166502
GRPEL1	0.806831	5.77127	18.9874	0.000168117	0.00166964
BEX4	-0.775216	5.93304	18.9551	0.000169801	0.00168286
PDIA3	0.643772	8.653	18.9538	0.00016987	0.00168286
ZC3H12A	1.81832	4.00504	18.9212	0.000171589	0.00169777
PLAUR	0.802766	8.77413	18.917	0.00017181	0.00169785
ARF1	0.52415	9.01822	18.9066	0.000172361	0.00170119
ASF1B	-1.9038	3.6794	18.8948	0.000172992	0.0017053
ZWINT	-1.29949	4.61427	18.8776	0.000173911	0.00171224
LINC01480	-2.64527	2.81607	18.8357	0.000176175	0.00173238
PHACTR1	-3.08642	3.03137	18.7509	0.000180863	0.00177629
SAR1A	0.721363	5.88443	18.7371	0.000181637	0.0017817
C3AR1	-0.871325	8.38273	18.7155	0.00018286	0.00178672
NOP16	1.4225	5.22536	18.7143	0.000182925	0.00178672
CENPU	-2.48778	3.61537	18.7129	0.000183008	0.00178672
PTGER2	1.08697	5.26242	18.7122	0.000183046	0.00178672
TNFSF15	1.95098	3.81012	18.7062	0.000183388	0.00178786
RPS5	-0.529417	8.67574	18.6909	0.000184258	0.00179301
RGS10	-0.578953	7.57694	18.689	0.000184366	0.00179301
PDK4	-1.27578	6.7526	18.6732	0.000185272	0.00179962
LTA4H	-0.982351	5.80483	18.6322	0.000187645	0.00182046
OAT	-0.896034	6.22698	18.6265	0.000187977	0.00182145
PILRA	-0.712317	8.62074	18.6071	0.000189116	0.00183026
CCSER2	1.22533	4.72581	18.6015	0.000189448	0.00183125
RPL13A	-0.517273	10.7533	18.5937	0.000189905	0.00183219
C9orf16	-0.706048	7.72527	18.592	0.000190005	0.00183219
LSM10	0.687024	6.66118	18.5798	0.000190727	0.00183693
HSP90AB1	0.540695	8.93445	18.5512	0.000192431	0.0018511
LOC146880	-2.48073	3.49007	18.5044	0.000195258	0.00187603
HP1BP3	-1.22959	4.89928	18.4854	0.000196416	0.00188489
SGTA	0.94471	5.59141	18.4524	0.00019845	0.00190211
DBI	-0.792778	10.0597	18.431	0.000199782	0.00191257
ARL4C	-2.34094	3.50758	18.4113	0.000201012	0.00192174
RPS3	-0.4489	9.98375	18.408	0.000201221	0.00192174
SCAMP3	0.65639	7.0688	18.3845	0.000202707	0.0019336
TIPRL	0.802813	6.29124	18.3697	0.000203645	0.00194023
RAPGEF2	2.17691	3.60403	18.3532	0.000204695	0.0019479
WDR74	1.50497	4.0713	18.3222	0.000206691	0.00196416
EIF4A2	-0.776303	7.09945	18.3175	0.000206999	0.00196416
KDM3A	-2.38596	3.3753	18.3135	0.000207258	0.00196416
STAT2	0.977407	5.35237	18.3114	0.00020739	0.00196416
MTF1	1.47434	4.47388	18.2808	0.000209388	0.00198073
HOMER3	-1.11707	5.1723	18.2605	0.000210726	0.00199102
CHCHD4	1.10492	5.03701	18.2372	0.00021227	0.00200167
KANK2	-2.60916	2.97341	18.2359	0.000212356	0.00200167
FAM219B	-1.51742	4.08047	18.2123	0.000213936	0.00201418
CRTAP	-0.686736	6.56333	18.1687	0.000216887	0.00203956
CYBRD1	-1.17385	4.81395	18.1406	0.000218807	0.00205519
RNASE4	-2.63306	2.89968	18.129	0.000219607	0.00206027
AGPAT2	-1.04933	6.36314	18.1154	0.000220553	0.00206671
STX4	0.573161	7.2655	18.0855	0.000222638	0.0020838
MTHFD1	0.890817	5.62877	18.0661	0.000224	0.00209228
TRIM14	0.963199	5.07946	18.0651	0.000224069	0.00209228
ARRDC3	-2.10426	3.53585	17.9971	0.000228926	0.00213512
SNHG8	-1.3001	4.626	17.9931	0.000229212	0.00213529
ADORA3	-1.45339	4.15371	17.9596	0.000231647	0.00215545
ASRGL1	-1.86332	3.74834	17.9344	0.000233499	0.00217016
C3orf14	1.08635	4.86421	17.8425	0.000240388	0.00223157
PLXND1	-1.08485	6.3513	17.7897	0.000244445	0.00226659
UQCRB	-0.877621	9.0145	17.7851	0.000244803	0.00226727
SMPDL3A	-2.21098	4.23741	17.7691	0.000246045	0.00227613
MNDA	0.831464	7.62482	17.7524	0.000247359	0.00228563
TXNL1	0.67391	6.70888	17.7241	0.000249585	0.00230353
C1orf162	0.868045	6.75095	17.7053	0.000251081	0.00231466
MPP1	-0.565657	7.724	17.6986	0.00025162	0.00231694
TOX4	0.798276	5.53226	17.6554	0.000255097	0.00234625
ECM1	-0.739326	6.48896	17.6507	0.000255479	0.00234705
SLC46A3	-1.71064	4.11667	17.6278	0.00025735	0.00236121
RHEBL1	2.69616	2.88305	17.6246	0.000257613	0.00236121
VASN	-1.84243	4.26876	17.6063	0.000259118	0.00237227
APPL2	-1.70129	4.16036	17.5997	0.000259662	0.00237452
SPPL2A	0.678781	6.89047	17.5921	0.00026029	0.00237754
USP15	1.08453	5.6548	17.5421	0.000264474	0.00241299
ADAR	0.953908	5.21562	17.52	0.00026635	0.00242732
QDPR	-0.773449	5.86701	17.5011	0.000267962	0.00243922
GLMP	-0.562852	7.46406	17.4607	0.000271439	0.00246805
S100A10	1.22172	7.7761	17.3983	0.000276918	0.00251186
NAGK	0.551026	9.18647	17.3954	0.000277171	0.00251186
SRXN1	1.13276	5.46862	17.395	0.000277204	0.00251186
SSBP2	-1.33947	4.55843	17.3902	0.000277637	0.00251293
ATP6V1G1	0.47932	8.84904	17.3557	0.000280724	0.00253736
PSMD12	1.09306	5.82067	17.3529	0.000280973	0.00253736
BNIP3L	-0.75206	7.04441	17.2978	0.000285985	0.0025797
LINC01503	-1.79909	3.61067	17.2615	0.000289336	0.00260697
SQSTM1	0.68536	9.81594	17.1786	0.000297154	0.00267439
CCT2	0.74975	5.86998	17.1198	0.000302837	0.00272246
SHKBP1	0.682862	6.9154	17.0873	0.000306033	0.00274808
RASAL2	-1.49938	4.252	17.033	0.000311445	0.00279353
ZFP36	0.837332	5.58762	17.026	0.000312147	0.00279368
NOL7	0.557491	7.30628	17.0258	0.000312163	0.00279368
EIF5AL1	1.1207	5.5982	17.0189	0.000312865	0.00279683
RILP	0.759516	5.88331	17.0135	0.000313408	0.00279854
FCGR3A	-0.710833	7.92302	16.9949	0.000315297	0.00281224
HERC2	-1.04308	4.95454	16.9901	0.000315794	0.00281224
A2M	-0.681091	8.20234	16.9876	0.000316049	0.00281224
C3orf38	0.914035	4.97232	16.9846	0.000316355	0.00281224
CRYBB1	-1.81844	4.0549	16.9667	0.000318196	0.00282546
ADAMDEC1	-0.798366	7.88395	16.9574	0.00031915	0.00283018
PHF11	1.04158	4.8939	16.9546	0.000319439	0.00283018
PPAN	1.16511	4.36364	16.9371	0.000321257	0.00284208
HMGB1	-0.477917	8.51528	16.9348	0.000321495	0.00284208
EIF1AY	1.33375	4.96744	16.9231	0.000322718	0.00284972
DPP7	-0.583507	7.90248	16.9017	0.000324965	0.00286639
DRAM2	-0.624324	6.70245	16.8959	0.000325574	0.00286858
CCNB1	-1.18047	4.71911	16.8869	0.000326527	0.0028738
RAB11A	0.546388	7.46514	16.8825	0.000326989	0.00287469
ANP32A	-0.854369	5.40542	16.8542	0.000330005	0.002898
FBXO17	-2.8251	3.29206	16.7874	0.000337244	0.00295831
MYO9B	-0.977727	6.09591	16.775	0.000338607	0.002967
MESDC2	0.551703	7.44789	16.767	0.000339497	0.00297153
CLEC11A	-0.854215	5.70234	16.728	0.000343826	0.00300612
CD4	-0.735504	6.98139	16.7099	0.000345861	0.00302059
NUMA1	-0.995619	4.80164	16.6985	0.000347153	0.00302856
SMIM12	0.77041	6.21278	16.6932	0.000347757	0.0030305
RBM8A	0.681639	7.08412	16.6847	0.000348711	0.0030355
FCGR1C	2.52872	4.42924	16.6523	0.000352415	0.00306439
DHRS3	-1.38185	4.70814	16.6467	0.000353063	0.00306668
PPARG	-1.63353	4.38931	16.6083	0.000357522	0.00309913
RBCK1	1.54613	4.05308	16.6078	0.000357578	0.00309913
APH1B	-0.8809	5.56625	16.5969	0.000358849	0.00310677
RPL21	-0.655351	10.9875	16.582	0.0003606	0.00311854
IMPDH1	-0.998134	5.37842	16.5579	0.00036346	0.00313987
HERC2P2	-1.45242	3.92342	16.5257	0.00036731	0.00316969
SRSF2	0.644493	6.21946	16.4433	0.000377361	0.00324912
H3F3B	0.554869	9.54878	16.4408	0.000377669	0.00324912
HEXB	-0.578281	8.83685	16.4402	0.000377738	0.00324912
MRPL19	0.912235	5.47033	16.4024	0.000382453	0.00328486
AP2A2	-1.15531	5.44582	16.4003	0.000382718	0.00328486
TSKU	1.374	4.27713	16.3863	0.000384484	0.00329646
C15orf48	0.903274	9.0429	16.3799	0.0003853	0.00329991
MDK	1.85613	5.09674	16.3328	0.000391301	0.00334771
ZNF641	-2.1895	3.27967	16.2925	0.000396531	0.00338881
HPRT1	-0.964574	5.85729	16.281	0.00039804	0.0033975
SCARF1	1.19218	4.55508	16.2782	0.000398401	0.0033975
SGPL1	-1.74366	4.8021	16.2708	0.000399376	0.00340217
DPP4	-1.20179	4.79608	16.2628	0.000400426	0.00340649
IVD	0.952556	5.40299	16.2605	0.000400738	0.00340649
TMEM243	-1.16661	4.47031	16.2516	0.000401913	0.00341284
OSBPL8	-0.79298	6.32078	16.2396	0.000403508	0.00342273
HSP90AA1	0.661119	8.88039	16.2316	0.00040457	0.00342809
SERTAD1	0.90522	4.93275	16.2195	0.000406183	0.0034381
PARVB	-1.0984	4.833	16.2157	0.000406695	0.00343877
DUSP6	1.26214	5.24899	16.2009	0.000408686	0.00345194
UCP2	-0.523937	8.90512	16.1924	0.000409832	0.00345796
EBNA1BP2	0.877254	5.49804	16.1706	0.0004128	0.00347931
STAB1	-1.42256	6.04682	16.1553	0.000414887	0.00349321
TNFRSF1B	-0.72387	7.01678	16.0301	0.000432445	0.00363719
PTGIR	-2.46534	3.61122	16.0118	0.000435078	0.00365548
PGK1	0.487032	8.56159	15.9878	0.000438552	0.00368079
SRP19	0.825312	6.04024	15.9814	0.000439494	0.00368481
ANAPC15	-0.927554	5.74452	15.972	0.000440863	0.00369188
HLA-DQB1	1.13357	8.01712	15.9693	0.000441264	0.00369188
DSC2	-1.36342	4.84638	15.9625	0.00044226	0.00369553
PPT1	-0.700509	8.77889	15.96	0.000442629	0.00369553
PTPN2	0.732164	6.06742	15.9471	0.000444523	0.00370746
CAPN3	-2.28181	3.35032	15.9418	0.000445315	0.0037084
GRWD1	1.15669	4.36283	15.94	0.000445567	0.0037084
DDX46	-0.903913	6.28815	15.9186	0.000448757	0.00373106
GALNT11	-0.913395	4.77531	15.8914	0.000452834	0.00376102
UBXN4	0.606353	7.18567	15.8826	0.000454158	0.00376332
NUCKS1	-0.673529	6.96733	15.8822	0.000454218	0.00376332
IL17RA	1.01066	5.62919	15.8802	0.000454528	0.00376332
RPL14	-0.427349	8.74148	15.8378	0.000460992	0.00381288
ATP1A1	-0.696774	6.14423	15.8165	0.000464268	0.00383599
SERPINB1	0.600982	6.89821	15.7865	0.000468941	0.00387059
LINC00936	-2.21913	3.27299	15.7743	0.000470861	0.00388241
MAP4K4	-1.39453	4.78795	15.7698	0.000471556	0.00388412
TMIGD3	-0.619285	8.49426	15.756	0.000473733	0.00389802
IL12RB1	1.98218	3.49341	15.7419	0.000475974	0.00391242
CYFIP1	-0.755141	6.23628	15.7109	0.00048093	0.00394738
EPAS1	-1.52076	4.43962	15.7091	0.000481219	0.00394738
SAP18	0.481872	8.74105	15.6771	0.000486397	0.00398575
ITGB2-AS1	-1.15042	4.46927	15.6658	0.000488235	0.00399671
LGALS9	0.568458	8.55071	15.6556	0.000489908	0.00400628
ERCC1	-0.482576	7.02248	15.6405	0.000492399	0.00402252
MYL12A	0.479326	9.7123	15.629	0.000494299	0.0040339
RNF181	0.783201	8.62591	15.6217	0.000495511	0.00403966
UBE2F	0.822399	7.11089	15.5391	0.000509421	0.00414881
INSIG1	0.961574	5.47159	15.5182	0.000513021	0.00417386
TALDO1	0.567509	10.184	15.5048	0.00051533	0.00418837
CYB5A	0.630789	6.95995	15.501	0.000515992	0.00418947
PAFAH1B1	0.821994	5.93472	15.4927	0.000517429	0.00419687
RAB13	-0.54014	7.53387	15.4822	0.000519267	0.00420749
SHISA5	0.787502	7.3584	15.4699	0.000521414	0.0042206
DOHH	1.06512	4.58889	15.4551	0.000524013	0.00423732
RPS23	-0.812253	9.67014	15.4138	0.000531363	0.0042924
PROS1	-1.50769	3.56536	15.4025	0.000533394	0.00430132
TMEM107	-1.10212	4.59906	15.4016	0.000533547	0.00430132
MPST	-0.784981	5.92137	15.3786	0.000537704	0.00433045
LYPD1	-2.23027	3.73493	15.3689	0.000539466	0.00434025
GART	1.23054	4.63731	15.3387	0.000544997	0.00438032
C10orf76	1.57893	3.72259	15.3324	0.000546156	0.00438522
PXN	-1.32057	4.58147	15.3285	0.000546878	0.00438659
GTSE1	-2.58019	2.78544	15.3093	0.000550423	0.00441058
APEX1	0.56533	7.50475	15.3048	0.000551271	0.00441294
HNRNPA2B1	0.453892	8.93257	15.2772	0.000556435	0.0044498
DENND4C	-1.41214	4.21921	15.2713	0.000557552	0.00445427
AQP9	-0.934017	5.76178	15.2577	0.000560123	0.00447032
FAM212A	-1.34448	3.98212	15.2472	0.00056212	0.00448177
AIFM2	1.22148	4.65843	15.2401	0.000563466	0.00448801
PBXIP1	-1.067	4.90771	15.2363	0.000564184	0.00448923
PTPRO	-1.06223	4.98856	15.2313	0.000565138	0.00449234
B3GNT8	-1.88902	3.36826	15.2105	0.000569145	0.00451968
DDX60	2.36874	3.09857	15.1998	0.000571217	0.00453162
MTG1	0.766226	5.46069	15.1857	0.000573949	0.00454876
PSMB6	0.422256	9.34606	15.1817	0.000574721	0.00455035
HIF1A	-1.03051	5.57146	15.1644	0.000578102	0.00457257
TCF4	-0.834298	6.0312	15.1436	0.000582203	0.00459481
NAA25	1.65678	3.59575	15.1434	0.000582231	0.00459481
GOLIM4	-1.10576	5.22109	15.139	0.000583117	0.00459481
DUT	-0.749064	6.1818	15.1384	0.000583221	0.00459481
TSPAN3	0.533477	8.56449	15.1263	0.000585619	0.00460915
PSEN2	0.978108	5.1704	15.1209	0.000586711	0.00461318
DR1	1.14053	4.60293	15.1131	0.000588265	0.00462046
RMDN3	0.962884	5.23377	15.1104	0.000588797	0.00462046
FBXW2	1.01592	4.62181	14.9911	0.000613187	0.00480712
LINC00996	2.53912	2.88067	14.9746	0.00061664	0.00482855
SESN1	-1.34716	4.03717	14.9723	0.000617133	0.00482855
RGL2	-1.14571	4.38274	14.962	0.0006193	0.00484075
PIM3	0.960325	5.91599	14.9429	0.00062336	0.00486771
FAM175B	1.14354	4.21584	14.9326	0.000625552	0.00488004
ENOSF1	-1.16258	4.95988	14.9185	0.000628573	0.00489881
CCL13	-0.72061	13.4154	14.9049	0.000631502	0.00491682
SLC50A1	0.670781	6.09901	14.884	0.00063601	0.00494709
PKMYT1	-2.12287	2.99621	14.8589	0.000641498	0.00498491
P2RX7	1.00621	5.15113	14.8546	0.000642453	0.00498746
CUL1	1.04537	4.93669	14.8299	0.000647888	0.00502476
RELA	0.922838	5.43663	14.7781	0.000659486	0.00510688
ARID5A	0.611775	6.68574	14.7769	0.000659759	0.00510688
PCYT1A	1.39776	3.8204	14.7705	0.000661214	0.00511317
FIS1	-0.610199	6.75496	14.7673	0.000661943	0.00511385
HMG20B	-0.765462	6.46708	14.7578	0.000664098	0.00512552
EMP2	-3.34613	2.64803	14.7508	0.000665691	0.00513285
REXO2	-0.600501	6.04332	14.7265	0.000671276	0.00516958
ADGRE1	-1.64169	3.86224	14.7244	0.000671754	0.00516958
TMA7	-0.80515	8.47802	14.7015	0.000677066	0.00520544
IL10RA	0.837179	6.21402	14.6968	0.000678161	0.00520883
CDC42SE1	0.921726	5.01037	14.686	0.000680662	0.005223
ALDH9A1	-0.870392	6.21993	14.679	0.000682317	0.00523066
APBB3	-1.78037	3.40803	14.6665	0.00068525	0.00524809
SNCA	-0.661778	6.96267	14.6601	0.000686757	0.00525339
BOP1	1.30462	3.83573	14.658	0.000687261	0.00525339
VOPP1	0.677002	7.2102	14.6491	0.000689372	0.00526447
ARL5A	-0.855682	5.9615	14.585	0.000704746	0.00537673
ARMC9	-1.27763	4.24206	14.562	0.000710341	0.00541423
DAXX	0.982949	5.59898	14.5166	0.000721568	0.00548929
RIPK2	1.02276	5.57204	14.5161	0.000721679	0.00548929
PEPD	-0.531326	7.62889	14.5138	0.000722256	0.00548929
TMEM86A	-0.758707	6.08741	14.4942	0.000727162	0.0055213
STOML2	0.626567	6.46136	14.4891	0.000728449	0.00552581
BTN3A1	1.55254	3.22366	14.4644	0.000734682	0.00556779
NUDC	0.550981	7.14385	14.4587	0.000736145	0.00557357
RAD23A	0.506229	8.10211	14.4168	0.000746888	0.00564594
MCMBP	0.921352	4.56146	14.4159	0.000747121	0.00564594
LILRA6	2.48137	2.81717	14.4065	0.000749566	0.00565905
BLOC1S2	0.659016	7.04214	14.3917	0.0007534	0.00568261
RRP7A	0.50985	6.99763	14.3857	0.000754972	0.00568908
MOB3C	1.18535	4.7166	14.3528	0.000763639	0.00574895
NME6	0.758322	5.7433	14.3303	0.000769615	0.00578846
LMF2	0.813787	5.73116	14.2942	0.00077932	0.00585593
CBX5	-0.994446	5.29318	14.281	0.000782909	0.00587735
SMC4	-1.11232	4.58899	14.2558	0.000789783	0.00592337
ARHGEF9	-1.91745	3.48245	14.2496	0.000791496	0.00593063
SYNGR2	0.514152	9.63948	14.2277	0.000797567	0.00597051
UQCRFS1	0.455552	8.33322	14.2238	0.000798642	0.00597295
IL13RA1	0.529387	6.80195	14.2145	0.000801232	0.00598322
RPL15	-0.412833	10.7878	14.2135	0.000801519	0.00598322
ZFP36L1	-0.723814	6.86387	14.1657	0.000814953	0.00607781
TWF1	1.27009	4.45997	14.1321	0.000824578	0.00614384
GLB1	-0.606328	7.16972	14.1074	0.000831697	0.00619109
TBC1D15	-1.28709	4.64115	14.0855	0.000838097	0.0062329
CRIP1	-1.72568	4.14672	14.0731	0.000841725	0.00625404
PTP4A1	0.682266	5.3748	14.0517	0.000848041	0.0062951
CD52	-0.957049	9.6629	14.0398	0.0008516	0.00631564
DOCK8	0.697919	6.33589	14.0322	0.000853848	0.00632642
ABCG2	-1.37198	4.54459	14.0256	0.000855821	0.00633313
GNPDA1	-0.549497	7.43766	14.0239	0.000856344	0.00633313
PSMC1	0.566449	7.18917	14.0036	0.000862431	0.00637223
IRF2	0.673038	5.95317	13.9948	0.000865108	0.00638609
BID	0.670739	7.50055	13.9908	0.000866316	0.00638908
CERS4	-1.84724	3.46311	13.9822	0.000868941	0.00640251
NIP7	1.00024	4.89209	13.9778	0.000870276	0.00640642
NBL1	-1.1718	4.87785	13.9751	0.000871089	0.00640648
TP53I11	-1.28528	4.04274	13.9611	0.000875384	0.00643214
FAS	0.732083	5.21489	13.9368	0.000882876	0.00648121
RPL34	-0.862006	9.94535	13.9239	0.000886866	0.00650432
LAPTM4B	-1.45454	3.94798	13.9214	0.000887658	0.00650432
MLLT4	-1.13518	4.83587	13.9112	0.000890835	0.0065216
SERPINB9	1.39358	4.13233	13.9064	0.000892348	0.00652668
HNRNPR	0.657683	6.39141	13.9023	0.000893621	0.00652999
CTNNBL1	0.753591	6.3401	13.894	0.000896252	0.00654321
SLC35A4	0.680869	5.89108	13.8804	0.000900539	0.00656849
LTBR	0.624051	6.56055	13.8672	0.000904723	0.00659188
HILPDA	-1.43524	3.86172	13.8639	0.000905767	0.00659188
HPSE	-2.05759	2.90004	13.8625	0.000906229	0.00659188
RAB5A	0.721809	6.11105	13.844	0.000912112	0.00662863
STX10	-0.619279	6.34009	13.8345	0.000915174	0.00664482
ZNF267	1.1207	4.92527	13.8191	0.000920139	0.00667478
TPM3	0.507156	9.23287	13.8021	0.000925669	0.00670441
RPL10	-0.427633	10.9032	13.7996	0.00092648	0.00670441
SARAF	-0.47609	8.06187	13.7988	0.000926749	0.00670441
PPIA	-0.392004	9.80689	13.7883	0.000930202	0.00672328
NAA15	1.06838	4.07855	13.7775	0.000933727	0.00674264
ASAH1	-0.616717	9.46463	13.7706	0.00093602	0.00675308
C17orf96	1.87368	3.63129	13.7473	0.000943734	0.00680147
RPL35A	-0.862823	9.33595	13.7452	0.000944436	0.00680147
TIMP2	-0.982646	6.24661	13.7016	0.000959069	0.00690038
PDCD10	0.641049	7.0121	13.6991	0.000959902	0.00690038
ADAP2	-0.545284	7.3896	13.6817	0.000965851	0.00693688
MCM6	-1.26461	4.34628	13.6723	0.000969034	0.00695347
SUPV3L1	1.65664	3.85815	13.6611	0.000972909	0.00697499
NAGPA	-0.741253	5.60237	13.6572	0.000974237	0.00697667
UBE2E2	0.612963	6.55167	13.6553	0.000974894	0.00697667
SCAMP1	-1.09783	4.7496	13.65	0.00097673	0.00698353
CAMK2D	1.31552	4.19894	13.6434	0.000978994	0.00699345
SEPT11	-0.656594	5.99197	13.6359	0.000981615	0.00700271
MCFD2	-0.587371	6.57626	13.6346	0.00098205	0.00700271
RIN2	-0.863467	4.65204	13.6103	0.000990549	0.007057
CTSO	1.32003	4.46346	13.5599	0.0010084	0.00717772
SAT1	0.584943	10.7098	13.5543	0.00101038	0.00718542
TIMP1	-0.700123	9.79758	13.5242	0.00102124	0.00725616
MARCO	-1.29321	4.35364	13.5164	0.00102408	0.0072699
COLEC12	-0.991603	5.86941	13.5074	0.00102733	0.00728643
JKAMP	0.732123	6.43357	13.5029	0.00102898	0.00729162
ST6GALNAC6	-0.920763	5.0496	13.4975	0.00103097	0.00729924
EBI3	-0.629432	6.71235	13.4896	0.00103387	0.00731329
GNPTG	-0.454748	7.84816	13.4784	0.00103797	0.00733579
C19orf48	-0.961172	5.14917	13.4652	0.00104285	0.00736376
ANAPC10	0.912107	4.83869	13.456	0.00104627	0.00738135
HS3ST1	-1.12331	4.96289	13.4137	0.00106214	0.00748096
SWAP70	-0.634078	6.6278	13.4134	0.00106227	0.00748096
RPL31	-0.912073	10.2811	13.4071	0.00106466	0.0074912
BCKDHA	-0.714287	6.08022	13.4009	0.00106699	0.00750098
TBRG4	0.63839	5.4848	13.3886	0.00107167	0.00752724
NDUFAF4	0.794384	5.28385	13.3787	0.00107546	0.00754714
CD302	-0.770647	5.15716	13.3114	0.00110161	0.00772387
RPS12	-0.7351	9.51039	13.3041	0.00110447	0.00773714
ITGB5	-1.04925	5.41506	13.2962	0.00110759	0.00775218
RPS2	-0.440999	10.2715	13.293	0.00110887	0.00775429
MAGEF1	-1.05798	4.60443	13.2766	0.00111537	0.00779291
RAB8B	0.870609	5.19668	13.274	0.00111642	0.00779343
EIF1AX	0.672793	5.92367	13.2627	0.00112096	0.00781822
RPS24	-0.692894	8.93281	13.2598	0.00112209	0.00781932
TCP1	0.596577	6.81337	13.2396	0.00113023	0.00786911
CCT7	0.526585	6.84856	13.2254	0.00113599	0.00790231
PSMB4	0.59989	6.42175	13.2173	0.0011393	0.00791843
CDK5	-0.663561	5.61237	13.2111	0.00114183	0.0079291
SNAP23	0.556802	7.08408	13.185	0.00115254	0.0079965
DNMT1	-0.510781	7.31952	13.17	0.00115878	0.00803283
DPH3	0.686449	6.32429	13.146	0.00116879	0.00808879
VAMP8	0.50331	9.79577	13.1458	0.00116889	0.00808879
RNF115	0.746162	5.18462	13.1406	0.00117106	0.00809682
C9orf89	0.784432	6.00664	13.1286	0.0011761	0.00812455
ABHD16A	0.675273	6.73651	13.1077	0.00118499	0.00817888
PPM1M	-0.870478	4.99464	13.0981	0.00118906	0.00819986
XPNPEP1	1.02346	5.20615	13.0546	0.00120781	0.00832112
MIR4435-2HG	0.98535	5.0745	13.0525	0.00120873	0.00832112
RPA1	-0.851462	5.13709	13.0312	0.00121801	0.00837619
OTUD4	1.75846	3.6256	13.0293	0.00121883	0.00837619
REEP5	0.464372	7.87163	13.0197	0.0012231	0.00839824
NKIRAS2	0.767478	5.37767	13.0127	0.00122618	0.00841218
CNIH4	0.60603	7.00704	13.0057	0.00122923	0.00842586
MYOF	1.12704	5.18154	12.9976	0.00123287	0.00843369
SIVA1	-0.65344	6.03623	12.9969	0.00123315	0.00843369
CD320	-1.18855	4.13446	12.996	0.00123355	0.00843369
HCST	-0.870833	6.90201	12.9904	0.00123607	0.00844364
RPL27A	-0.68597	9.68214	12.9796	0.00124088	0.00846928
CYHR1	-1.05597	4.16963	12.9633	0.0012482	0.00851192
UBQLN2	0.972231	4.95917	12.9587	0.00125028	0.00851879
ACAT1	0.565131	6.8729	12.9523	0.00125314	0.00852628
DHRS12	-1.13114	4.56646	12.9515	0.00125352	0.00852628
AGPAT4	-1.69597	3.42049	12.9442	0.00125684	0.00853893
STAT6	0.721634	5.75043	12.9422	0.00125773	0.00853893
GPATCH4	0.869738	5.3121	12.9403	0.00125859	0.00853893
ARHGDIB	-0.480146	10.695	12.936	0.00126053	0.00854212
SH3KBP1	-0.868009	5.99879	12.9332	0.00126184	0.00854212
RDH10	-1.97151	3.48634	12.9311	0.00126277	0.00854212
MLKL	1.10351	4.01942	12.9297	0.00126343	0.00854212
MPV17	-0.51902	7.08806	12.9275	0.00126443	0.00854212
MOB4	0.755512	5.27973	12.9069	0.00127385	0.00859847
FAM127C	-1.20089	4.44694	12.8721	0.00128997	0.00869992
NMRK1	-0.817962	5.56656	12.835	0.00130743	0.0088102
COTL1	-0.494184	9.13576	12.8255	0.00131193	0.00882999
PPIH	1.24477	4.3278	12.8241	0.00131258	0.00882999
TOP1	0.640944	6.15964	12.8187	0.00131514	0.00883973
OPN3	-1.05231	4.53549	12.7757	0.0013358	0.00897103
UBE2D1	0.695691	5.84634	12.7692	0.00133895	0.00898462
F11R	-0.731832	5.51246	12.7647	0.00134118	0.00899197
C1orf122	-0.621409	8.05924	12.7298	0.00135825	0.0090988
ADRBK2	-1.22311	4.36665	12.7058	0.00137014	0.00917074
MICAL1	-0.958862	5.18954	12.7021	0.001372	0.00917544
LYRM5	-0.963776	4.54308	12.6903	0.0013779	0.00920722
SERINC1	-0.758997	6.52524	12.6816	0.00138225	0.00922855
CIITA	1.25768	4.14264	12.6727	0.00138674	0.00923692
HSD17B14	-0.610459	6.66965	12.6713	0.00138743	0.00923692
SFPQ	0.919354	5.50529	12.6704	0.00138788	0.00923692
FRG1	0.6797	6.13762	12.6699	0.00138815	0.00923692
HIRIP3	-0.989268	4.57514	12.6008	0.00142355	0.00946459
EPN2	-1.76345	3.24698	12.5504	0.00144994	0.00962628
H2AFJ	-0.639547	7.25953	12.5487	0.00145087	0.00962628
PCYOX1	-1.16308	4.67046	12.5475	0.0014515	0.00962628
TST	-1.38414	3.661	12.5415	0.00145466	0.00963197
GNG7	-2.36415	3.04527	12.5413	0.00145477	0.00963197
TMEM170A	0.786929	4.92331	12.5361	0.00145751	0.0096421
SHC1	0.750362	5.07936	12.5315	0.00146001	0.00965059
GSPT1	0.659536	6.33671	12.5229	0.00146458	0.00967012
TBC1D4	-1.23629	4.0013	12.5214	0.00146539	0.00967012
VEGFB	-1.22778	4.7925	12.5129	0.00146997	0.00969231
ATAD2	-1.371	4.0172	12.5082	0.00147249	0.00970091
PPP1R1A	-2.06802	3.43522	12.4881	0.00148335	0.00976438
TFG	0.708608	6.17401	12.4844	0.00148535	0.00976947
COX4I1	-0.431968	9.74936	12.4781	0.00148879	0.00978401
GCLM	1.18225	4.68495	12.4595	0.00149895	0.00983991
HDAC5	-0.942948	4.9664	12.458	0.00149977	0.00983991
ARHGDIA	0.494838	7.9321	12.4526	0.00150272	0.00985117
CD99L2	1.40594	4.06066	12.4443	0.00150731	0.00987311
PMAIP1	1.71746	3.97909	12.4084	0.00152728	0.00999571
TIMM17A	0.66578	6.57892	12.4011	0.00153139	0.0100144
C10orf32	-0.77175	5.33787	12.3796	0.00154347	0.0100851
ATP5B	0.416225	9.71906	12.3699	0.001549	0.0101129
FBP1	-1.23142	4.83608	12.3557	0.00155709	0.0101574
CR1	-1.67624	3.37626	12.3478	0.00156163	0.0101787
WDR46	0.952348	5.17762	12.328	0.00157303	0.0102446
TMX1	0.871749	6.10244	12.3211	0.00157703	0.0102623
HLA-DOA	1.69252	4.08194	12.3155	0.00158024	0.0102748
UBE2N	0.61347	6.72327	12.3073	0.00158505	0.0102875
CD99	-0.630334	7.69896	12.3038	0.00158707	0.0102875
CHCHD3	0.602014	6.21294	12.3033	0.00158733	0.0102875
RAB3IL1	-1.16985	4.91233	12.3033	0.00158736	0.0102875
WDR1	0.452288	7.65868	12.2988	0.00159	0.0102935
KIF13B	0.922007	4.54254	12.2973	0.00159087	0.0102935
CUL2	0.95124	5.00552	12.29	0.00159512	0.0103126
SMARCC1	-1.065	4.83026	12.2776	0.00160246	0.0103517
RFC4	-1.4614	3.80317	12.273	0.00160516	0.0103607
MAGEH1	-1.19672	3.85372	12.2499	0.00161885	0.0104406
RPL36A	-1.02219	8.84543	12.2454	0.00162154	0.0104495
HSBP1	0.593454	8.21185	12.2388	0.00162552	0.0104667
USP14	0.87173	5.36424	12.2262	0.00163308	0.0105069
EIF2S2	0.400397	8.06693	12.2128	0.00164116	0.0105503
RPL18A	-0.469711	10.5239	12.2028	0.00164721	0.0105807
ZPR1	0.904863	4.63628	12.1897	0.00165519	0.0106234
FARP1	-0.780243	5.28978	12.1863	0.00165726	0.0106281
PET100	-0.902252	6.9449	12.1803	0.00166094	0.0106431
RABL3	0.986131	4.48937	12.1761	0.00166356	0.0106513
SIGLEC15	-1.5883	3.67939	12.1696	0.00166753	0.0106681
ATF3	0.98179	5.86284	12.1604	0.00167324	0.0106961
EAF1	1.89316	3.24981	12.1452	0.00168264	0.0107476
RAB39A	1.95945	2.72988	12.1284	0.00169313	0.0108047
ATG4C	-0.814363	5.03637	12.1265	0.00169429	0.0108047
UTP6	0.728142	5.36844	12.1177	0.00169982	0.0108312
MRPL1	0.84912	4.66411	12.1105	0.00170437	0.0108516
C1orf21	-0.732702	5.66343	12.1081	0.00170589	0.0108526
HIGD1A	0.520068	7.62105	12.0845	0.00172081	0.0109328
TFEB	-1.3199	4.25839	12.0838	0.00172125	0.0109328
APOC2	-0.989649	7.2162	12.0619	0.00173528	0.0110131
RPL23A	-0.623682	9.57716	12.0498	0.00174311	0.0110523
MYL5	-1.26257	3.98514	12.048	0.00174423	0.0110523
ZNF385A	-0.679241	6.13563	12.0441	0.00174681	0.0110599
ATF4	0.771371	5.60784	12.0384	0.00175047	0.0110673
STARD4	1.52618	3.35075	12.0374	0.00175115	0.0110673
SEMA4A	2.06502	3.48724	12.0358	0.00175214	0.0110673
ST6GAL1	-0.90404	4.78882	12.0119	0.00176775	0.011157
ISG15	1.31123	9.01502	11.9922	0.00178074	0.0112032
NUDT1	-0.824881	5.44778	11.9921	0.0017808	0.0112032
LENG1	0.997208	4.45662	11.99	0.00178218	0.0112032
RETN	-1.84336	4.23777	11.989	0.00178285	0.0112032
NDUFA2	-0.625421	7.57122	11.9887	0.00178304	0.0112032
ERCC4	1.16884	3.89906	11.988	0.00178351	0.0112032
KIAA1147	-1.71078	3.57205	11.9841	0.0017861	0.0112106
CCND3	0.736384	5.80772	11.9699	0.00179553	0.011261
AIF1	-0.552161	11.3986	11.9674	0.00179724	0.0112628
HMGN2	-0.438465	9.15701	11.9518	0.00180767	0.0113192
GNG2	-2.04136	3.68021	11.9429	0.00181368	0.011348
ALDH1A2	-0.957627	5.39301	11.9394	0.001816	0.0113485
SHOC2	1.10908	4.21785	11.9385	0.00181661	0.0113485
ATP5SL	0.77481	5.43268	11.9332	0.00182021	0.011362
RNF141	-1.02338	4.55399	11.9253	0.0018256	0.0113868
PLXDC2	-0.692817	5.18013	11.9133	0.00183376	0.0114287
NOP2	0.921965	4.4409	11.9082	0.00183723	0.0114414
HAVCR2	-0.513274	7.06654	11.8928	0.0018478	0.0114982
AGPAT3	0.979038	5.00608	11.8702	0.00186344	0.0115865
LY6E	0.873193	8.13123	11.8529	0.00187543	0.011652
APOO	0.842188	5.67763	11.844	0.00188171	0.0116819
ABTB1	-0.883693	4.90521	11.8074	0.00190761	0.0118245
CCDC50	0.6007	6.1387	11.8073	0.00190766	0.0118245
CHCHD7	-0.775505	6.9013	11.8018	0.00191157	0.0118396
MRPL27	0.588896	6.91841	11.7943	0.00191694	0.0118636
SAMHD1	0.740707	5.96088	11.7893	0.00192051	0.0118764
BCL7B	0.683423	5.45329	11.7749	0.00193084	0.0119311
TUBA1C	0.564138	6.31545	11.7718	0.00193313	0.0119359
KIF22	-0.951931	4.4728	11.7629	0.00193955	0.0119636
CXorf56	1.17694	3.75484	11.7608	0.0019411	0.0119636
COA7	0.970015	4.79141	11.7594	0.00194211	0.0119636
BDH2	-1.18406	3.84778	11.7534	0.00194644	0.011981
PTGES3	0.439853	7.43359	11.7432	0.00195393	0.0120178
KTN1	-0.628466	7.50977	11.7386	0.00195727	0.0120269
TIFAB	1.02209	4.91986	11.737	0.00195842	0.0120269
TLE1	-2.4148	3.06125	11.7257	0.00196674	0.0120686
LRPAP1	-0.431446	8.27038	11.7205	0.00197057	0.0120828
TMEM150A	0.845861	5.28779	11.6966	0.00198831	0.0121822
DEDD	0.817268	4.90305	11.6784	0.00200186	0.0122558
PDIA6	-0.545992	8.18342	11.6722	0.00200656	0.0122705
MS4A6A	-0.67104	9.55997	11.6711	0.00200734	0.0122705
STX12	0.708865	5.72792	11.6676	0.00200998	0.0122772
FBXO22	0.881487	4.69183	11.6544	0.00202	0.0123276
ROGDI	0.940488	5.04783	11.6526	0.00202132	0.0123276
SNRPB	0.502268	7.35277	11.6433	0.00202844	0.0123615
HIBCH	-0.798993	4.96381	11.6354	0.00203442	0.0123885
MGLL	-0.62618	7.03942	11.6211	0.00204541	0.0124459
RPLP1	-0.670802	11.3423	11.6084	0.0020552	0.0124959
COA5	-0.875024	5.23561	11.5945	0.00206595	0.0125517
ENSA	0.524236	7.64091	11.5921	0.00206781	0.0125528
ETF1	0.642929	5.54151	11.5902	0.00206928	0.0125528
EMC7	0.447615	7.4386	11.5868	0.00207192	0.0125592
POP7	0.767715	5.2772	11.5562	0.00209591	0.0126949
ATG13	0.851713	4.96929	11.5542	0.00209749	0.0126949
RHOQ	0.854815	5.22187	11.5466	0.00210349	0.0127216
NTMT1	0.694206	5.48947	11.5366	0.00211139	0.0127596
UBE2G2	0.72105	5.29455	11.5158	0.00212798	0.0128482
IFNGR2	0.572811	7.78871	11.5142	0.00212927	0.0128482
ACTR10	0.614383	6.14672	11.5119	0.00213117	0.0128499
BPHL	-1.12992	4.10136	11.4935	0.00214594	0.0129292
C4B_2	3.29555	2.61417	12.1755	0.00215794	0.0129917
IP6K2	-0.776584	5.18265	11.4702	0.00216495	0.013024
RPL41	-0.826899	11.3006	11.4657	0.00216864	0.0130331
TMC6	0.53453	6.14914	11.4643	0.00216972	0.0130331
CCNYL1	1.32843	3.86775	11.4525	0.00217944	0.0130816
GANAB	-0.757509	5.37926	11.4453	0.00218533	0.0131071
FEZ2	-0.965701	4.95497	11.4345	0.00219426	0.0131507
NINJ2	-1.44177	3.91224	11.4288	0.00219899	0.0131691
ADCK3	-1.00376	4.94895	11.4117	0.00221328	0.0132411
FOXO3	-1.03858	4.63061	11.4104	0.00221434	0.0132411
PFDN2	0.573516	7.14012	11.4034	0.00222024	0.013262
ELMO2	0.980451	4.53791	11.4014	0.0022219	0.013262
RPL13	-0.39706	10.9021	11.4003	0.00222282	0.013262
PPP4C	0.478127	7.73141	11.3929	0.00222902	0.013289
C9orf114	1.05993	4.38596	11.3885	0.00223277	0.0133014
KIAA0020	0.930011	4.58679	11.3829	0.00223753	0.0133199
HSPH1	0.839686	5.64271	11.3741	0.00224501	0.0133502
ACBD5	0.910202	4.70288	11.3729	0.00224598	0.0133502
TTC9	-2.3111	3.13139	11.3706	0.00224791	0.0133517
MPEG1	0.776575	6.55927	11.3221	0.0022896	0.0135892
PLOD1	-0.680542	5.7187	11.3188	0.00229251	0.0135963
P4HB	-0.426756	8.41932	11.3146	0.0022961	0.0136075
IL10RB-AS1	-1.52583	3.61489	11.2969	0.0023116	0.0136892
UPP1	0.77016	5.37178	11.2915	0.00231634	0.013707
MARS	0.79023	5.35026	11.2719	0.00233365	0.0137992
RPS17	-0.686168	8.72897	11.2685	0.00233667	0.0138003
SUSD1	-1.00324	4.55152	11.2678	0.00233731	0.0138003
TIMM44	0.856979	4.66513	11.2402	0.00236195	0.01393
CD48	1.05707	5.62249	11.2392	0.00236276	0.01393
VNN1	-2.1795	3.23512	11.2304	0.0023707	0.0139665
CPQ	-0.741162	5.78692	11.2238	0.00237664	0.0139911
ABHD14A	-1.09174	4.72381	11.2191	0.00238089	0.0140058
PDIA4	-0.633889	7.05462	11.2157	0.00238404	0.0140139
IFRD2	0.792637	5.02164	11.2023	0.00239621	0.0140751
HNRNPM	0.404349	7.4227	11.1979	0.00240021	0.0140882
NAP1L1	-0.758294	6.53878	11.1714	0.00242456	0.0142207
RNF170	-0.961079	4.68907	11.1535	0.00244115	0.0143074
KCTD7	-2.22817	2.97767	11.1364	0.00245705	0.01439
CD33	0.781413	6.45564	11.133	0.00246024	0.0143981
TXNDC12	-0.527507	7.1638	11.1032	0.00248836	0.014552
SCCPDH	-0.540341	6.65364	11.0995	0.00249195	0.0145623
ARNTL2	1.58987	3.33862	11.063	0.00252692	0.0147558
OSBPL11	-0.929691	5.11023	11.0521	0.00253747	0.0148066
EIF2S3	-1.11053	5.06692	11.0492	0.00254023	0.0148118
MIA3	0.686234	5.12644	11.034	0.00255507	0.0148874
AKAP9	-0.671775	6.69368	11.0309	0.00255812	0.0148913
CHCHD6	-1.18166	4.82456	11.0295	0.00255947	0.0148913
GAR1	1.02758	4.72818	11.0266	0.00256229	0.0148968
MLF2	0.453056	7.63705	11.0174	0.00257133	0.0149385
AARSD1	0.821284	4.60664	11.0062	0.00258235	0.0149818
LOC100131564	-1.70535	3.14791	11.0056	0.00258299	0.0149818
DNAJC9	-0.952782	4.99491	11.0029	0.00258561	0.0149818
RPS28	-0.767158	9.73603	11.0022	0.00258631	0.0149818
PRSS36	-1.20423	4.06912	10.9891	0.00259935	0.0150464
MARCH9	-2.1886	2.98404	10.9724	0.00261603	0.0151257
CHD6	-1.06864	4.01301	10.9716	0.00261685	0.0151257
VDAC3	0.545086	7.35916	10.9649	0.00262355	0.0151498
LOC100506100	-1.74945	3.36974	10.9636	0.00262483	0.0151498
LOC100129034	-1.61125	3.88207	10.9599	0.00262856	0.0151603
PNKD	-0.415673	7.40826	10.9445	0.00264416	0.0152393
CYSLTR1	-2.05933	3.25285	10.9332	0.00265568	0.0152947
DCPS	1.18441	4.22868	10.929	0.00265992	0.015308
HOXB7	-1.31264	3.66993	10.924	0.00266507	0.0153266
CSF2RA	-0.750837	6.31345	10.9192	0.00266998	0.0153364
IER5L	-3.33811	3.03875	10.9185	0.00267064	0.0153364
PPP1R11	0.600464	6.70527	10.9134	0.00267593	0.0153557
HYPK	0.784753	7.17794	10.9106	0.00267877	0.015361
C1QC	0.465041	11.6016	10.9066	0.00268293	0.0153738
MDM2	0.864386	5.27686	10.9008	0.00268885	0.0153966
TGFBI	0.760559	6.97232	10.894	0.00269594	0.0154261
RPS10	-0.467686	8.80536	10.8509	0.00274096	0.0156724
KDM7A	-1.48491	4.0159	10.8447	0.00274754	0.0156988
HLA-DPA1	0.756356	8.69846	10.8382	0.00275442	0.0157269
RPS15A	-0.725085	9.19484	10.8348	0.00275802	0.0157361
MARCH1	0.728816	5.73716	10.8152	0.0027789	0.0158439
CHD3	-1.59476	3.75497	10.8001	0.0027951	0.0159249
C7orf50	0.472696	6.6568	10.7859	0.0028105	0.0160012
RAP2A	-0.937827	5.60757	10.7536	0.00284564	0.0161896
ARFGEF2	-1.36298	3.67196	10.7509	0.0028487	0.0161955
C1GALT1	0.792804	4.56464	10.7231	0.00287945	0.0163586
UBE2K	0.555554	6.23615	10.7152	0.00288821	0.0163908
PLA2G4C	1.04627	4.76307	10.7143	0.00288922	0.0163908
MDP1	-0.964401	4.61111	10.7067	0.0028977	0.0164272
TSPAN10	-2.43679	2.89288	10.6974	0.00290811	0.0164745
SERPINB8	0.93427	4.26042	10.6938	0.00291221	0.0164859
TNFRSF12A	1.33923	6.3959	10.6854	0.00292168	0.0165278
NDUFB11	-0.557277	7.8009	10.6728	0.00293596	0.0165968
MYO1F	-0.642999	6.22761	10.6678	0.00294167	0.0166173
ETHE1	0.461675	6.57846	10.6504	0.00296156	0.0167178
CCDC47	-0.579134	6.00517	10.648	0.00296421	0.0167209
SLC5A3	-0.897905	5.58429	10.6459	0.00296662	0.0167226
METTL1	1.02112	4.55209	10.6375	0.00297636	0.0167657
SLC38A7	-0.678686	5.59006	10.6329	0.00298165	0.0167837
SEMA4D	1.80814	3.40627	10.6165	0.00300066	0.0168749
CDCP1	1.44663	3.73522	10.6153	0.0030021	0.0168749
ATRX	-0.955128	5.34675	10.5961	0.00302445	0.0169885
LMBRD1	-0.895109	5.81518	10.5906	0.00303093	0.0170129
MAPK13	-0.945216	4.9363	10.5791	0.00304452	0.0170716
APIP	-0.571839	6.64163	10.5781	0.00304567	0.0170716
SLC25A32	1.83331	3.14129	10.573	0.00305173	0.0170935
VCP	0.430163	7.66305	10.5609	0.00306613	0.0171621
LOC100506388	-1.53557	3.60158	10.5569	0.00307087	0.0171766
SCRN2	-1.25382	4.13951	10.5489	0.00308039	0.0172114
ITGB1	-0.700287	7.25905	10.5464	0.00308338	0.0172114
PSMD6	0.581611	6.46392	10.5461	0.00308373	0.0172114
TMEM97	-1.53527	3.67628	10.5445	0.00308574	0.0172114
PSMC6	0.515771	6.18231	10.5402	0.0030909	0.0172282
GRAMD4	-1.71113	3.69347	10.5376	0.00309393	0.017233
NSUN3	2.01137	2.96625	10.5174	0.00311841	0.0173572
SULT1A1	-1.12948	4.9227	10.4947	0.00314598	0.0174979
CTU2	1.45141	3.422	10.493	0.00314809	0.0174979
SCP2	-0.459262	7.12929	10.4887	0.00315342	0.0175153
IQGAP2	-0.757491	6.43607	10.4645	0.00318327	0.0176688
VDAC2	0.410809	7.46099	10.455	0.00319508	0.017722
TSR1	1.30392	3.76051	10.4494	0.00320207	0.0177435
PPP1R15A	0.648481	6.0612	10.4483	0.0032034	0.0177435
PPP4R2	1.12062	3.93762	10.4424	0.00321079	0.017772
DTX2	0.664952	5.19671	10.4329	0.00322273	0.0178257
SLC35C2	0.573558	5.58433	10.4104	0.00325109	0.0179662
TRA2B	0.605977	5.88718	10.4092	0.00325264	0.0179662
PIK3R3	1.54177	3.57757	10.3815	0.00328801	0.018149
GOLGA8A	-2.21097	3.30864	10.3792	0.00329092	0.0181525
HMMR	-2.27759	2.85419	10.3707	0.00330192	0.0182005
PRMT5	1.05814	4.43179	10.3503	0.00332838	0.0183337
GIMAP6	1.18708	4.44072	10.3197	0.00336838	0.0185412
GADD45B	0.769959	5.58018	10.3094	0.00338204	0.0186036
DNAJC2	0.917927	4.78685	10.2992	0.0033956	0.0186652
NOC3L	1.15986	4.41227	10.2918	0.00340541	0.0186986
GAA	-0.583204	6.20686	10.29	0.00340776	0.0186986
CBWD1	0.59641	6.45783	10.2893	0.00340872	0.0186986
MZT2B	-0.626671	7.21873	10.2766	0.00342574	0.0187791
EIF3C	-6.16654	4.22371	12.2744	0.00342811	0.0187792
RAB32	-0.517122	8.11061	10.264	0.0034427	0.0188461
FBXL5	0.827017	5.23391	10.2464	0.00346664	0.0189635
DCTN2	0.502427	6.21184	10.2447	0.0034689	0.0189635
NEFH	0.979035	4.19062	10.2356	0.00348125	0.0190077
AP5B1	0.916603	4.7618	10.2353	0.00348177	0.0190077
KLF7	-1.70382	3.06872	10.2266	0.00349368	0.0190597
HERPUD2	1.06152	4.16936	10.2206	0.00350187	0.0190778
SPINT2	-0.41259	6.92628	10.22	0.00350268	0.0190778
PWP1	0.740188	5.34818	10.2189	0.00350419	0.0190778
CYB5R1	-0.734127	6.14787	10.2039	0.00352492	0.0191776
FGD2	1.00055	4.82627	10.201	0.00352894	0.0191863
LINC01420	-0.551361	6.55838	10.1956	0.00353642	0.0192139
CREB3L2	-1.31952	3.72926	10.1927	0.00354051	0.0192226
BRD8	-1.12951	3.92093	10.191	0.00354284	0.0192226
PAIP2	-0.433978	7.29401	10.1704	0.00357158	0.0193653
CEP57	-0.908627	4.73327	10.152	0.00359766	0.0194912
SLC23A2	1.17107	4.17675	10.1505	0.00359969	0.0194912
VPS4A	0.618162	6.39796	10.1472	0.00360439	0.0195026
HAUS7	0.830316	4.90559	10.1456	0.00360669	0.0195026
NGDN	0.730132	5.14202	10.1355	0.00362108	0.0195639
VTA1	0.714179	5.75413	10.1342	0.00362295	0.0195639
RNASEK	-0.655896	8.59785	10.125	0.00363606	0.0196214
MSRA	-0.695619	5.21324	10.1177	0.00364652	0.0196645
ISG20L2	1.09423	4.03725	10.1125	0.00365407	0.0196917
LIMK1	0.92083	4.92928	10.1108	0.00365649	0.0196917
SF1	0.663637	5.84608	10.0922	0.00368335	0.0198229
PITPNA	0.858125	5.07792	10.0827	0.00369718	0.0198607
EEF1A1	-0.455948	10.4887	10.0819	0.0036983	0.0198607
EED	0.75458	4.76189	10.0808	0.00369994	0.0198607
ATG12	0.54561	5.97217	10.0805	0.00370035	0.0198607
RFX5	0.769088	4.97615	10.0785	0.00370327	0.019863
JMJD4	0.827073	4.22533	10.0678	0.00371895	0.0199336
SDE2	1.82413	3.2841	10.0633	0.00372566	0.0199562
NRBP1	0.48199	7.02317	10.0601	0.00373039	0.0199681
POLD1	-1.05421	4.16895	10.0498	0.00374555	0.0200284
SLC25A19	0.623719	6.55726	10.049	0.00374668	0.0200284
ZNF326	0.762595	5.22125	10.0434	0.00375498	0.0200582
DHRS4	-0.778828	5.09123	10.0418	0.00375742	0.0200582
RPL23	-0.840945	8.12476	10.0402	0.00375982	0.0200582
WBP1	-0.591973	5.84556	10.0295	0.00377564	0.0201292
IMP4	0.67209	5.74362	10.0073	0.00380892	0.0202894
C7orf73	-0.517162	6.84706	10.0061	0.00381078	0.0202894
C4orf48	-0.670571	7.95567	9.99817	0.00382276	0.0203395
GIT2	0.620602	5.05531	9.99635	0.0038255	0.0203405
EDF1	0.461802	8.46276	9.99006	0.00383504	0.0203777
UBE2T	-1.31638	3.5182	9.9739	0.00385965	0.0204947
CTSC	0.452212	12.0758	9.968	0.00386868	0.020529
CFH	1.5146	3.41878	9.94395	0.00390572	0.0207117
DUSP5	1.60698	4.48798	9.93203	0.00392422	0.020796
PPP3CA	-1.2188	3.97998	9.92366	0.00393727	0.0208513
MRPS18A	0.625627	6.29519	9.89341	0.00398482	0.0210891
ABT1	0.703643	5.54732	9.88611	0.00399639	0.0211363
GSTO1	0.402097	9.18969	9.88373	0.00400016	0.0211422
CCNL1	1.07281	4.33276	9.88148	0.00400374	0.0211471
RPL22	-0.573099	8.44155	9.87129	0.00401999	0.0212164
OLFML3	1.91275	3.27674	9.8699	0.0040222	0.0212164
AHI1	-1.49717	3.59759	9.86214	0.00403462	0.0212679
C4orf27	-0.711548	5.49606	9.85956	0.00403876	0.0212756
MEF2C	-1.04187	4.49077	9.85616	0.00404422	0.0212903
CFLAR	0.644385	6.17487	9.85206	0.00405082	0.021311
MZT2A	-1.02359	5.51063	9.82426	0.00409586	0.0215337
TNFRSF18	-0.989448	4.68441	9.80961	0.00411982	0.0216454
SEP15	-0.401906	8.25441	9.80388	0.00412923	0.0216805
COQ10B	0.875607	4.86072	9.80066	0.00413453	0.021694
STAC	-1.39634	4.09834	9.79726	0.00414013	0.0217091
CHD1	0.676443	5.16325	9.78727	0.00415665	0.0217814
AIMP1	0.579249	5.57614	9.78537	0.00415979	0.0217835
PDCL3	0.589194	6.10934	9.78158	0.00416608	0.0218021
CHMP5	0.501415	7.20123	9.76545	0.00419295	0.0219256
BBS4	-0.942384	4.28749	9.76411	0.00419519	0.0219256
NBPF1	-1.38397	3.48969	9.76242	0.00419802	0.0219261
NEIL2	-1.46662	3.49151	9.75263	0.00421445	0.0219975
PTMS	-0.54724	6.69274	9.7424	0.00423168	0.0220729
DDX17	-0.784655	5.35516	9.72698	0.00425782	0.0221947
PSMD3	0.566537	6.31759	9.72304	0.00426451	0.0222151
PIK3R6	-0.962225	4.34379	9.72101	0.00426798	0.0222186
EEF1G	-0.371444	9.42465	9.71512	0.00427803	0.0222564
MRPL3	0.694202	5.56422	9.70943	0.00428776	0.0222924
DHRS1	-1.20901	3.64963	9.70512	0.00429516	0.0223106
VMO1	-1.24088	4.32635	9.70413	0.00429685	0.0223106
FAM21A	0.890842	4.79496	9.69462	0.00431322	0.022381
NUP93	0.659696	5.17556	9.68308	0.00433317	0.0224699
LXN	-0.764369	5.4304	9.67195	0.00435249	0.0225554
AP4B1	1.21822	3.68013	9.66812	0.00435918	0.0225753
SNX17	0.489016	7.36355	9.65873	0.00437558	0.0226455
LYAR	0.884855	4.89378	9.65122	0.00438875	0.022699
KIF20B	-1.01907	4.14032	9.64774	0.00439487	0.0227066
RIN3	-1.03468	4.23716	9.64714	0.00439593	0.0227066
PTGR1	-0.748974	5.96596	9.63678	0.00441421	0.0227732
RRP9	1.26044	3.61407	9.63659	0.00441454	0.0227732
POLR3H	0.685828	5.24134	9.63173	0.00442313	0.0228027
CFB	1.76963	3.27209	9.62964	0.00442684	0.0228071
FAM13A	-1.61138	3.71207	9.61523	0.00445248	0.0229244
GSAP	1.21502	4.48703	9.60172	0.00447666	0.023034
PCSK7	1.06491	3.86916	9.59691	0.0044853	0.0230635
NXF1	1.23405	3.85837	9.59466	0.00448936	0.0230695
PELO	1.26149	3.81161	9.59291	0.00449251	0.0230708
PYGL	-0.760177	5.06183	9.58352	0.00450946	0.0231429
CYC1	0.425542	8.71534	9.57387	0.00452695	0.0232178
TSPAN31	-0.544656	5.64725	9.56858	0.00453658	0.0232521
OAZ3	1.51584	3.65094	9.54836	0.00457356	0.0234266
RFC2	-0.623309	5.52932	9.54438	0.00458089	0.0234491
ACSL5	1.62429	4.56348	9.53185	0.00460402	0.0235524
FAM98C	-1.07966	3.74052	9.52844	0.00461032	0.0235695
RUNX3	1.38987	3.47456	9.52415	0.0046183	0.0235951
DCSTAMP	-1.04682	5.91925	9.51693	0.00463172	0.0236485
GOLGB1	-0.668976	6.48854	9.50843	0.00464758	0.0237143
ABCA1	-1.40035	4.45474	9.49308	0.00467637	0.023838
SCARB2	0.439802	7.25014	9.49231	0.00467782	0.023838
ST5	-1.23786	3.66022	9.4747	0.00471112	0.0239924
MLEC	-0.505501	6.86819	9.4692	0.00472157	0.024023
NBN	0.836525	5.78194	9.46836	0.00472317	0.024023
SSBP1	0.39398	7.49584	9.45981	0.00473945	0.0240905
G3BP2	0.772207	5.45235	9.45652	0.00474575	0.0241071
PPP1R21	-1.07656	4.30243	9.43819	0.00478094	0.0242662
SLC27A1	-1.19482	3.93038	9.43702	0.00478321	0.0242662
RPS25	-0.67867	9.18775	9.43546	0.00478621	0.0242662
RBBP7	-0.479249	6.71117	9.42694	0.00480268	0.0243256
ARPC2	0.367414	10.6539	9.42624	0.00480404	0.0243256
HLA-DRA	0.705762	10.8733	9.4212	0.00481382	0.0243597
FMNL2	0.983583	4.32729	9.41243	0.00483088	0.0244305
ATG16L2	-0.978519	4.23519	9.40892	0.00483775	0.0244497
ATL3	0.821953	4.51012	9.40666	0.00484217	0.0244565
MAGOHB	0.856107	4.67732	9.40385	0.00484766	0.0244687
PAQR8	1.38791	3.50663	9.39108	0.00487271	0.0245658
TUSC2	-0.501114	6.48228	9.3909	0.00487306	0.0245658
GPAA1	-0.481847	6.54085	9.37303	0.00490839	0.0247282
NUP62	0.738639	5.82179	9.36383	0.00492667	0.0248046
LOC100506844	-2.21655	2.97807	9.35374	0.00494683	0.0248852
MBP	-0.834427	4.84636	9.35268	0.00494893	0.0248852
COA4	0.720533	5.61353	9.34828	0.00495775	0.0249139
USP18	1.42856	3.95471	9.33102	0.00499251	0.0250727
FOLR2	-0.435722	9.92402	9.32659	0.00500146	0.0251019
SNRPB2	0.459285	6.79692	9.32135	0.00501208	0.0251393
SNRPA	0.644366	5.41184	9.31803	0.00501884	0.0251574
DISP1	-1.61341	3.18181	9.31575	0.00502346	0.0251604
GNAS	-0.611082	7.90913	9.31462	0.00502577	0.0251604
TMEM161B-AS1	-1.75458	3.07944	9.30557	0.00504422	0.0252369
TMC8	-2.36784	2.89378	9.29725	0.00506125	0.0253063
GSTA4	-1.79306	3.09842	9.29528	0.00506531	0.0253107
HELLS	-2.09626	3.25109	9.29034	0.00507545	0.0253454
LINC01137	1.65673	3.55871	9.28664	0.00508306	0.0253675
TMUB2	0.67768	5.39518	9.26246	0.00513317	0.0255901
TOR1A	0.542503	6.07317	9.26202	0.00513408	0.0255901
ITPRIPL2	1.1864	4.18704	9.25733	0.00514385	0.0256228
AK6	0.478572	6.35539	9.23848	0.00518338	0.0258035
HSPE1	0.640009	8.10338	9.22936	0.00520261	0.025883
CHP1	-1.36778	4.38289	9.22299	0.00521608	0.0259339
RCN2	-0.795426	4.87838	9.22096	0.00522039	0.0259391
SPI1	0.463909	7.92076	9.21458	0.00523395	0.0259903
CENPC	-1.29868	3.46792	9.21278	0.00523777	0.025993
KCNAB2	-0.784521	5.29248	9.20033	0.00526435	0.026099
HIBADH	-0.707384	5.64787	9.19971	0.00526568	0.026099
SLC12A7	0.794627	4.55077	9.19189	0.00528246	0.0261659
MED10	0.524118	6.07977	9.18871	0.0052893	0.0261835
SPNS1	0.542784	6.59098	9.17913	0.00530995	0.0262694
PCGF5	0.799923	4.93308	9.17593	0.00531688	0.0262874
FRA10AC1	-0.896698	4.58761	9.16726	0.00533566	0.0263639
POLR2J2	-0.770148	5.0523	9.16488	0.00534084	0.0263672
RAB20	0.485211	6.90641	9.16247	0.00534609	0.0263672
DSCR3	0.624477	5.3336	9.16236	0.00534633	0.0263672
FAM104A	0.655884	4.98957	9.16087	0.00534958	0.0263672
COQ2	-0.819911	4.36045	9.15909	0.00535345	0.02637
ARHGAP4	-0.555176	6.18894	9.1485	0.00537659	0.0264676
IKBIP	-0.844134	4.77354	9.14067	0.00539377	0.0265357
TEX261	0.799725	4.63986	9.13682	0.00540224	0.026561
DYNC1H1	0.482057	6.60526	9.13055	0.00541607	0.0266126
TM2D2	-0.543693	7.11788	9.11302	0.0054549	0.0267712
PRPF3	1.19355	3.97476	9.11295	0.00545507	0.0267712
RPS7	-0.364262	8.66162	9.10747	0.00546729	0.0268146
LPAR5	-1.01895	4.36246	9.10553	0.00547161	0.0268193
RTN2	-1.31503	3.67715	9.09217	0.00550153	0.0269494
MR1	-0.801478	4.58705	9.08092	0.00552684	0.0270567
UBE2D3	0.398474	8.25595	9.06634	0.00555987	0.0272017
NTAN1	-0.439424	7.02967	9.06169	0.00557043	0.0272235
MRPS12	0.612545	6.10621	9.06137	0.00557117	0.0272235
DUSP3	0.466227	6.76568	9.05798	0.00557888	0.0272445
MAD1L1	-0.550082	5.65465	9.04564	0.00560709	0.0273538
RPL37A	-0.795049	8.80056	9.04406	0.00561072	0.0273538
FARSA	0.492669	6.19802	9.04369	0.00561157	0.0273538
ARHGAP17	0.630007	5.32971	9.03323	0.00563563	0.0274543
PNO1	1.11905	4.23667	9.02773	0.00564833	0.0274994
HSPA4	0.588243	5.78612	9.0187	0.00566923	0.0275843
NAV1	-1.66159	3.23772	9.01283	0.00568288	0.0276338
SLC35E3	-0.7811	4.45608	9.0102	0.005689	0.0276396
TXNRD1	0.611805	6.66148	9.00842	0.00569313	0.0276396
C10orf11	-0.96138	4.90721	9.00784	0.00569449	0.0276396
TMEM87A	0.690242	5.17396	8.99791	0.00571771	0.0277354
HACD3	-0.526305	6.45412	8.99492	0.0057247	0.0277524
FLOT2	-0.625194	5.81823	8.99024	0.00573568	0.0277887
PHF23	0.530289	5.8157	8.98777	0.0057415	0.0278
ACOT9	0.762815	5.57494	8.97849	0.00576337	0.027889
ACADVL	-0.423269	8.39174	8.97452	0.00577275	0.0279174
CARS	0.854496	4.57001	8.97115	0.00578073	0.027939
MLX	0.522172	6.1723	8.96698	0.00579062	0.0279699
SPHK1	1.18845	4.15966	8.95046	0.00583	0.028143
GOSR2	0.559081	5.32801	8.94481	0.00584352	0.0281912
PSMD1	0.48555	6.60608	8.93886	0.00585781	0.028243
UBL3	-0.884685	4.83252	8.93376	0.00587008	0.0282851
ASB1	1.06535	3.73472	8.92529	0.00589053	0.0283664
NCF1B	2.45078	2.70304	8.91986	0.00590367	0.0284005
RAN	0.42109	8.31004	8.91943	0.00590473	0.0284005
SPG20	0.711889	5.72353	8.91402	0.00591786	0.0284465
ASS1	-1.21538	3.89023	8.89813	0.00595663	0.0286156
ANXA7	0.433806	7.1546	8.89532	0.00596352	0.0286167
TBC1D17	-1.42843	3.94028	8.8951	0.00596406	0.0286167
GLRX5	-0.844547	4.89019	8.8645	0.00603959	0.0289358
HERPUD1	0.72095	7.31252	8.86408	0.00604063	0.0289358
PWWP2B	-1.38448	3.26353	8.86375	0.00604147	0.0289358
KCNJ5	-1.61475	3.19147	8.85897	0.00605335	0.0289622
PIGX	-1.16794	3.96317	8.85861	0.00605426	0.0289622
TRIP4	0.661389	5.12123	8.8533	0.00606749	0.0290081
TTYH3	-0.650633	6.14488	8.84761	0.00608172	0.0290587
TCN2	1.03095	4.7817	8.8447	0.00608903	0.0290762
IGFBP4	1.05081	5.37785	8.84195	0.00609592	0.0290917
NSMAF	-1.03184	4.73712	8.83741	0.00610733	0.0291287
SUMF2	-0.531846	6.34347	8.8347	0.00611415	0.0291438
AHNAK	-0.714615	5.47301	8.82391	0.0061414	0.0292562
FIP1L1	0.619738	4.94562	8.82223	0.00614566	0.0292589
TNNI2	-1.7778	3.6237	8.81903	0.00615376	0.02928
CCT5	0.459182	7.32259	8.8142	0.00616604	0.0293209
SNX20	1.40847	3.64795	8.81271	0.00616982	0.0293214
BRD2	0.610555	5.79189	8.8034	0.00619356	0.0294166
RPS9	-0.328845	10.0438	8.80095	0.00619982	0.0294288
SLC29A3	-0.697267	6.13936	8.78676	0.00623622	0.029584
CLTC	-0.785503	6.39233	8.77583	0.00626442	0.0297001
EIF4E2	0.424455	6.90655	8.75689	0.0063136	0.0298993
FOXRED1	-1.07955	4.21926	8.75676	0.00631394	0.0298993
SERINC5	-2.2192	3.2046	8.7378	0.00636361	0.0301166
BEST1	-1.26901	3.29581	8.73172	0.00637962	0.0301744
PDCD1LG2	0.856431	4.39563	8.72377	0.00640064	0.030254
LUM	2.49498	5.64899	8.72248	0.00640405	0.030254
EMP1	-0.816148	4.67411	8.71942	0.00641217	0.030262
GPR85	-1.64618	3.28733	8.71898	0.00641334	0.030262
ANKRD36C	-1.57281	3.71204	8.71606	0.00642109	0.0302807
IMP3	0.571702	6.02489	8.71453	0.00642517	0.0302819
HEXA	-0.404608	7.4738	8.70473	0.00645126	0.0303869
SLC2A9	-1.30696	3.45983	8.6997	0.0064647	0.0304322
TOP2B	-1.14411	4.01898	8.68828	0.00649536	0.0305585
CYTH4	-0.403139	6.8188	8.6849	0.00650446	0.0305833
TCHP	-0.817405	4.28741	8.67751	0.00652439	0.0306433
CCL1	1.15089	4.60148	8.67732	0.00652492	0.0306433
RPS21	-0.749578	8.21626	8.67219	0.0065388	0.0306904
PRR5	-0.862981	4.49335	8.66066	0.00657013	0.0308009
EIF2B4	0.723031	5.64726	8.66044	0.00657072	0.0308009
PLBD1	0.747096	5.30384	8.65926	0.00657395	0.0308009
GPN3	0.491871	5.97848	8.63555	0.00663891	0.031087
PMFBP1	-1.51323	3.33802	8.62832	0.00665886	0.0311342
NDUFA11	-0.482325	7.75412	8.62825	0.00665904	0.0311342
S100A16	1.95335	2.87199	8.62764	0.00666073	0.0311342
PARP12	0.576878	5.94563	8.61371	0.00669935	0.0312964
MT1E	-0.833871	7.08983	8.60689	0.00671837	0.0313668
ZBTB44	-1.41232	3.0437	8.60467	0.00672457	0.0313774
PRDX3	-0.388139	8.46795	8.60303	0.00672915	0.0313804
SUMO3	-0.379302	7.98649	8.58993	0.00676587	0.0315258
PSENEN	0.476011	7.15296	8.58904	0.00676838	0.0315258
SLC1A4	1.1006	4.49594	8.58768	0.00677221	0.0315258
OAS1	0.558343	7.74061	8.58159	0.00678937	0.0315761
IQSEC1	-1.32038	4.02066	8.58104	0.00679094	0.0315761
STK40	0.671503	5.28813	8.5788	0.00679728	0.0315871
POLRMT	1.2721	3.6452	8.57669	0.00680323	0.0315874
FBL	0.537414	5.86747	8.57597	0.00680527	0.0315874
GIMAP7	2.26638	2.73001	8.56856	0.00682627	0.0316664
UBA52	-0.569211	9.07507	8.56507	0.00683619	0.031694
ERLIN1	1.12613	3.98301	8.55715	0.00685876	0.0317801
ANKRD36BP1	1.03909	6.11489	8.5547	0.00686575	0.0317841
URM1	0.540543	6.24465	8.55329	0.00686978	0.0317841
NFE2L3	1.59548	3.39522	8.55266	0.00687159	0.0317841
EIF4B	-0.667661	5.81663	8.54734	0.00688682	0.0318338
SCD	-0.784513	5.36748	8.54534	0.00689256	0.0318338
MTRF1L	0.866051	4.21158	8.54473	0.00689432	0.0318338
TK2	-0.890728	4.12433	8.54257	0.00690051	0.0318439
RHBDD2	-0.574036	6.21867	8.52062	0.00696391	0.0321178
FDFT1	-0.738018	4.92134	8.51893	0.00696879	0.0321218
ARL6IP1	-0.415135	8.55543	8.51602	0.00697725	0.0321422
LRRFIP1	-0.448325	7.52057	8.49756	0.00703116	0.0323718
ABHD14B	-1.11183	3.92892	8.49364	0.00704268	0.0324061
TIMM10B	0.664186	5.3297	8.49116	0.00704997	0.0324209
COLGALT1	-0.474417	6.71601	8.4839	0.00707135	0.0325004
ACTR3	0.441701	8.28686	8.48036	0.00708181	0.0325298
MCCC2	1.53366	3.62601	8.45769	0.00714914	0.0327956
COL1A1	3.41562	5.35146	8.45752	0.00714965	0.0327956
PSMD9	0.499006	6.59017	8.45672	0.00715204	0.0327956
LACC1	0.569389	6.18904	8.45118	0.00716862	0.0328527
UPF3A	-0.623843	5.73548	8.44154	0.00719756	0.0329664
EGR2	0.769644	5.02752	8.43426	0.0072195	0.0330479
PDXDC1	-0.921636	4.94915	8.42591	0.00724473	0.0331443
SIDT2	1.2876	3.93568	8.4222	0.00725599	0.0331768
SREBF2	-1.2551	3.58025	8.41973	0.00726348	0.033192
PUF60	0.563388	6.50873	8.41478	0.00727854	0.0332417
FTH1	-0.419185	16.1029	8.40397	0.00731154	0.0333733
LAMTOR4	-0.457868	7.7909	8.40018	0.00732315	0.0334072
IL6R	0.651805	5.22367	8.39585	0.00733641	0.0334485
SQLE	-1.1403	4.62013	8.39089	0.00735168	0.0334989
MYOZ1	-2.04647	2.72245	8.38403	0.00737283	0.0335761
FAM129A	0.827954	5.44177	8.37791	0.00739176	0.0336431
CMPK2	1.09	4.4521	8.35594	0.00746011	0.0339248
H2AFY	-0.375463	8.20761	8.35528	0.00746218	0.0339248
CHPT1	-0.928176	4.01454	8.34196	0.00750399	0.0340954
C12orf43	0.946302	4.22411	8.33688	0.00752	0.0341487
ARL17A	-1.91413	3.06466	8.33009	0.00754146	0.0342266
COMMD6	-0.606014	7.553	8.32315	0.00756347	0.034307
AIFM1	-0.542888	5.76266	8.32119	0.00756969	0.0343156
LRRC59	0.58672	6.05933	8.31545	0.00758796	0.0343789
HLTF	-0.903304	3.979	8.30728	0.00761402	0.0344774
SRPK2	-0.903541	5.01126	8.30088	0.00763453	0.0345463
FLAD1	0.644504	5.00577	8.29982	0.00763792	0.0345463
DNAJB1	0.495684	6.63396	8.29815	0.00764329	0.034551
POLR3GL	-0.461612	6.33729	8.2958	0.00765085	0.0345655
ACTN1	-0.535402	6.43909	8.29051	0.00766786	0.0346227
EIF3M	0.431145	6.98388	8.28702	0.00767913	0.034654
TLR5	-2.01914	2.93921	8.28414	0.00768841	0.0346762
TMSB10	0.610809	11.7669	8.27984	0.00770233	0.0347193
CCNI	-0.589525	6.14948	8.27578	0.00771551	0.0347591
DPYSL2	-0.849292	4.75889	8.26483	0.00775113	0.0348998
COX16	-0.484255	7.16344	8.25706	0.00777648	0.0349942
TLN1	-0.561306	7.14519	8.25561	0.00778124	0.0349958
PAFAH1B3	-0.687387	5.03296	8.25254	0.0077913	0.0350213
PDRG1	0.602463	5.9669	8.24861	0.00780421	0.0350595
ME2	0.791224	5.36166	8.24327	0.00782177	0.0351186
PECR	-1.38128	3.2888	8.2293	0.00786793	0.0353059
FKBP4	0.506818	5.90371	8.22722	0.00787483	0.035317
RPL6	-0.326544	8.98967	8.22269	0.00788987	0.0353646
PEF1	0.624313	5.86317	8.21978	0.00789956	0.0353758
CENPP	-1.04252	3.84871	8.21926	0.00790127	0.0353758
PANK2	0.70387	5.04932	8.20634	0.00794441	0.0355358
RARRES1	-0.802409	6.03655	8.2059	0.00794591	0.0355358
NEAT1	-0.804037	7.07987	8.19597	0.00797923	0.0356648
DDX23	0.746954	4.88354	8.17909	0.00803626	0.0358982
AHCY	-0.626195	5.6467	8.17667	0.00804448	0.0358982
TMEM208	0.421224	7.16828	8.17652	0.00804498	0.0358982
CPEB4	-1.37853	3.80009	8.17064	0.008065	0.0359674
FAM200B	-0.665189	5.2177	8.15904	0.0081046	0.0361237
PVR	1.44293	3.40216	8.15705	0.0081114	0.0361279
SNHG7	-1.00894	4.05628	8.15612	0.0081146	0.0361279
MRPL47	0.502626	6.08735	8.15196	0.00812885	0.0361711
SNX2	-0.452394	8.32571	8.1497	0.00813662	0.0361855
ECHDC2	-0.92202	3.8366	8.13194	0.00819793	0.0364378
CDIP1	0.646362	4.76497	8.12856	0.00820967	0.0364696
TM7SF2	-0.997905	3.93454	8.12192	0.00823275	0.0365517
RHOU	1.12271	4.10344	8.11549	0.00825516	0.0366247
TRIOBP	1.08441	4.51434	8.11457	0.00825837	0.0366247
CCNDBP1	-0.480537	6.36741	8.10413	0.00829496	0.0367665
SIRT7	0.79273	4.81451	8.0989	0.00831334	0.0368275
MINA	0.984492	3.96503	8.08732	0.00835419	0.036972
GNB2	0.44318	7.43622	8.08703	0.00835524	0.036972
NPC2	-0.309651	10.6874	8.08264	0.00837078	0.0370201
DEAF1	-0.691849	4.46121	8.07906	0.00838347	0.0370554
CD83	0.921506	7.04782	8.07777	0.00838806	0.0370554
CLNS1A	0.474238	5.94508	8.07297	0.00840513	0.0371102
SNRPG	0.582932	7.85283	8.06834	0.00842166	0.0371566
TMEM123	-0.539918	6.60276	8.06741	0.00842497	0.0371566
TRAM1	0.577708	6.948	8.06099	0.00844794	0.0372373
CCL19	2.46354	2.61493	8.21159	0.00846917	0.0373102
NEK6	-0.444898	7.18619	8.04302	0.00851254	0.0374806
TMEM126A	0.512394	5.98924	8.03609	0.00853762	0.0375703
FAM98A	0.937434	4.29759	8.03414	0.00854471	0.0375807
PTK2B	1.31265	3.7468	8.0251	0.00857754	0.0377042
NAGLU	-0.879058	4.8163	8.01582	0.00861142	0.0378323
NEDD9	-1.08901	3.74987	8.00621	0.00864662	0.037966
NT5C3A	0.902108	4.25438	8.00309	0.00865811	0.0379955
SYK	-0.509653	6.81565	7.9888	0.00871085	0.0382059
GNS	0.505958	6.63846	7.98722	0.00871669	0.0382105
GRN	-0.358002	10.5717	7.98425	0.00872772	0.0382378
C1orf27	-0.84367	4.21456	7.98094	0.00873999	0.0382637
AMY2B	-1.62694	3.20179	7.97894	0.00874743	0.0382637
TRAPPC1	-0.441363	6.87797	7.97878	0.00874805	0.0382637
NRP1	-0.616969	5.8702	7.97408	0.00876554	0.0383192
RMDN1	0.755128	5.39801	7.97068	0.00877822	0.0383535
DTNB	-0.736079	5.38106	7.96836	0.0087869	0.0383585
PUM2	-1.32175	3.90765	7.9663	0.00879459	0.0383585
ADIPOR1	-0.438968	7.78504	7.96434	0.00880195	0.0383585
MAPK3	-0.645079	5.27267	7.96337	0.00880556	0.0383585
TMEM2	-1.21712	3.68967	7.96329	0.00880586	0.0383585
FDX1L	0.578601	5.7892	7.96265	0.00880825	0.0383585
LDHB	-0.339562	8.846	7.94937	0.00885821	0.038555
B4GAT1	-1.07525	3.9928	7.94446	0.00887673	0.0385939
CDC73	0.663631	5.2504	7.94443	0.00887684	0.0385939
FPR1	0.597599	6.36602	7.93496	0.00891273	0.0387288
SPSB3	-0.62788	5.18327	7.9299	0.00893198	0.0387913
MRPS7	0.439943	7.29003	7.92844	0.00893753	0.0387942
AP3D1	0.639337	6.0506	7.92606	0.00894657	0.0388123
PARP11	1.68211	3.20027	7.92445	0.00895272	0.0388179
SOS2	-1.63693	3.04896	7.92289	0.00895869	0.0388226
VPS26B	-0.990082	4.44931	7.91623	0.00898417	0.0389119
HAT1	-0.476673	5.71796	7.91269	0.00899773	0.0389494
TSPAN17	0.970343	4.48383	7.90822	0.00901489	0.0390025
PCMT1	0.403602	7.12489	7.9058	0.0090242	0.0390216
NQO2	0.406037	7.02985	7.90237	0.00903741	0.0390575
LINC01578	-1.32912	4.36294	7.89723	0.00905723	0.0391076
TMEM11	0.601225	5.89754	7.89682	0.00905882	0.0391076
SIN3B	-1.19958	3.53372	7.87773	0.00913294	0.0394062
PRPF31	0.522719	6.28107	7.87364	0.00914891	0.0394538
PLEC	-0.847773	5.03231	7.85509	0.00922167	0.03974
FERMT3	0.375698	9.02406	7.85418	0.00922527	0.03974
EIF2AK2	1.01111	4.71802	7.85184	0.0092345	0.0397583
CEBPB	0.771791	6.61352	7.84759	0.00925129	0.039809
CA2	-0.733273	5.27441	7.84282	0.00927019	0.0398688
HIAT1	1.00465	4.75107	7.83618	0.00929652	0.0399605
RPS27	-0.710702	10.3456	7.82223	0.00935215	0.0401702
DFNA5	-0.943574	4.91855	7.82027	0.00936002	0.0401702
PABPC1	-0.437265	8.45763	7.82016	0.00936045	0.0401702
SNHG6	-0.925775	5.87855	7.81495	0.00938136	0.040238
CALM2	0.38712	10.2945	7.81364	0.00938663	0.040238
DCXR	0.41748	7.80462	7.81245	0.00939139	0.040238
CORO7	0.629481	5.16809	7.8107	0.00939843	0.0402465
PSTPIP1	-1.22681	3.46776	7.77275	0.00955246	0.0408841
GIMAP2	0.799882	4.50548	7.75441	0.00962789	0.0411848
PANX1	1.19639	3.72784	7.75104	0.00964183	0.0412223
GSTP1	-0.377358	9.88242	7.73528	0.00970726	0.0414798
TRIM56	1.07987	3.78747	7.73043	0.00972748	0.0415352
MYL6B	-0.719466	4.70208	7.72937	0.00973191	0.0415352
SRSF8	-1.26682	3.57673	7.72843	0.00973586	0.0415352
C22orf39	-0.634646	5.96783	7.72491	0.00975059	0.0415757
MYDGF	0.351024	9.27746	7.70766	0.00982312	0.0418626
CTR9	-0.663719	4.81257	7.70157	0.00984884	0.0419497
TOR4A	0.856887	4.5361	7.69903	0.00985963	0.0419733
SPOCD1	-1.84866	3.02222	7.68914	0.00990164	0.0421296
CLPP	0.378109	6.93473	7.6793	0.00994365	0.0422772
HSPD1	0.449127	6.78843	7.67852	0.00994695	0.0422772
DDX39A	0.709557	5.73694	7.67445	0.00996442	0.0423288
SLTM	0.634205	6.27031	7.6731	0.00997017	0.0423307
GABPB1	1.20906	3.48823	7.66565	0.0100022	0.0424441
PSMG2	0.511999	6.21632	7.65228	0.0100599	0.0426664
CYLD	0.92804	4.56097	7.64777	0.0100795	0.0427267
MRPL38	0.480039	6.17227	7.64646	0.0100852	0.0427281
EZH2	-1.47167	3.28308	7.64263	0.0101019	0.0427759
ANKH	-1.2711	3.61012	7.62552	0.0101766	0.0430433
DENND1B	1.16007	3.4821	7.62528	0.0101777	0.0430433
NCK2	-1.57578	3.36996	7.62447	0.0101812	0.0430433
SPATS2	0.780516	4.21906	7.62094	0.0101968	0.0430861
TUBG1	0.637362	5.90174	7.61965	0.0102024	0.0430871
TRAF7	-0.685333	5.16961	7.61228	0.0102349	0.0432015
PRCP	-0.59684	6.35632	7.60859	0.0102512	0.0432473
SLC25A33	0.95454	3.85707	7.59902	0.0102936	0.0434033
APMAP	-0.425762	7.59859	7.59761	0.0102999	0.0434068
CAMK1	-0.634173	5.68517	7.58124	0.010373	0.0436915
KIAA0141	-0.789298	4.4524	7.57979	0.0103795	0.0436959
TANGO2	-0.453518	6.13855	7.57834	0.010386	0.0437001
SIGLEC10	-0.723421	4.79209	7.57392	0.0104058	0.043739
PIP5K1C	0.724802	4.56801	7.57384	0.0104062	0.043739
TBCB	0.391243	7.17237	7.56667	0.0104385	0.0438515
DLGAP4	0.724587	4.67301	7.56005	0.0104684	0.043954
TMEM69	0.706011	5.02873	7.54144	0.010553	0.0442858
IKBKG	0.651925	5.18582	7.52355	0.010635	0.0446066
MTO1	1.46365	3.41791	7.51853	0.0106581	0.0446799
ITGB1BP1	-0.470823	6.9355	7.51563	0.0106715	0.0447126
SF3A3	0.518473	6.10881	7.51084	0.0106937	0.044782
RRP1B	0.878482	4.44297	7.50822	0.0107058	0.0448093
MSN	-0.454492	6.74187	7.49948	0.0107465	0.0449447
BSG	-0.385167	8.78963	7.49883	0.0107495	0.0449447
FAM92A1	1.43428	3.19462	7.48886	0.010796	0.0451156
NDUFA13	-0.571777	9.70868	7.47804	0.0108468	0.0453039
ECI2	0.550559	5.66826	7.47597	0.0108566	0.045321
ZNF358	-1.78669	3.29015	7.45729	0.0109449	0.0456658
ITGAE	-0.898026	4.91337	7.45494	0.010956	0.0456884
TLR4	0.736061	5.5862	7.4435	0.0110106	0.045892
C10orf10	-1.88657	2.78908	7.4149	0.0111483	0.0464415
FRMD4B	-0.971798	4.18967	7.41003	0.0111719	0.0465156
ZNF672	0.789295	4.45115	7.39334	0.0112534	0.0468302
CUX1	-0.905777	4.41595	7.38985	0.0112705	0.0468769
NBR1	-0.733301	5.07918	7.38722	0.0112833	0.046906
NT5DC2	-1.39388	3.83099	7.38286	0.0113048	0.0469502
MRPL44	0.560075	5.24859	7.38196	0.0113092	0.0469502
CBR3	1.18006	3.93205	7.38146	0.0113117	0.0469502
FAM174A	0.783258	4.15887	7.37519	0.0113426	0.0470188
FPR3	-0.818399	5.19091	7.37513	0.0113429	0.0470188
CTDSP1	-0.696119	4.65766	7.37452	0.0113459	0.0470188
GTF2H1	0.710905	4.87133	7.36433	0.0113964	0.0472035
ARPC1A	0.478722	5.75815	7.35799	0.0114279	0.0473094
CDC26	0.5443	5.86589	7.35519	0.0114419	0.0473425
PLBD2	-0.744245	4.62497	7.34531	0.0114912	0.0475221
AMFR	-0.985092	4.31668	7.33387	0.0115487	0.0477352
LSP1	-0.591992	6.87055	7.3272	0.0115824	0.0478295
GNAQ	-1.18717	4.10764	7.32697	0.0115836	0.0478295
ALDH6A1	-0.861212	4.22197	7.30973	0.011671	0.0481657
BBX	0.59654	5.25733	7.30232	0.0117089	0.0482969
RPS13	-0.501015	10.2794	7.29063	0.0117688	0.0485189
RPA3	-0.77615	5.32411	7.28705	0.0117872	0.048562
DPH2	1.14023	3.52942	7.28623	0.0117915	0.048562
TWF2	0.358108	7.97147	7.28254	0.0118105	0.0486152
TNIP2	0.618364	5.44774	7.28092	0.0118189	0.0486247
RAB11B	-0.521872	6.11101	7.27755	0.0118363	0.0486713
DYNC1LI1	0.693014	4.97815	7.27582	0.0118452	0.0486829
COL3A1	2.66278	5.34905	7.27166	0.0118668	0.0487465
ANAPC11	-0.444284	8.32988	7.26331	0.0119102	0.0488995
EEF2K	-1.55066	3.11869	7.26017	0.0119266	0.0489171
SURF1	-0.549094	5.87418	7.26013	0.0119268	0.0489171
SMARCA1	-1.05589	3.47657	7.2575	0.0119405	0.0489482
DERL1	0.474163	5.9734	7.25186	0.01197	0.0490439
SLC52A2	0.754998	5.44277	7.23915	0.0120369	0.0492816
MAD2L1	-1.24109	3.50358	7.23847	0.0120404	0.0492816
NUDT15	1.06754	3.59937	7.23153	0.0120771	0.0494062
SCAND1	-0.380697	7.39222	7.22733	0.0120993	0.0494719
SMIM14	-0.689237	5.79963	7.22418	0.012116	0.049483
WDFY3	-1.58112	3.13722	7.22404	0.0121168	0.049483
CYTL1	-1.21053	3.60713	7.2233	0.0121207	0.049483
TRIM32	-1.09065	3.97147	7.22027	0.0121368	0.0495234
ZBED1	0.723703	4.91794	7.20984	0.0121924	0.0497118
HSPB1	0.427231	8.95482	7.20927	0.0121955	0.0497118
PGAM1	0.324633	8.14671	7.20705	0.0122074	0.0497348
HAAO	-1.00909	4.40949	7.20146	0.0122373	0.0498313
LILRB4	0.706243	6.08047	7.19837	0.0122539	0.0498735
FXYD2	-1.22427	4.05369	7.19396	0.0122776	0.0499445
TNK2	1.19593	3.44988	7.18518	0.012325	0.0501082
POLD4	-0.369891	6.63509	7.18323	0.0123355	0.0501082
PXDC1	1.03217	4.58403	7.18301	0.0123367	0.0501082
ATP6V0D1	0.360349	8.26984	7.17851	0.0123612	0.0501818
BAIAP2-AS1	-1.31058	3.69101	7.17535	0.0123783	0.0502107
DDX21	0.73806	4.99743	7.17488	0.0123809	0.0502107
RAB14	0.481208	6.36104	7.17022	0.0124062	0.0502837
NME2	-0.363024	8.95068	7.16806	0.012418	0.0502837
PA2G4	0.426718	6.57294	7.16772	0.0124199	0.0502837
BMP2K	-1.40735	3.62441	7.16614	0.0124285	0.0502837
CTBS	-0.883206	4.38846	7.16578	0.0124305	0.0502837
TMEM218	-0.653124	4.74555	7.16159	0.0124533	0.0503507
ERLEC1	-0.514875	6.13444	7.15883	0.0124685	0.0503863
ZMIZ1-AS1	-1.41995	3.43543	7.15194	0.0125062	0.0505132
CARD8	-0.976501	3.96166	7.1454	0.0125423	0.0506331
DCTPP1	0.533871	6.0034	7.13811	0.0125825	0.0507697
GNB2L1	-0.284452	9.50319	7.12827	0.0126371	0.0509641
ARMC8	0.85527	4.37724	7.12413	0.0126601	0.0510314
COL1A2	2.35973	4.82848	7.11438	0.0127146	0.0512249
PNRC1	-0.489072	6.46396	7.11111	0.0127329	0.0512727
ZNF451	-1.42598	3.27923	7.10757	0.0127527	0.0513267
RPS14	-0.478414	10.6794	7.10191	0.0127845	0.0514287
SPN	-1.31164	3.7198	7.09679	0.0128134	0.0515101
RPLP2	-0.601702	9.55647	7.09603	0.0128177	0.0515101
TAF1B	-1.38678	3.23136	7.0907	0.0128478	0.051605
YME1L1	0.637811	5.23699	7.08866	0.0128594	0.0516254
ABI1	0.488482	7.06844	7.08174	0.0128987	0.0517571
PTDSS1	0.560728	5.74069	7.0713	0.0129581	0.0519696
RRN3P1	-1.58497	3.68929	7.06993	0.012966	0.0519749
GBA2	1.15771	3.41739	7.06032	0.0130211	0.0521168
TRAF2	0.790987	4.73138	7.05986	0.0130237	0.0521168
CYBA	-0.379506	10.0839	7.05981	0.013024	0.0521168
MIER2	1.0362	4.06658	7.05919	0.0130276	0.0521168
BRCA1	-1.4658	3.08756	7.05726	0.0130386	0.0521348
RMND5A	-1.26919	3.62787	7.05492	0.0130521	0.0521627
NDUFB9	-0.435171	8.47473	7.05243	0.0130665	0.0521694
UBALD2	-1.34329	3.72376	7.05235	0.0130669	0.0521694
EDEM1	1.19913	3.76615	7.04356	0.0131177	0.052346
DDX60L	0.966235	3.6783	7.04233	0.0131248	0.0523481
CD74	0.509088	13.1081	7.02487	0.0132264	0.0527269
SMARCC2	-0.634402	5.01476	7.00852	0.0133223	0.0530826
[truncated: 5,966 more rows]

## Sheet: DEGresult_LogFC_P_AB
geneID	logFC	logCPM	F	PValue	FDR
NCF1	0.918812	7.08352	15.9947	0.000437555	0.998752
PML	-0.982966	5.64022	14.8135	0.000651555	0.998752
UBA7	-1.39432	3.8518	14.7112	0.000674806	0.998752
PYURF	-3.94158	6.08879	12.0059	0.00177172	0.998752
RIN2	-0.815442	4.65204	11.4105	0.00221431	0.998752
PPIL3	-0.942754	4.24033	11.2475	0.00235532	0.998752
PIGY	3.95456	6.0105	11.0592	0.00253052	0.998752
F13A1	-0.571897	8.50394	11.0055	0.00258311	0.998752
THTPA	1.07996	3.87311	10.4778	0.00316682	0.998752
CCDC28B	1.05661	4.44123	10.2774	0.00342471	0.998752
RBM14	0.888778	4.35712	10.1398	0.00361497	0.998752
MKL1	1.10333	3.77545	9.78427	0.00416162	0.998752
TMEM41A	0.834843	4.70221	9.68687	0.0043266	0.998752
SEPT2	-0.531444	6.55598	9.17245	0.0053244	0.998752
ALDH1A2	-0.864718	5.39301	9.14474	0.00538482	0.998752
SERINC1	-0.64993	6.52524	9.10969	0.00546232	0.998752
PAPD4	-0.797856	5.02547	9.03999	0.00562008	0.998752
GPR84	0.826685	6.6865	9.01326	0.00568186	0.998752
CHCHD5	0.684336	5.4224	9.01307	0.00568231	0.998752
PCSK7	1.06083	3.86916	9.01273	0.00568311	0.998752
ARHGAP1	-0.982541	4.79211	9.00244	0.00570709	0.998752
TATDN3	-0.671017	5.51138	8.95815	0.00581164	0.998752
PGLS	0.444246	6.75136	8.93716	0.00586191	0.998752
ADM	1.11294	3.92522	8.76807	0.00628452	0.998752
VGLL4	-0.975808	4.3224	8.70247	0.0064573	0.998752
CCL15	1.59277	5.804	8.57098	0.00681941	0.998752
BLVRA	-0.482401	7.2396	8.40642	0.00730405	0.998752
TARS2	-1.1688	3.98024	8.3583	0.00745274	0.998752
PSMD14	0.498086	6.83949	8.21075	0.00792967	0.998752
HPGDS	-0.493573	7.48085	8.17172	0.00806129	0.998752
FGL2	-1.54164	5.19241	7.97232	0.00877211	0.998752
SLX1B	-3.29287	5.85305	7.94857	0.0088612	0.998752
RBM34	0.607027	6.01291	7.91297	0.00899667	0.998752
PLA2G2D	0.693934	5.39416	7.91165	0.0090017	0.998752
WHSC1	-1.25194	3.46353	7.90647	0.00902163	0.998752
ACTR10	0.520058	6.14672	7.87645	0.00913795	0.998752
NFKBIE	0.656466	5.41396	7.87198	0.00915539	0.998752
CENPC	-1.25005	3.46792	7.80636	0.00941589	0.998752
ST5	-1.15658	3.66022	7.73282	0.00971753	0.998752
HERC2P2	-0.986799	3.92342	7.71009	0.00981284	0.998752
PCBP1	-0.549115	8.67148	7.67607	0.00995744	0.998752
CMPK2	-1.38189	4.4521	7.67146	0.00997723	0.998752
CREB1	-0.911126	4.33264	7.65187	0.0100617	0.998752
EIF3C	2.23758	4.22371	8.7002	0.0103922	0.998752
CHCHD4	0.747406	5.03701	7.57375	0.0104066	0.998752
SMCR8	-1.52565	3.50606	7.54533	0.0105352	0.998752
POM121C	-1.52428	3.43334	7.54417	0.0105405	0.998752
IFIT2	-1.48737	7.93819	7.51133	0.0106914	0.998752
COMMD4	0.454143	6.10913	7.48638	0.0108076	0.998752
LCP1	-0.430177	8.5937	7.47835	0.0108453	0.998752
SLC7A8	-0.705983	5.63092	7.43227	0.0110644	0.998752
FBXO34	-1.24219	3.38452	7.38862	0.0112765	0.998752
C16orf13	0.459274	6.41226	7.34317	0.011502	0.998752
GUCD1	-0.646925	5.48466	7.31323	0.0116532	0.998752
SH3KBP1	-0.656063	5.99879	7.28839	0.0117804	0.998752
TMEM144	-1.25035	4.12921	7.2727	0.0118614	0.998752
POP5	0.619558	4.97007	7.24862	0.011987	0.998752
EIF2S3	-0.899861	5.06692	7.12832	0.0126368	0.998752
FAM208A	-0.858025	4.38126	7.08802	0.012863	0.998752
ATF5	0.58171	6.61884	7.0681	0.0129765	0.998752
HARS	0.589467	5.62242	7.05092	0.0130752	0.998752
ENTPD4	0.919987	3.91397	7.0347	0.0131691	0.998752
NUP43	-1.39597	3.28064	7.03016	0.0131955	0.998752
NELFA	-1.07723	3.9285	7.02846	0.0132055	0.998752
IFNAR2	0.585147	5.21024	6.98809	0.0134432	0.998752
KLF7	-1.43819	3.06872	6.97348	0.0135304	0.998752
SPATS2	-0.918356	4.21906	6.93617	0.013756	0.998752
MED29	0.510634	5.62864	6.85772	0.0142437	0.998752
TNFRSF1B	-0.473444	7.01678	6.83124	0.0144126	0.998752
STAT2	-0.700348	5.35237	6.82415	0.0144582	0.998752
CPEB4	-1.29431	3.80009	6.82103	0.0144783	0.998752
MAP3K11	-0.474155	6.07513	6.81835	0.0144956	0.998752
MTMR2	-1.51558	3.3924	6.78988	0.0146807	0.998752
PSMD9	0.454988	6.59017	6.77601	0.0147719	0.998752
C20orf24	0.477617	8.32624	6.69333	0.0153283	0.998752
FARSA	0.431578	6.19802	6.67657	0.0154438	0.998752
C9orf114	0.85212	4.38596	6.67101	0.0154824	0.998752
PAFAH1B2	-1.08785	4.82572	6.64824	0.0156414	0.998752
UPF1	-0.994782	4.45066	6.64544	0.0156611	0.998752
EIF3H	0.342578	6.97631	6.62887	0.015778	0.998752
PPM1B	-1.07272	3.96569	6.60122	0.0159753	0.998752
ARL3	0.610916	5.24771	6.58613	0.0160842	0.998752
ATPAF2	0.497383	5.62154	6.58582	0.0160864	0.998752
MARK2	-1.37756	3.76356	6.54954	0.0163514	0.998752
DCP2	-0.875872	4.23805	6.54711	0.0163694	0.998752
RAB39A	1.5554	2.72988	6.53674	0.0164461	0.998752
MCRS1	-0.528463	5.74703	6.51499	0.0166083	0.998752
PPP2R3C	0.461485	5.67044	6.49604	0.0167511	0.998752
PRKCSH	0.529002	5.57435	6.46211	0.0170101	0.998752
USP4	-0.666207	4.82003	6.44409	0.0171494	0.998752
TCERG1	-0.821363	4.61439	6.44149	0.0171696	0.998752
USP30-AS1	-2.03186	4.50717	6.44133	0.0171708	0.998752
BCS1L	0.886	4.11464	6.38877	0.0175849	0.998752
HRH1	-0.84587	4.06401	6.37956	0.0176586	0.998752
LASP1	-0.37734	6.77132	6.29268	0.0183706	0.998752
RRS1	1.1035	3.90178	6.28508	0.0184344	0.998752
SZRD1	0.344797	7.04606	6.2807	0.0184713	0.998752
RNASE1	-0.784767	6.55984	6.26062	0.0186414	0.998752
MYO9B	-0.591817	6.09591	6.2536	0.0187012	0.998752
IMP3	0.494627	6.02489	6.25217	0.0187135	0.998752
PPP2R5E	-1.19983	4.19797	6.24086	0.0188103	0.998752
AP3M1	-0.834854	4.06661	6.21057	0.0190727	0.998752
ELMO1	-1.13773	3.84654	6.18403	0.0193059	0.998752
SOD2	0.365159	11.2358	6.13228	0.0197696	0.998752
BBS4	-0.766036	4.28749	6.12737	0.0198142	0.998752
MORN2	0.756707	4.00641	6.12224	0.019861	0.998752
SYNGR1	-0.753574	4.81257	6.11882	0.0198922	0.998752
NSFL1C	0.360443	7.19859	6.10981	0.0199748	0.998752
CD276	-0.444913	6.03646	6.10716	0.0199991	0.998752
FAM118B	0.568572	4.79163	6.08491	0.0202048	0.998752
PLAU	0.660846	5.11859	6.06165	0.0204224	0.998752
RBMX2	-0.854571	4.51344	6.03648	0.0206608	0.998752
CCL4L1	2.47431	2.98204	5.98721	0.0211361	0.998752
SPDL1	-1.05241	3.24534	5.98678	0.0211404	0.998752
MAP3K3	-0.685035	4.77481	5.98478	0.0211599	0.998752
FCHSD2	-0.941076	4.22479	5.97705	0.0212357	0.998752
VSIG10L	0.870613	3.66187	5.95315	0.0214719	0.998752
FGL1	-1.16462	3.2902	5.95169	0.0214864	0.998752
FAM21C	-0.800498	4.67292	5.93651	0.021638	0.998752
DOHH	0.697255	4.58889	5.93346	0.0216686	0.998752
HERC5	-0.826519	4.54964	5.85762	0.022445	0.998752
IMPA1	-1.36052	3.47818	5.84895	0.0225358	0.998752
COPB1	-0.568148	5.39409	5.83715	0.0226599	0.998752
SEPT10	-0.847763	3.59532	5.82058	0.0228354	0.998752
MARCH5	0.541704	5.13318	5.81393	0.0229063	0.998752
CCNL2	-0.621898	5.31283	5.80988	0.0229495	0.998752
GPC4	-0.591687	5.63049	5.80199	0.0230341	0.998752
CD38	0.926478	5.83717	5.7907	0.0231557	0.998752
MED8	0.490148	6.14596	5.78709	0.0231948	0.998752
NDUFAF1	0.562282	5.33458	5.74175	0.0236912	0.998752
BROX	-1.27721	4.17754	5.73401	0.0237771	0.998752
TIGAR	0.392421	6.29972	5.71945	0.0239397	0.998752
HAUS7	0.651005	4.90559	5.7119	0.0240245	0.998752
DIP2B	-1.0602	3.77361	5.70298	0.0241251	0.998752
TBC1D9	-1.18684	3.90438	5.69141	0.0242562	0.998752
FLI1	-0.58205	5.04594	5.67838	0.0244049	0.998752
BZW2	0.784615	4.22439	5.67014	0.0244995	0.998752
DDX58	-1.32704	3.80423	5.63488	0.0249085	0.998752
LOC652276	-1.19625	3.65115	5.625	0.0250245	0.998752
ZNHIT1	0.40038	6.91704	5.62316	0.0250461	0.998752
EPS15	-0.73101	4.47706	5.61492	0.0251435	0.998752
NAA15	0.724626	4.07855	5.59919	0.0253303	0.998752
TP53I11	-0.810677	4.04274	5.5944	0.0253875	0.998752
MRPS18A	0.480188	6.29519	5.58497	0.0255005	0.998752
RNASEL	-1.18504	3.45745	5.58323	0.0255214	0.998752
RNPEP	-0.410065	6.64533	5.58048	0.0255545	0.998752
PPP5C	0.554086	4.8459	5.55621	0.0258486	0.998752
EEF2KMT	-0.72892	4.79091	5.55144	0.0259068	0.998752
IFIT1	-1.8407	5.77752	5.55034	0.0259203	0.998752
DCK	-0.746476	4.68354	5.51714	0.0263299	0.998752
C1orf159	-1.44637	3.0413	5.46648	0.026969	0.998752
COMMD1	0.339176	6.72604	5.45234	0.0271503	0.998752
BATF2	1.40088	5.60365	5.43616	0.0273596	0.998752
DUSP18	-1.02519	3.51474	5.42049	0.0275638	0.998752
MAP1LC3A	0.432913	7.06951	5.42032	0.0275661	0.998752
GAS6	-0.699554	6.11064	5.40372	0.0277844	0.998752
VMO1	-0.953731	4.32635	5.40084	0.0278224	0.998752
SNRPB	0.346452	7.35277	5.37556	0.0281591	0.998752
CAMK1	-0.537527	5.68517	5.34021	0.0286373	0.998752
RRP12	-1.40227	3.12161	5.33317	0.0287337	0.998752
CD68	0.434276	10.1005	5.33253	0.0287425	0.998752
LSM10	0.379186	6.66118	5.32915	0.0287888	0.998752
GAL3ST4	0.805103	3.9071	5.32084	0.0289032	0.998752
MRPL55	0.432189	6.09841	5.30645	0.0291026	0.998752
RPF2	0.541312	5.17084	5.28759	0.0293661	0.998752
FNDC3A	-0.652192	5.2479	5.27955	0.0294792	0.998752
HDDC2	0.591743	5.55681	5.272	0.0295859	0.998752
EFCAB2	-0.87689	3.78538	5.2612	0.0297392	0.998752
HERPUD2	0.800766	4.16936	5.24554	0.0299631	0.998752
IFT52	-0.793564	3.9441	5.23463	0.0301202	0.998752
BIRC6	-1.09604	4.17602	5.2245	0.0302669	0.998752
ZNF703	-1.17377	3.14962	5.20261	0.0305866	0.998752
CHST15	-1.27951	3.05104	5.19962	0.0306305	0.998752
N4BP1	-0.835616	4.00794	5.18405	0.0308605	0.998752
MRPS15	0.445172	6.42613	5.17838	0.0309447	0.998752
SERF1A	1.87398	3.21658	5.15925	0.0312309	0.998752
DBNDD2	-0.483419	5.93484	5.15344	0.0313183	0.998752
SCAPER	-1.0159	3.54266	5.1496	0.0313763	0.998752
MRPL2	1.33507	3.51807	5.14955	0.031377	0.998752
RRM2B	-1.25964	3.75369	5.13064	0.0316642	0.998752
SRA1	0.38366	6.87758	5.12784	0.031707	0.998752
PLXDC2	-0.460005	5.18013	5.11694	0.0318741	0.998752
LCOR	-1.26412	3.37188	5.11331	0.0319299	0.998752
COMMD9	0.322425	7.584	5.10263	0.0320949	0.998752
KIAA1143	-0.775403	4.17062	5.08964	0.0322968	0.998752
PSMC2	0.300333	7.8007	5.08297	0.032401	0.998752
PEX3	1.38845	3.27146	5.08067	0.0324371	0.998752
LINC00847	-0.95767	4.15275	5.0478	0.0329568	0.998752
LOC150776	-1.34615	3.46737	5.0433	0.0330287	0.998752
ZCCHC11	-0.91941	3.33866	5.03692	0.0331309	0.998752
GPATCH3	-0.823861	3.90359	5.02382	0.033342	0.998752
RAB5A	0.44758	6.11105	5.02075	0.0333916	0.998752
HSD11B1	0.696452	5.31108	5.01682	0.0334553	0.998752
BIN3	0.611314	4.96123	5.0062	0.0336281	0.998752
SLC35B4	-0.725339	4.31279	4.99287	0.0338464	0.998752
THOP1	0.890714	4.39883	4.98582	0.0339624	0.998752
UXS1	-0.497037	4.8621	4.9857	0.0339643	0.998752
DVL2	-0.74172	4.02296	4.97861	0.0340814	0.998752
RHBDD1	-1.07851	3.63523	4.97769	0.0340968	0.998752
TSC22D3	-0.58772	5.06907	4.97144	0.0342004	0.998752
SGTA	0.514519	5.59141	4.96621	0.0342874	0.998752
TNPO1	-0.52962	5.45203	4.94329	0.0346719	0.998752
SP110	-0.550378	5.64653	6.0349	0.0347699	0.998752
TAP2	0.774198	5.36462	4.937	0.0347782	0.998752
TCIRG1	-0.348422	7.57343	4.92025	0.0350633	0.998752
GLS	-1.05067	3.85093	4.88738	0.03563	0.998752
ACADS	-0.69891	4.8713	4.86618	0.0360008	0.998752
COG1	1.03382	3.32889	4.84898	0.0363049	0.998752
VCP	0.295349	7.66305	4.84542	0.0363682	0.998752
FABP4	-0.441492	8.1987	4.83653	0.0365267	0.998752
RPP40	-1.26172	3.41946	4.83192	0.0366093	0.998752
LONP2	-0.759908	4.29321	4.83105	0.0366249	0.998752
HMCES	0.719958	4.47195	4.82319	0.0367662	0.998752
ACOT7	0.86337	3.88209	4.81333	0.0369443	0.998752
SRBD1	0.93419	3.27477	4.81146	0.0369781	0.998752
ME1	-0.402693	6.68156	4.8017	0.0371554	0.998752
POLD2	0.56049	5.34183	4.7994	0.0371974	0.998752
RFX5	-0.614483	4.97615	4.79671	0.0372465	0.998752
UBE2J1	-0.566582	5.80941	4.7917	0.0373383	0.998752
SNX6	-0.301056	7.9266	4.7891	0.0373859	0.998752
RAB3IL1	0.64532	4.91233	4.78598	0.0374432	0.998752
RNASEH2A	-0.560174	4.60917	4.77288	0.0376848	0.998752
TRAK1	0.879022	3.831	4.77056	0.0377279	0.998752
DPM1	0.518002	5.47517	4.75126	0.0380875	0.998752
MPP1	-0.292029	7.724	4.74117	0.0382769	0.998752
SCO1	0.682326	4.85393	4.73187	0.0384526	0.998752
ESRRA	-0.902938	4.54566	4.71324	0.0388071	0.998752
BAG5	0.49826	4.68102	4.71219	0.0388271	0.998752
KDM3A	-1.09193	3.3753	4.71186	0.0388335	0.998752
EXOC3-AS1	1.4337	2.95705	4.70221	0.0390187	0.998752
PAFAH1B1	-0.504482	5.93472	4.69642	0.0391304	0.998752
SPI1	0.334453	7.92076	4.68909	0.039272	0.998752
ATG4D	-1.31238	3.19002	4.6879	0.0392952	0.998752
GLYR1	-0.671219	5.01813	4.68457	0.0393597	0.998752
DCAF7	-0.405918	6.29641	4.67193	0.0396063	0.998752
ERCC3	-0.740557	4.38112	4.67119	0.0396207	0.998752
ADAT3	-1.08382	3.13982	4.65294	0.0399798	0.998752
MMD	-0.57216	5.2892	4.64725	0.0400925	0.998752
GSR	-1.11026	4.13533	4.64485	0.0401401	0.998752
MYO1E	-0.411761	5.97836	4.63241	0.0403879	0.998752
PAICS	0.584009	4.29026	4.62341	0.0405684	0.998752
MCM3AP	0.793881	4.30116	4.61857	0.0406657	0.998752
ECHDC2	-0.704973	3.8366	4.60049	0.0410319	0.998752
CHCHD2	0.439075	7.25422	4.59495	0.0411447	0.998752
VKORC1L1	-1.15267	3.63	4.58912	0.041264	0.998752
LOC403323	1.55522	2.46976	4.58632	0.0413212	0.998752
COPG1	-0.479839	5.61859	4.58112	0.0414281	0.998752
WWP1	-0.579211	5.3558	4.57776	0.0414973	0.998752
CCRL2	0.401934	5.70931	4.57529	0.0415483	0.998752
FLYWCH2	0.649344	4.61179	4.563	0.0418026	0.998752
XIAP	-0.893674	4.27593	4.56291	0.0418044	0.998752
PSMB3	0.264673	8.89762	4.56056	0.0418534	0.998752
SEPT4	-3.32349	4.51985	4.61592	0.0418695	0.998752
SYS1	0.405579	5.51783	4.55964	0.0418726	0.998752
TRAPPC12	0.767615	4.24412	4.55746	0.041918	0.998752
CNIH3	1.0195	3.09266	4.54968	0.0420804	0.998752
ERMARD	-1.08354	3.55777	4.54859	0.0421032	0.998752
PSMD12	0.586684	5.82067	4.54225	0.0422362	0.998752
NUDT21	-0.570618	5.01987	4.53688	0.0423493	0.998752
NBL1	-0.664575	4.87785	4.52756	0.0425462	0.998752
CSNK1G2	-0.975376	3.82938	4.52721	0.0425536	0.998752
PSME2	0.27319	10.4201	4.5195	0.0427175	0.998752
TMEM167B	0.547021	4.9767	4.50917	0.0429379	0.998752
IL4I1	0.451076	8.90739	4.49936	0.0431485	0.998752
SLC17A5	-0.495018	5.38629	4.49526	0.0432368	0.998752
AMD1	-0.590048	4.61206	4.49436	0.0432563	0.998752
DDX54	0.485017	5.57764	4.4876	0.0434025	0.998752
DNASE2	0.371077	7.33627	4.47808	0.0436091	0.998752
E4F1	0.740568	4.02335	4.47	0.0437856	0.998752
IL10RB	0.294684	6.94588	4.45924	0.0440218	0.998752
TCF19	-0.906781	3.16925	4.45249	0.0441704	0.998752
ZFAND6	0.346995	6.94734	4.4401	0.0444452	0.998752
PRMT7	-0.896303	3.40496	4.42867	0.0447002	0.998752
CHP1	-0.936755	4.38289	4.39161	0.0455386	0.998752
DOCK4	-1.13984	3.5435	4.39142	0.045543	0.998752
MRPS14	0.399336	6.17807	4.3914	0.0455435	0.998752
GPCPD1	-1.03769	3.60395	4.38916	0.0455946	0.998752
ACTN4	-0.642151	4.8445	4.37586	0.0459002	0.998752
POP7	0.494167	5.2772	4.37227	0.045983	0.998752
MSN	-0.350205	6.74187	4.35962	0.0462764	0.998752
CFD	0.831914	4.23776	4.35325	0.0464248	0.998752
PLAUR	0.387612	8.77413	4.34353	0.0466526	0.998752
CTCF	-0.52805	4.89842	4.34063	0.0467207	0.998752
SYT17	-1.0711	3.36605	4.33788	0.0467853	0.998752
BCKDK	0.292475	7.30478	4.31521	0.0473229	0.998752
XRCC4	0.883448	3.64909	4.31354	0.0473627	0.998752
NFIC	0.496936	5.40983	4.30228	0.0476324	0.998752
MED25	-0.683103	4.73978	4.30178	0.0476444	0.998752
ARPC4	0.267549	7.88848	4.30023	0.0476819	0.998752
LPGAT1	-0.980036	3.54742	4.29474	0.047814	0.998752
CYP20A1	0.412515	5.24036	4.29162	0.0478893	0.998752
AK3	-0.523395	5.03841	4.29043	0.0479182	0.998752
HMGN4	-0.576702	4.65011	4.2886	0.0479625	0.998752
ZDHHC20	-1.25417	3.24125	4.28203	0.048122	0.998752
NBPF10	-1.66955	3.07137	4.27982	0.0481758	0.998752
SH3GL1	0.486587	5.39477	4.27329	0.0483349	0.998752
DENND4C	-0.722403	4.21921	4.27035	0.0484069	0.998752
STK24	-0.599135	4.66241	4.25698	0.0487352	0.998752
GLIPR1	-0.449026	6.77477	4.24803	0.0489565	0.998752
CWC25	-0.451141	4.75522	4.24148	0.0491191	0.998752
UBE2A	0.343155	7.1392	4.24124	0.0491251	0.998752
SECISBP2L	0.571224	4.62956	4.23533	0.0492724	0.998752
OASL	-1.73013	3.42349	4.23243	0.0493449	0.998752
P4HA1	0.588451	4.63106	4.22964	0.0494145	0.998752
ESF1	-0.462563	5.23379	4.22877	0.0494363	0.998752
PDK3	-0.561314	4.84379	4.2253	0.0495234	0.998752
MICB	1.03722	3.62519	4.22416	0.049552	0.998752
ZNF131	0.877237	3.5852	4.22259	0.0495916	0.998752
CDC42BPB	-1.40589	3.21487	4.21826	0.0497005	0.998752
NUP54	-0.780826	3.84	4.21381	0.0498129	0.998752
C1orf216	-1.12335	3.49676	4.2078	0.0499648	0.998752
GOLGB1	-0.446781	6.48854	4.19729	0.0502323	0.998752
ZC3H11A	-0.741043	4.13681	4.18897	0.0504448	0.998752
RNF2	-0.715913	3.93064	4.18076	0.0506557	0.998752
MT1E	0.549581	7.08983	4.17954	0.0506871	0.998752
ERCC4	0.737772	3.89906	4.17748	0.0507403	0.998752
CCDC47	-0.363816	6.00517	4.16114	0.0511636	0.998752
ATRX	-0.595996	5.34675	4.14008	0.0517152	0.998752
MAGOHB	0.595512	4.67732	4.13348	0.0518897	0.998752
CD200R1	-1.09155	3.42398	4.13143	0.0519438	0.998752
ETV6	-0.753531	4.24221	4.12254	0.05218	0.998752
AHI1	-0.933934	3.59759	4.11965	0.0522568	0.998752
TAB2	-0.856628	3.97063	4.10847	0.0525558	0.998752
PIP5K1C	0.55582	4.56801	4.10178	0.0527356	0.998752
ABRACL	0.28517	7.51696	4.10163	0.0527397	0.998752
WRNIP1	1.11877	3.52583	4.09575	0.0528982	0.998752
METAP1	-0.890804	3.57086	4.09554	0.0529039	0.998752
ANKS1A	-0.673643	4.15036	4.08925	0.0530744	0.998752
ZRANB2	0.483113	4.90329	4.0883	0.0531001	0.998752
ZNF281	-0.963176	3.76047	4.08342	0.0532328	0.998752
ANAPC10	0.530767	4.83869	4.08339	0.0532336	0.998752
RARRES1	-0.56385	6.03655	4.08158	0.0532829	0.998752
NCF1C	0.425148	7.2782	4.07927	0.053346	0.998752
FAM65A	-0.587107	4.73804	4.0773	0.0533997	0.998752
ILF2	0.321151	6.72092	4.07134	0.0535628	0.998752
AGPAT4	-0.899788	3.42049	4.0645	0.0537506	0.998752
HNRNPH3	0.468468	5.90295	4.06389	0.0537673	0.998752
OIP5-AS1	-0.585854	4.23066	4.06046	0.0538617	0.998752
SEPP1	-0.397721	11.3427	4.05896	0.0539031	0.998752
IFIT3	-0.987159	8.18428	4.05493	0.0540146	0.998752
MRPL11	0.40584	5.98372	4.05476	0.0540192	0.998752
BID	0.367908	7.50055	4.04904	0.0541779	0.998752
PSMC3	0.29296	7.46824	4.04504	0.0542889	0.998752
LACC1	0.404164	6.18904	4.04437	0.0543077	0.998752
BNIP2	-0.39013	5.90882	4.04012	0.0544261	0.998752
SCAMP3	0.316174	7.0688	4.03606	0.0545396	0.998752
COA4	0.491129	5.61353	4.03544	0.0545568	0.998752
DHRS7B	0.446788	5.1274	4.03429	0.0545892	0.998752
PDCD5	0.361341	7.20383	4.0307	0.0546896	0.998752
NAGPA	-0.401514	5.60237	4.0222	0.0549288	0.998752
STT3A	-0.3737	5.84927	4.01884	0.0550234	0.998752
MTERF1	-0.984514	3.2983	3.98984	0.0558495	0.998752
EVI2A	-0.404539	5.8874	3.98575	0.0559673	0.998752
LPCAT2	-0.587819	5.05397	3.9767	0.0562285	0.998752
PROS1	-0.733391	3.56536	3.97108	0.0563914	0.998752
MRPL22	0.328822	6.76679	3.96496	0.0565694	0.998752
SNTB1	-1.20849	3.31497	3.9635	0.0566118	0.998752
EIF4A1	0.237644	10.2427	3.96222	0.0566493	0.998752
ARF6	-0.379425	6.03708	3.95753	0.0567865	0.998752
ATG5	-0.510577	5.17392	3.95017	0.0570023	0.998752
RABGAP1	-1.24321	3.15113	3.93495	0.0574515	0.998752
FGD3	-0.885584	3.77082	3.92678	0.0576944	0.998752
RAP2C	-0.73127	4.05733	3.92074	0.0578747	0.998752
YWHAE	0.332958	7.18731	3.90975	0.0582042	0.998752
CPNE8	-1.00543	3.70812	3.89699	0.0585894	0.998752
PINK1	-0.485583	5.12187	3.88147	0.0590621	0.998752
WRAP73	0.677573	3.92952	3.8804	0.0590948	0.998752
NFX1	-0.761141	3.8816	3.87958	0.0591199	0.998752
PRPF31	0.375329	6.28107	3.87939	0.0591259	0.998752
SIGLEC10	0.480542	4.79209	3.87877	0.0591448	0.998752
MRPL28	0.304615	6.55899	3.86743	0.0594933	0.998752
ZP3	0.979054	3.36265	3.86643	0.0595243	0.998752
SLX1A	1.61113	6.06919	3.86283	0.0596352	0.998752
TPGS1	-0.557912	5.2979	3.8466	0.0601395	0.998752
MLLT4	-0.583312	4.83587	3.84288	0.0602559	0.998752
IVNS1ABP	-0.321327	6.77357	3.83683	0.0604454	0.998752
RBM23	0.513629	4.72961	3.83564	0.0604827	0.998752
TAPBP	-0.34181	7.63639	3.83171	0.0606065	0.998752
TARDBP	-0.492919	5.10722	3.82137	0.060933	0.998752
SRGAP1	-0.829867	4.05789	3.81801	0.0610394	0.998752
CTDSPL	-0.775114	3.59183	3.78388	0.0621339	0.998752
MTSS1	-0.566377	4.69498	3.77996	0.0622609	0.998752
PRDX1	0.234447	10.2619	3.77819	0.0623183	0.998752
PSMD6	0.357777	6.46392	3.77522	0.0624151	0.998752
GALNT2	-0.540095	4.78556	3.764	0.0627815	0.998752
RNASET2	-0.32799	7.9378	3.76211	0.0628432	0.998752
SIGLEC7	0.406687	5.58029	3.76046	0.0628974	0.998752
SETD5	-1.06871	3.50942	3.75785	0.0629832	0.998752
DPH7	0.802917	3.1524	3.75591	0.0630469	0.998752
G0S2	1.09493	4.12799	3.7521	0.0631726	0.998752
C16orf70	-0.673564	4.24524	3.74999	0.0632422	0.998752
RMND5A	-0.916537	3.62787	3.74873	0.0632838	0.998752
MED28	-0.378637	6.05224	3.74707	0.0633388	0.998752
AKIP1	0.302974	6.62645	3.73894	0.0636085	0.998752
FBXO9	0.647382	4.35874	3.73801	0.0636393	0.998752
MTIF3	-0.309602	6.0058	3.73735	0.0636616	0.998752
PTRH1	0.594351	4.67573	3.73009	0.0639037	0.998752
TMEM126A	0.356852	5.98924	3.71458	0.0644246	0.998752
COL9A2	-1.08843	2.95978	3.70302	0.0648159	0.998752
H1F0	0.537129	6.26357	3.70159	0.0648643	0.998752
LRRC41	-0.47482	5.38878	3.69649	0.0650377	0.998752
RTN4	-0.27058	8.02364	3.69423	0.0651149	0.998752
DNMT3A	-0.978659	3.93975	3.6851	0.0654275	0.998752
RTCA	-0.445513	5.47084	3.68187	0.0655385	0.998752
BDP1	-0.442412	5.51422	3.68125	0.06556	0.998752
BEST1	-0.810143	3.29581	3.67709	0.0657032	0.998752
ABHD10	0.79212	3.49609	3.67399	0.0658101	0.998752
UBIAD1	-0.709307	3.95375	3.67252	0.065861	0.998752
CIITA	-0.854826	4.14264	3.66574	0.0660959	0.998752
PIGBOS1	0.549866	4.67296	3.66379	0.0661637	0.998752
ASH1L	-0.664042	4.17605	3.66207	0.0662235	0.998752
BAG2	0.696142	3.78864	3.66195	0.0662275	0.998752
POMGNT2	-0.867565	3.50182	3.65895	0.0663323	0.998752
WDFY1	-0.690114	4.44954	3.65254	0.066556	0.998752
UTP14C	-0.964308	3.40472	3.63544	0.0671575	0.998752
FBXW2	0.53558	4.62181	3.63453	0.0671898	0.998752
ALG11	0.79927	4.33949	3.63201	0.067279	0.998752
FAM21A	0.575603	4.79496	3.62671	0.067467	0.998752
SDAD1	0.44692	5.30081	3.62487	0.0675325	0.998752
ARHGAP30	-0.349627	6.1324	3.6237	0.0675741	0.998752
TNIK	-0.775372	3.91782	3.61732	0.0678017	0.998752
MALSU1	0.420732	4.73382	3.61496	0.0678859	0.998752
PHAX	0.355229	5.73565	3.61376	0.067929	0.998752
GNAQ	-0.836601	4.10764	3.60974	0.0680731	0.998752
MT1A	0.851652	3.4028	3.60853	0.0681168	0.998752
CEBPD	-0.553462	5.95052	3.60782	0.0681423	0.998752
CIDECP	0.741576	3.63889	3.60649	0.06819	0.998752
AES	-0.45631	6.73657	3.6045	0.0682614	0.998752
MPG	0.411222	6.17259	3.59901	0.0684595	0.998752
CRELD1	0.696207	4.12208	3.59459	0.0686196	0.998752
PLD2	-0.808889	3.62224	3.59284	0.0686828	0.998752
RNF115	-0.44058	5.18462	3.58957	0.0688015	0.998752
CALML4	-0.425613	5.20096	3.58327	0.0690308	0.998752
ACADVL	-0.267772	8.39174	3.57945	0.0691703	0.998752
KIAA0232	0.5639	4.3178	3.57477	0.0693417	0.998752
HNRNPA2B1	0.2208	8.93257	3.56638	0.0696502	0.998752
HP1BP3	-0.520432	4.89928	3.56569	0.0696753	0.998752
FSCN1	0.418755	6.20967	3.55195	0.0701837	0.998752
ROCK1	-0.483912	5.73252	3.54947	0.0702763	0.998752
KPNB1	-0.434262	6.56375	3.54698	0.0703688	0.998752
POLR2B	-0.586356	4.49646	3.54674	0.0703777	0.998752
OCSTAMP	0.682908	4.73769	3.54305	0.0705156	0.998752
CCT8	0.290654	7.03194	3.54285	0.0705229	0.998752
ITGB1	-0.405315	7.25905	3.53959	0.070645	0.998752
CDK5	-0.344093	5.61237	3.53668	0.0707538	0.998752
SH3GLB1	-0.288541	6.81128	3.53543	0.0708007	0.998752
COG7	0.850135	3.36118	3.53381	0.0708616	0.998752
ZNF593	0.55287	5.07479	3.5253	0.0711823	0.998752
B4GALT1	0.674555	4.51466	3.52344	0.0712524	0.998752
SRSF6	-0.619123	4.18366	3.52103	0.0713435	0.998752
GAR1	0.61594	4.72818	3.51626	0.0715245	0.998752
CNOT10	0.581823	4.39578	3.51575	0.0715437	0.998752
TIFAB	0.587494	4.91986	3.50946	0.0717833	0.998752
LPIN1	-0.930824	3.61217	3.50896	0.0718022	0.998752
DNAJC10	-0.605942	4.53005	3.50494	0.0719556	0.998752
TAF7	0.401967	5.85635	3.5006	0.072122	0.998752
NUDT15	0.781523	3.59937	3.49162	0.072467	0.998752
CTU2	0.914089	3.422	3.4894	0.0725526	0.998752
TMEM219	-0.20735	7.80633	3.48836	0.0725928	0.998752
GPR89B	0.943887	3.2035	3.48487	0.0727275	0.998752
SF3B3	-0.691966	3.8537	3.48355	0.0727788	0.998752
COQ3	-1.02756	3.23774	3.47298	0.0731893	0.998752
BIN2	0.388443	6.07427	3.47296	0.0731899	0.998752
PDCD1LG2	-0.641282	4.39563	3.47251	0.0732074	0.998752
CNOT1	0.524028	4.72946	3.46901	0.073344	0.998752
DDX41	0.391717	5.49429	3.46882	0.0733516	0.998752
GLA	0.261155	7.59312	3.4673	0.0734109	0.998752
N4BP2L2	-0.494497	5.26453	3.46681	0.0734303	0.998752
MARCH6	-0.707161	4.48277	3.45909	0.0737325	0.998752
CWF19L2	0.643452	4.41006	3.4582	0.0737679	0.998752
RBM12	-0.950189	3.35409	3.4555	0.0738741	0.998752
TPP2	-0.743246	3.7446	3.451	0.0740515	0.998752
ARIH1	1.03631	3.45658	3.44522	0.0742799	0.998752
MARCH7	-0.657299	3.94399	3.44435	0.0743146	0.998752
FAM200B	-0.435645	5.2177	3.4338	0.0747341	0.998752
GPN3	0.318994	5.97848	3.43349	0.0747467	0.998752
SIDT2	-1.10787	3.93568	3.42919	0.0749185	0.998752
EZH1	-0.817023	3.38436	3.42635	0.0750321	0.998752
C1orf27	-0.559903	4.21456	3.42545	0.0750682	0.998752
NR1H3	0.340669	7.79352	3.42007	0.0752843	0.998752
RPAP3	-0.6396	4.25972	3.41983	0.075294	0.998752
NOB1	-0.559562	4.47658	3.41749	0.0753882	0.998752
IL12RB1	1.02695	3.49341	3.41646	0.0754297	0.998752
TNFSF15	0.9478	3.81012	3.41399	0.0755294	0.998752
HDAC5	-0.486864	4.9664	3.41251	0.0755894	0.998752
CEBPG	-0.431128	5.25921	3.40637	0.0758378	0.998752
TUG1	-0.998999	3.30558	3.40492	0.0758969	0.998752
S1PR2	-1.04244	4.17147	3.40372	0.0759456	0.998752
SEH1L	-0.686325	3.93878	3.40198	0.0760162	0.998752
MARK3	-0.654125	4.33062	3.40173	0.0760263	0.998752
ANKRD12	-0.370763	6.56471	3.39829	0.0761666	0.998752
STAC3	0.585595	4.38467	3.39821	0.0761696	0.998752
STX3	-0.587418	4.40113	3.39599	0.0762604	0.998752
CXCL12	-0.567678	5.95145	3.39019	0.0764976	0.998752
TBC1D22A	-0.466926	5.4843	3.38921	0.0765377	0.998752
MPLKIP	0.350793	5.62888	3.36908	0.0773682	0.998752
UBXN1	0.246303	7.29347	3.36743	0.0774366	0.998752
SNRPA1	0.383434	6.0675	3.36694	0.0774571	0.998752
CPSF6	-0.431193	5.23592	3.36625	0.0774858	0.998752
PANX1	-1.0079	3.72784	3.3585	0.0778085	0.998752
NFKB2	0.823259	4.01295	3.34466	0.0783893	0.998752
NPRL3	0.898439	3.59432	3.34414	0.0784111	0.998752
SHKBP1	0.310847	6.9154	3.34413	0.0784117	0.998752
TRIM22	-0.499155	5.84504	3.33752	0.0786904	0.998752
SNRNP35	0.417118	5.0791	3.33696	0.0787144	0.998752
CTSH	0.263091	9.11153	3.33654	0.0787322	0.998752
MTA3	-0.902886	3.5051	3.33601	0.0787547	0.998752
KIAA2018	0.993375	3.09442	3.33521	0.0787885	0.998752
ARG2	-0.405731	5.50911	3.33434	0.0788254	0.998752
RPUSD4	0.787205	3.7025	3.33228	0.0789125	0.998752
TGFBR3L	0.83338	3.14474	3.3285	0.0790732	0.998752
HSD17B12	-0.410951	5.45592	3.32531	0.0792094	0.998752
RGL2	-0.526298	4.38274	3.3197	0.0794486	0.998752
ERGIC1	-0.574947	4.0804	3.31408	0.0796895	0.998752
CAND1	-0.72592	3.60632	3.31359	0.0797106	0.998752
TMEM161B-AS1	-1.01886	3.07944	3.31252	0.0797565	0.998752
FRA10AC1	-0.536363	4.58761	3.30971	0.0798772	0.998752
MIER1	0.565492	5.14217	3.30025	0.0802855	0.998752
ENSA	0.283861	7.64091	3.29956	0.0803155	0.998752
IL17RC	-0.661319	4.04897	3.29713	0.080421	0.998752
LY86	0.269025	6.9786	3.28748	0.0808406	0.998752
SLC27A3	-0.439929	5.45673	3.28204	0.0810783	0.998752
HLA-DQA2	0.467222	6.04523	3.28068	0.081138	0.998752
TNNT1	-0.50479	5.60873	3.28054	0.0811441	0.998752
UBL3	-0.532656	4.83252	3.28001	0.0811675	0.998752
MOB3C	0.60897	4.7166	3.27535	0.081372	0.998752
HDDC3	-0.611539	4.39949	3.27252	0.0814965	0.998752
OGFOD2	0.552233	4.2343	3.26391	0.0818765	0.998752
GTF3C2	-0.699892	4.21818	3.26376	0.081883	0.998752
NAGK	0.239719	9.18647	3.2531	0.0823566	0.998752
PDXK	0.370987	7.02723	3.25251	0.082383	0.998752
RAD51L3-RFFL	-2.23005	2.95197	3.25124	0.0824394	0.998752
SACM1L	-0.860592	3.82139	3.25022	0.0824851	0.998752
CYLD	-0.734234	4.56097	3.24384	0.0827703	0.998752
MRPL36	0.413017	6.12261	3.23715	0.083071	0.998752
RPIA	0.523561	4.2604	3.2342	0.0832038	0.998752
CYCS	0.234476	8.14177	3.22694	0.0835319	0.998752
HLA-B	0.213553	10.6281	3.22685	0.0835358	0.998752
TFE3	-0.447806	4.68832	3.22506	0.0836172	0.998752
SEP15	0.228504	8.25441	3.22501	0.0836193	0.998752
CD164	-0.272369	7.72968	3.2196	0.0838651	0.998752
CCDC124	0.260421	6.98609	3.21931	0.0838783	0.998752
SMC6	-0.6516	4.11398	3.21768	0.0839522	0.998752
REV1	-0.979732	3.28842	3.21435	0.0841042	0.998752
LOC146880	-0.895189	3.49007	3.2113	0.0842435	0.998752
TSEN15	-0.502015	4.51	3.20865	0.084365	0.998752
NRBF2	-0.293588	6.25875	3.2059	0.0844908	0.998752
TMEM199	0.357668	6.00684	3.19569	0.0849611	0.998752
FKBP4	0.32415	5.90371	3.19051	0.0852005	0.998752
TALDO1	0.257165	10.184	3.18191	0.0855998	0.998752
CAMK1D	-0.617036	4.13076	3.18034	0.0856729	0.998752
MTX2	0.429443	5.38147	3.17925	0.0857239	0.998752
UBALD2	-0.903451	3.72376	3.17748	0.0858066	0.998752
STIP1	0.289957	7.202	3.17368	0.0859842	0.998752
HARS2	-0.727615	3.74217	3.17326	0.086004	0.998752
SMC1A	0.450748	5.65382	3.17098	0.0861104	0.998752
VEZF1	0.604987	4.19134	3.16986	0.0861632	0.998752
TMEM236	0.792229	3.52803	3.16777	0.0862615	0.998752
STBD1	1.31462	2.93779	3.16776	0.086262	0.998752
ABI3	-0.564655	5.42265	3.1658	0.0863537	0.998752
EDF1	0.261973	8.46276	3.16337	0.0864682	0.998752
PRRC1	-0.563387	4.37647	3.16312	0.0864801	0.998752
SPSB1	-0.708597	3.86955	3.15162	0.0870241	0.998752
NR3C1	-0.38409	5.76527	3.14991	0.087105	0.998752
SRSF8	-0.805137	3.57673	3.1491	0.0871434	0.998752
IER3	0.750105	3.82869	3.14428	0.087373	0.998752
CENPU	0.765282	3.61537	3.14096	0.0875312	0.998752
KANK2	-0.916278	2.97341	3.13581	0.0877778	0.998752
HDGFRP2	-0.689689	3.81105	3.13533	0.0878007	0.998752
CLTC	-0.467435	6.39233	3.12984	0.0880646	0.998752
SEC24C	-0.611764	4.28288	3.12742	0.0881811	0.998752
EEPD1	-0.462722	4.88064	3.12163	0.0884603	0.998752
ITGAL	-0.517621	4.97516	3.12162	0.0884611	0.998752
UBR2	0.810422	3.84498	3.11237	0.0889094	0.998752
VPS33B	0.872624	3.31625	3.11194	0.0889307	0.998752
AKAP17A	0.806881	3.71509	3.11175	0.0889397	0.998752
ZFP36	-0.398913	5.58762	3.11153	0.0889503	0.998752
RWDD4	-0.617321	4.20302	3.10813	0.089116	0.998752
INIP	0.418822	4.9089	3.1063	0.0892054	0.998752
LRWD1	1.18298	3.10586	3.10605	0.0892173	0.998752
PIK3IP1	-0.441876	5.76394	3.10532	0.0892531	0.998752
DDX23	0.48536	4.88354	3.1011	0.0894594	0.998752
VMA21	0.471135	5.05838	3.09819	0.0896021	0.998752
C12orf65	0.533223	4.46094	3.09447	0.089785	0.998752
RSBN1L	-0.403293	5.29765	3.09085	0.0899633	0.998752
GLE1	-0.626141	3.93042	3.08559	0.0902229	0.998752
COA3	0.263487	6.96328	3.08141	0.0904301	0.998752
ITFG2	0.695952	3.6442	3.06972	0.091012	0.998752
TGIF2	-0.840126	3.63087	3.06624	0.0911856	0.998752
PAPSS1	-0.335337	6.30087	3.06273	0.0913617	0.998752
APLP2	-0.206074	8.95109	3.06089	0.0914539	0.998752
GZF1	0.894024	3.17821	3.05592	0.0917044	0.998752
LINC01272	0.312315	7.29826	3.0549	0.0917553	0.998752
EHD1	0.570381	5.23599	3.05414	0.0917938	0.998752
ALKBH4	0.610645	3.93103	3.05368	0.0918169	0.998752
DUSP6	0.592904	5.24899	3.05306	0.0918484	0.998752
SLC25A39	0.325119	6.78748	3.04487	0.0922627	0.998752
BRCC3	0.35214	5.61139	3.04088	0.0924657	0.998752
CHIC2	0.624569	4.26084	3.03947	0.0925374	0.998752
PDE4DIP	0.602999	4.71959	3.03914	0.0925541	0.998752
RNF135	0.379237	5.32023	3.03544	0.0927428	0.998752
NEK7	-0.825052	3.61304	3.03352	0.0928408	0.998752
FADD	-0.403075	5.4213	3.03291	0.0928718	0.998752
ORAI1	-0.563807	4.81716	3.0327	0.0928827	0.998752
FILIP1L	-0.901957	3.45988	3.03258	0.092889	0.998752
RASSF5	-0.621059	4.11355	3.03051	0.0929947	0.998752
PLA2G4C	0.593734	4.76307	3.02869	0.093088	0.998752
DEK	-0.281287	6.87844	3.02728	0.0931605	0.998752
VAMP4	-0.6514	4.14547	3.02617	0.0932175	0.998752
ST6GALNAC6	-0.429055	5.0496	3.02278	0.0933917	0.998752
MRPS25	0.288346	6.26121	3.01941	0.0935651	0.998752
CCSER2	0.536669	4.72581	3.01874	0.0935997	0.998752
HMOX2	0.307142	6.20989	3.01666	0.0937069	0.998752
STK4	0.39874	5.57509	3.01593	0.0937446	0.998752
FPR3	0.479054	5.19091	3.00024	0.0945597	0.998752
S100A12	-0.840746	3.7002	2.99867	0.0946414	0.998752
RPL13A	0.20686	10.7533	2.99795	0.094679	0.998752
MARS	0.427723	5.35026	2.99716	0.0947204	0.998752
SRM	-0.806572	5.14889	2.99345	0.0949148	0.998752
PRKAB1	0.54228	4.14379	2.99256	0.0949612	0.998752
MERTK	-0.868325	2.99941	2.99161	0.095011	0.998752
PSMB10	0.2229	8.84972	2.99093	0.0950469	0.998752
RAB1B	-0.447049	6.27324	2.98313	0.0954574	0.998752
TMX2	0.291144	6.30012	2.98211	0.0955115	0.998752
SURF6	0.482717	4.87049	2.98128	0.0955554	0.998752
RPA2	0.328455	6.15237	2.98082	0.0955792	0.998752
MT1M	0.445657	7.8174	2.98082	0.0955793	0.998752
PPM1M	-0.410702	4.99464	2.97947	0.0956509	0.998752
BRD8	-0.599159	3.92093	2.96408	0.0964688	0.998752
BRMS1	0.309551	5.90292	2.96361	0.0964938	0.998752
PIAS3	-1.12483	3.1423	2.95834	0.0967758	0.998752
CXCL9	0.628115	9.36827	2.95574	0.0969152	0.998752
IL32	0.35494	8.68617	2.95381	0.0970189	0.998752
ATL3	0.487561	4.51012	2.95056	0.0971937	0.998752
FOLR2	0.243315	9.92402	2.94659	0.0974082	0.998752
ADAM9	-0.419058	5.75946	2.94562	0.0974605	0.998752
RBM8A	0.294176	7.08412	2.94512	0.0974874	0.998752
ERP29	-0.233038	7.75474	2.9433	0.097586	0.998752
CD14	0.23829	10.5995	2.94195	0.0976589	0.998752
GPRIN3	0.457521	4.58586	2.94076	0.0977235	0.998752
ANGEL1	0.81494	3.31471	2.93941	0.0977967	0.998752
CHD2	0.401264	5.30857	2.93925	0.0978051	0.998752
LLPH	0.382323	5.65373	2.93685	0.0979357	0.998752
HSD17B11	-0.299225	5.91369	2.93107	0.0982504	0.998752
SPINT2	-0.222371	6.92628	2.93049	0.0982817	0.998752
C7orf55-LUC7L2	-6.23579	3.31321	3.0339	0.0983717	0.998752
DNMT1	-0.241242	7.31952	2.92805	0.0984149	0.998752
CASP8	-0.864769	3.55001	2.92732	0.0984549	0.998752
TK2	-0.523419	4.12433	2.92718	0.0984627	0.998752
PRAF2	0.757395	3.66756	2.9256	0.0985491	0.998752
CD300C	0.522524	4.51651	2.92348	0.0986654	0.998752
BCL2A1	0.444042	7.02061	2.91828	0.0989509	0.998752
PLBD2	-0.471913	4.62497	2.91492	0.0991355	0.998752
LPP	-0.654977	4.58248	2.91433	0.0991684	0.998752
SEC11C	0.244529	7.11021	2.91373	0.0992013	0.998752
RHOT1	-0.579343	4.05578	2.9112	0.0993411	0.998752
PMM2	0.603213	4.42779	2.89988	0.0999686	0.998752
TOR1B	-0.695264	4.13187	2.89953	0.0999879	0.998752
C12orf43	0.595438	4.22411	2.89523	0.100228	0.998752
ATG3	0.235308	7.34373	2.89158	0.100432	0.998752
TRAPPC2B	0.501692	4.72673	2.89036	0.1005	0.998752
BACE2	-0.548003	4.75728	2.88075	0.101039	0.998752
CLTB	0.275563	6.22276	2.8777	0.101211	0.998752
ERAP1	-0.858033	3.70467	2.87535	0.101344	0.998752
EZH2	-0.882532	3.28308	2.87516	0.101355	0.998752
EXOSC3	0.402514	5.17971	2.87454	0.10139	0.998752
DDIT4L	-0.331424	6.64568	2.87115	0.101582	0.998752
SSBP4	0.444532	4.82756	2.86971	0.101664	0.998752
R3HCC1	0.383205	4.97638	2.86941	0.10168	0.998752
TRAPPC13	-0.735216	3.63233	2.86398	0.101989	0.998752
FBXO8	-0.752293	3.57178	2.86064	0.102179	0.998752
GPBAR1	0.96117	3.70984	2.85991	0.102221	0.998752
CCDC91	-0.407985	5.12477	2.85876	0.102287	0.998752
USP25	-0.891336	3.42962	2.8583	0.102313	0.998752
EBI3	0.281705	6.71235	2.85789	0.102336	0.998752
PAF1	0.432205	4.87153	2.85747	0.10236	0.998752
CALCOCO2	-0.678738	4.57261	2.85722	0.102375	0.998752
SORT1	-0.377522	5.54477	2.85003	0.102787	0.998752
LOC101926963	-0.745796	3.74685	2.84983	0.102798	0.998752
ATP6V0C	0.189735	9.70192	2.84707	0.102957	0.998752
STK25	-0.49555	5.22049	2.84618	0.103008	0.998752
TACC3	-0.432487	4.67352	2.84367	0.103153	0.998752
SUPT5H	-0.38305	5.3501	2.83667	0.103558	0.998752
NUBP2	0.337259	5.80242	2.83507	0.10365	0.998752
ZNF410	-0.488695	4.43488	2.83459	0.103679	0.998752
CYTH1	-0.368282	5.43795	2.83395	0.103716	0.998752
SGPL1	-0.672773	4.8021	2.8329	0.103776	0.998752
AARSD1	0.455638	4.60664	2.98244	0.104075	0.998752
RAB43	-1.63563	3.76112	2.82593	0.104182	0.998752
HADHB	-0.250379	6.97863	2.8236	0.104318	0.998752
MYL12B	0.19122	8.65174	2.82252	0.104382	0.998752
TSC22D1	-0.436425	6.02742	2.82096	0.104473	0.998752
SNRPG	0.34935	7.85283	2.82056	0.104496	0.998752
PRR5	0.452496	4.49335	2.82026	0.104514	0.998752
KCNK13	-0.854674	3.43644	2.81865	0.104608	0.998752
TM7SF2	-0.585313	3.93454	2.81804	0.104644	0.998752
SLC25A1	-0.352694	5.80912	2.81719	0.104694	0.998752
REEP3	-0.365963	5.57371	2.81672	0.104721	0.998752
SLC43A2	-0.439508	5.33321	2.81541	0.104798	0.998752
TBC1D12	-0.742779	3.55081	2.815	0.104823	0.998752
CTNS	0.351902	5.69931	2.81421	0.104869	0.998752
FXN	0.532731	4.19303	2.81239	0.104976	0.998752
FGD6	-0.891764	3.54104	2.80745	0.105267	0.998752
ZNF638	0.424082	5.08354	2.80687	0.105301	0.998752
ZNFX1	-0.464902	5.85751	2.80669	0.105312	0.998752
WWP2	-0.626628	3.98653	2.80429	0.105454	0.998752
NQO2	-0.254402	7.02985	2.80355	0.105498	0.998752
IFT22	0.752116	3.51803	2.80293	0.105534	0.998752
XRCC6BP1	-0.729453	3.40517	2.80224	0.105575	0.998752
TMEM123	-0.318969	6.60276	2.79927	0.105751	0.998752
GARS	-0.374683	5.61064	2.79429	0.106047	0.998752
HDGF	0.363012	6.0537	2.79416	0.106056	0.998752
FPR1	0.365349	6.36602	2.79182	0.106195	0.998752
TRPM4	-0.836638	3.43079	2.78109	0.106837	0.998752
RAMP1	-0.943154	4.33299	2.77865	0.106984	0.998752
CYB5A	0.274035	6.95995	2.77659	0.107108	0.998752
RAP1A	-0.274495	7.24778	2.7763	0.107125	0.998752
ARHGAP27	-0.724071	3.83798	2.77253	0.107353	0.998752
ACOT13	0.231131	7.5551	2.77233	0.107365	0.998752
ARPC1B	0.179558	10.3892	2.76892	0.107571	0.998752
GPD2	-0.558746	4.42247	2.76827	0.10761	0.998752
CNOT3	-0.731086	3.37189	2.7673	0.107669	0.998752
WWC3	-0.774812	3.54292	2.76374	0.107885	0.998752
LPL	-0.491505	5.68437	2.76305	0.107927	0.998752
NUMA1	-0.395864	4.80164	2.76211	0.107984	0.998752
SLC25A25	-0.880005	3.42234	2.76041	0.108088	0.998752
AXL	-0.94594	4.10772	2.75858	0.108199	0.998752
APOL3	0.600431	7.43858	2.75728	0.108279	0.998752
SNX27	-0.439211	5.20724	2.75006	0.10872	0.998752
R3HCC1L	-0.924042	3.29321	2.74605	0.108966	0.998752
POP4	0.315162	6.37585	2.74558	0.108995	0.998752
CARS	0.502272	4.57001	2.74493	0.109035	0.998752
FAM96B	0.270812	7.34652	2.74199	0.109216	0.998752
NXF1	0.714372	3.85837	2.74171	0.109234	0.998752
LAMTOR4	0.258196	7.7909	2.74124	0.109263	0.998752
SPTLC2	0.468262	4.52993	3.06469	0.109508	0.998752
RGCC	-0.336113	7.68744	2.73714	0.109515	0.998752
C21orf59	0.35873	5.18537	2.73489	0.109654	0.998752
TNFSF13	0.265178	7.64515	2.73266	0.109793	0.998752
TMEM55A	-0.422171	4.87742	2.72859	0.110045	0.998752
DUSP12	0.372786	5.10081	2.72611	0.1102	0.998752
ZC3HC1	-0.531291	4.34219	2.72355	0.110359	0.998752
GRHPR	0.333106	5.48292	2.72185	0.110466	0.998752
RAB3GAP1	-0.610677	4.04935	2.72114	0.11051	0.998752
SDC2	-0.360886	6.98237	2.72009	0.110576	0.998752
MYO1C	-0.466522	4.79257	2.71654	0.110798	0.998752
PLEKHA1	-0.452329	4.7771	2.71526	0.110878	0.998752
AKR7A2	-0.358686	5.9538	2.71282	0.111031	0.998752
LIMA1	-0.434331	5.40191	2.71116	0.111135	0.998752
RHNO1	0.382259	5.45756	2.70748	0.111367	0.998752
ATAD2	-0.613586	4.0172	2.70611	0.111453	0.998752
L3MBTL2	0.54943	4.45716	2.70605	0.111457	0.998752
PLA2G4A	-0.963441	3.86055	2.70352	0.111617	0.998752
EMC10	-0.475816	4.8401	2.69548	0.112127	0.998752
MFSD8	-0.743201	3.2565	2.69479	0.11217	0.998752
FLT1	-1.13372	3.227	2.68555	0.11276	0.998752
CYB561D2	0.334942	5.88074	2.68436	0.112835	0.998752
AMPD2	0.780636	3.19529	2.68381	0.11287	0.998752
HLA-A	0.20059	9.84793	2.68215	0.112977	0.998752
UBXN4	0.256128	7.18567	2.68091	0.113057	0.998752
SMARCC2	-0.398093	5.01476	2.68037	0.113091	0.998752
HOMER3	-0.416409	5.1723	2.67445	0.113472	0.998752
GOLGA8A	-1.00478	3.30864	2.67442	0.113473	0.998752
MANBA	-0.411238	5.14733	2.67421	0.113487	0.998752
AGPS	-0.52528	4.39253	2.6725	0.113598	0.998752
NBR1	-0.444115	5.07918	2.67048	0.113728	0.998752
KCTD17	0.593355	3.82601	2.66945	0.113795	0.998752
DNAJC14	-0.700551	3.65899	2.66577	0.114032	0.998752
CCL3L3	0.662379	6.12978	2.66092	0.114347	0.998752
VPS37B	-0.693449	3.68072	2.65899	0.114472	0.998752
TMEM165	-0.343911	6.69572	2.65877	0.114487	0.998752
RANGAP1	0.401917	4.90442	2.65111	0.114987	0.998752
POLR2G	0.272311	6.47586	2.64839	0.115165	0.998752
PGA3	-0.64924	4.10064	2.64723	0.115241	0.998752
NDUFB6	0.293944	7.37448	2.647	0.115256	0.998752
PARP12	-0.343032	5.94563	2.64359	0.11548	0.998752
DNAJC5	-0.480424	5.58435	2.63928	0.115764	0.998752
TBC1D15	-0.533228	4.64115	2.63578	0.115995	0.998752
TMEM51	-0.434528	4.70879	2.63559	0.116007	0.998752
LRRK2	-1.02855	4.16743	2.63168	0.116266	0.998752
CD2BP2	0.329356	6.09482	2.62619	0.11663	0.998752
RGS14	-1.01973	3.46569	2.62294	0.116847	0.998752
EXOC6	-0.809666	3.23459	2.61717	0.117232	0.998752
PTP4A2	-0.620789	6.85285	2.61684	0.117254	0.998752
TM9SF3	-0.414499	5.47461	2.61674	0.117261	0.998752
BSDC1	-0.474775	4.64025	2.61549	0.117345	0.998752
ITPR2	0.268605	7.09478	2.60976	0.117729	0.998752
SF3A3	0.314311	6.10881	2.60973	0.117731	0.998752
LUC7L	-0.444842	4.30927	2.60834	0.117825	0.998752
ATXN3	-0.401312	4.67039	2.60808	0.117842	0.998752
ETF1	-0.346321	5.54151	2.75498	0.117942	0.998752
FTH1	0.232877	16.1029	2.60561	0.118009	0.998752
TXN	0.260095	11.3845	2.60505	0.118047	0.998752
TMEM138	0.335923	6.81405	2.60121	0.118306	0.998752
ADRBK2	-0.539184	4.36665	2.59866	0.118478	0.998752
NUDT18	-0.974701	3.21479	2.59629	0.118639	0.998752
TIMM23	0.299649	6.1753	2.59521	0.118712	0.998752
ZBTB45	-0.552934	4.11199	2.5875	0.119237	0.998752
PEF1	0.3625	5.86317	2.58229	0.119593	0.998752
GATM	-0.367438	5.56061	2.58218	0.119601	0.998752
TNFRSF10B	-0.560273	4.28155	2.58075	0.119699	0.998752
GIMAP4	0.297615	6.87639	2.5781	0.11988	0.998752
POLK	0.769959	3.12649	2.57607	0.12002	0.998752
LSS	-0.545577	4.61632	2.57323	0.120215	0.998752
C21orf2	0.419714	4.5677	2.57253	0.120263	0.998752
SQSTM1	0.264982	9.81594	2.57087	0.120378	0.998752
ACAA2	0.288961	6.72729	2.56946	0.120476	0.998752
JUN	-0.353977	6.04473	2.56691	0.120652	0.998752
CASP6	0.38413	4.90133	2.56683	0.120657	0.998752
NOL12	0.562804	4.35252	2.56483	0.120795	0.998752
ETFDH	0.438514	4.54902	2.68006	0.120851	0.998752
POLD1	-0.524453	4.16895	2.5614	0.121033	0.998752
GK	-0.324608	7.07684	2.56	0.121131	0.998752
C10orf54	-0.370345	5.54758	2.55775	0.121288	0.998752
QTRT1	0.549127	4.20404	2.55466	0.121502	0.998752
ATG13	0.423337	4.96929	2.55148	0.121724	0.998752
AGPAT5	-0.637669	3.73759	2.54979	0.121843	0.998752
HLA-DQA1	0.377651	7.39523	2.54961	0.121856	0.998752
TIMP2	-0.415514	6.24661	2.54346	0.122287	0.998752
GORASP2	-0.338466	5.60144	2.54272	0.122339	0.998752
PIP4K2B	0.684517	3.68436	2.54193	0.122394	0.998752
SMIM3	-0.299467	5.8957	2.53943	0.12257	0.998752
CCDC106	-0.455658	4.79912	2.53694	0.122746	0.998752
TEFM	-0.692951	4.19772	2.53526	0.122864	0.998752
TCTN3	0.398693	5.05227	2.53417	0.122941	0.998752
PTPN18	-0.412254	5.25267	2.53333	0.123001	0.998752
ATG16L2	-0.502563	4.23519	2.53308	0.123019	0.998752
HEBP2	-0.378632	5.25941	2.53273	0.123044	0.998752
CTR9	-0.384517	4.81257	2.53122	0.12315	0.998752
ZYX	-0.242688	8.30953	2.52729	0.123429	0.998752
GALNT11	-0.356621	4.77531	2.5228	0.123748	0.998752
ANP32E	-0.421252	5.41164	2.52064	0.123903	0.998752
BLMH	-0.961465	3.46853	2.51943	0.123989	0.998752
EFTUD1	0.604321	3.47314	2.52163	0.124048	0.998752
TBC1D10B	-0.687491	4.19594	2.51817	0.124079	0.998752
NELFCD	-0.404353	5.2991	2.5138	0.124392	0.998752
CHM	-0.761837	3.53083	2.51314	0.124439	0.998752
PPP1CB	-0.501236	5.14196	2.51179	0.124536	0.998752
C4orf32	-0.692522	4.31162	2.51069	0.124615	0.998752
PBRM1	-0.332758	5.79324	2.51055	0.124625	0.998752
CETN3	0.53163	3.84513	2.5081	0.124801	0.998752
USP18	-1.00036	3.95471	2.50683	0.124893	0.998752
COLGALT1	-0.259109	6.71601	2.50222	0.125226	0.998752
XRN2	-0.299346	6.06011	2.50026	0.125367	0.998752
CLEC4E	0.533768	5.27646	2.4983	0.125509	0.998752
C15orf48	0.354081	9.0429	2.49729	0.125582	0.998752
DVL3	0.658325	3.68348	2.49635	0.12565	0.998752
USO1	-0.344626	5.40924	2.49538	0.125721	0.998752
ISYNA1	0.676329	3.62404	2.49465	0.125773	0.998752
CXorf40B	0.791032	3.35831	2.49418	0.125808	0.998752
CARS2	-0.718456	3.99342	2.49414	0.125811	0.998752
AGTRAP	0.267779	7.21507	2.49296	0.125897	0.998752
LYSMD2	-0.45571	5.55789	2.49239	0.125938	0.998752
ZBTB43	-0.653213	3.90541	2.49222	0.125951	0.998752
MED12	-0.902808	3.27598	2.4922	0.125952	0.998752
AP1B1	-0.255104	7.31734	2.49103	0.126037	0.998752
MCU	-0.840204	3.17872	2.49	0.126112	0.998752
RABGGTA	0.419147	5.17781	2.48931	0.126162	0.998752
CANT1	-0.582765	4.24099	2.48705	0.126327	0.998752
PTPRE	0.307653	7.38403	2.48595	0.126408	0.998752
AK2	-0.260606	6.77061	2.48595	0.126408	0.998752
HSPBAP1	-0.555997	3.88489	2.48548	0.126442	0.998752
PSMA7	0.18317	9.41521	2.48332	0.1266	0.998752
MIA3	0.341942	5.12644	2.48265	0.126649	0.998752
XBP1	0.395675	5.52608	2.48173	0.126716	0.998752
POLRMT	0.737635	3.6452	2.48156	0.126728	0.998752
PHB	0.229751	7.72866	2.4796	0.126873	0.998752
SLC25A33	0.583879	3.85707	2.47496	0.127213	0.998752
RAB29	-0.332391	5.62349	2.46563	0.127902	0.998752
ZNF444	-0.662035	3.84896	2.46292	0.128103	0.998752
S100A8	0.360779	7.65371	2.45677	0.128561	0.998752
AURKAIP1	0.203196	7.76674	2.45554	0.128652	0.998752
FADS1	-0.290079	5.66533	2.45408	0.128761	0.998752
UBASH3B	0.587328	3.78712	2.45374	0.128786	0.998752
MBD1	0.530224	4.60675	2.45196	0.128919	0.998752
POM121	-0.710986	3.69648	2.4513	0.128969	0.998752
IMPAD1	0.689833	3.96131	2.45123	0.128974	0.998752
LUC7L3	-0.393442	5.73852	2.4503	0.129044	0.998752
PRKAR1A	-0.239483	7.07951	2.44892	0.129146	0.998752
ORMDL1	0.250164	6.49135	2.4485	0.129178	0.998752
MBOAT1	-1.08614	3.03392	2.44659	0.129321	0.998752
TM9SF2	-0.30379	7.04455	2.4451	0.129433	0.998752
SMG6	0.765624	3.2747	2.44376	0.129534	0.998752
SMC5	-0.399148	5.02592	2.43756	0.130001	0.998752
NMI	0.278123	6.79152	2.43747	0.130007	0.998752
ANAPC2	0.881627	3.24043	2.43587	0.130128	0.998752
PSMD11	0.237349	7.01695	2.43438	0.130241	0.998752
ZFP36L2	-0.355551	5.76688	2.42828	0.130704	0.998752
EIF6	0.207219	7.27911	2.42733	0.130776	0.998752
S100A9	0.304322	9.32792	2.42458	0.130985	0.998752
ANP32A	-0.317611	5.40542	2.41966	0.131361	0.998752
ENDOG	-0.943249	3.61502	2.41898	0.131412	0.998752
PARP14	-0.418895	5.90757	2.41892	0.131417	0.998752
PDIA5	-0.739252	3.10216	2.40985	0.132112	0.998752
ATF4	0.363179	5.60784	2.40777	0.132273	0.998752
CERS6	0.692397	4.02688	2.40574	0.132429	0.998752
CXCL11	-0.661756	8.80275	2.39639	0.133153	0.998752
MAP2K1	-0.395619	5.08906	2.39544	0.133226	0.998752
BLOC1S2	0.276799	7.04214	2.39489	0.133269	0.998752
ANKRD22	-1.03846	5.44742	2.39314	0.133405	0.998752
SYVN1	-0.750789	3.41278	2.39288	0.133426	0.998752
SRI	0.298169	8.29077	2.39286	0.133427	0.998752
BCAS2	0.344381	5.5531	2.39221	0.133478	0.998752
AKT1S1	-0.446045	5.09267	2.39179	0.133511	0.998752
RAD23B	-0.490617	4.57579	2.39079	0.133588	0.998752
RWDD2B	0.670837	3.40951	2.38833	0.133781	0.998752
EIF4G3	-0.831422	3.97514	2.38586	0.133973	0.998752
ALG5	0.304715	5.94041	2.38575	0.133982	0.998752
RAB8A	-0.290674	7.54417	2.38535	0.134013	0.998752
CCDC6	0.720203	3.71509	2.38068	0.13438	0.998752
MRFAP1	-0.245459	6.48497	2.37773	0.134611	0.998752
PKNOX1	-0.692336	3.59811	2.37751	0.134629	0.998752
YY1AP1	-0.579435	4.41815	2.37471	0.134849	0.998752
CCT7	0.229534	6.84856	2.37346	0.134947	0.998752
NFS1	-0.550698	3.68579	2.37008	0.135214	0.998752
GDI2	-0.236515	7.11637	2.36803	0.135376	0.998752
MLX	-0.285905	6.1723	2.36407	0.13569	0.998752
HAX1	0.302296	6.16246	2.35993	0.13602	0.998752
IRF1	0.368072	7.96728	2.35534	0.136385	0.998752
EMD	0.45317	4.93887	2.3551	0.136404	0.998752
ABCC5	-0.407549	4.83004	2.35381	0.136508	0.998752
WSB1	-0.37915	5.92623	2.35333	0.136546	0.998752
ELOF1	0.283264	5.93435	2.35008	0.136807	0.998752
TGOLN2	-0.291873	6.44576	2.34908	0.136886	0.998752
CLUAP1	0.659514	3.65942	2.34808	0.136967	0.998752
UBL4A	0.332182	5.24498	2.34676	0.137072	0.998752
RBM26	0.896272	3.59757	2.34665	0.137081	0.998752
GAS2L3	-0.854947	2.99605	2.34355	0.13733	0.998752
BAZ2B	-0.481963	4.74925	2.34332	0.137349	0.998752
RPE	-0.330912	5.50484	2.34324	0.137356	0.998752
KNSTRN	-0.648995	3.71745	2.34256	0.13741	0.998752
CSDE1	-0.248752	7.01458	2.33978	0.137635	0.998752
IRF2BPL	-0.602588	3.65766	2.3341	0.138095	0.998752
IL7R	0.554774	4.95152	2.33388	0.138112	0.998752
FAHD2A	0.466189	4.088	2.33276	0.138203	0.998752
ARMCX3	0.363295	5.00776	2.33211	0.138255	0.998752
CLIP1	-0.305773	5.90325	2.33147	0.138308	0.998752
B3GAT3	0.409456	5.17381	2.32852	0.138547	0.998752
DFFA	0.378275	5.00853	2.32576	0.138772	0.998752
ESYT1	-0.535063	4.31995	2.32571	0.138776	0.998752
EBP	0.366181	5.05603	2.32522	0.138816	0.998752
RDH14	0.548561	4.41652	2.32484	0.138847	0.998752
WDTC1	-0.914443	3.14562	2.32467	0.138861	0.998752
CWC15	0.248325	6.23368	2.3243	0.138891	0.998752
CSNK2B	0.219668	7.6087	2.32311	0.138989	0.998752
IFRD2	0.382208	5.02164	2.32234	0.139051	0.998752
ARMC7	0.552823	4.08219	2.32021	0.139225	0.998752
ZC3H14	0.501898	4.31265	2.31771	0.13943	0.998752
NFATC2IP	-0.610496	3.85908	2.31731	0.139463	0.998752
UTP11L	0.326245	5.77275	2.3145	0.139694	0.998752
UTP6	-0.354107	5.36844	2.31346	0.139779	0.998752
ARMC8	0.515864	4.37724	2.3119	0.139908	0.998752
CPNE3	0.443598	4.69902	2.31157	0.139934	0.998752
ANKRD44	-0.597462	4.05781	2.3103	0.140039	0.998752
YIPF2	0.470574	4.32367	2.30911	0.140137	0.998752
MTOR	-0.674164	3.2698	2.30404	0.140556	0.998752
C9orf78	0.244882	6.37687	2.30384	0.140573	0.998752
NEK9	0.878205	3.10972	2.3029	0.14065	0.998752
BCCIP	0.293222	5.84959	2.30106	0.140803	0.998752
CTSD	0.193744	12.1864	2.29898	0.140976	0.998752
SSBP1	0.197475	7.49584	2.29895	0.140978	0.998752
ZNF358	-0.940482	3.29015	2.29649	0.141182	0.998752
B3GNT2	-0.475522	5.2541	2.29447	0.14135	0.998752
DCTN1	-0.425878	5.2277	2.29389	0.141399	0.998752
SLC12A7	-0.467336	4.55077	2.29308	0.141467	0.998752
LENG1	0.467158	4.45662	2.28984	0.141736	0.998752
GABARAP	0.167586	10.3323	2.28506	0.142137	0.998752
DRG1	0.287774	5.75282	2.28205	0.14239	0.998752
RABIF	0.315826	5.8342	2.27977	0.142581	0.998752
BDH2	-0.509224	3.84778	2.27804	0.142727	0.998752
NOC3L	0.590016	4.41227	2.27643	0.142863	0.998752
C10orf76	0.682714	3.72259	2.27375	0.143089	0.998752
TRMT11	0.872881	3.16863	2.27359	0.143103	0.998752
ECM1	-0.26163	6.48896	2.27263	0.143183	0.998752
APOL2	0.474875	5.97176	2.27261	0.143186	0.998752
SCAF4	-0.89491	3.50458	2.27128	0.143298	0.998752
CNPY3	0.199593	7.30844	2.27118	0.143307	0.998752
SPTLC1	-0.359361	5.13078	2.27102	0.14332	0.998752
KMT2C	0.479444	4.32177	2.26853	0.143531	0.998752
WDR46	0.435555	5.17762	2.26776	0.143596	0.998752
FBL	0.286072	5.86747	2.26692	0.143668	0.998752
CD63	0.17858	11.5221	2.26432	0.143889	0.998752
ATOX1	0.313134	9.82151	2.26393	0.143922	0.998752
DENND2D	-0.389899	5.09408	2.26279	0.144019	0.998752
ZC3H18	0.728751	3.44804	2.26166	0.144116	0.998752
FTSJ1	0.568072	3.89988	2.26046	0.144217	0.998752
FTL	0.207389	16.0755	2.2595	0.1443	0.998752
CSTF2T	0.59448	3.64534	2.25551	0.14464	0.998752
STK38	-0.651929	3.67937	2.25368	0.144797	0.998752
ARL14EP	0.365665	4.73989	2.25098	0.145029	0.998752
HINFP	0.595525	3.73705	2.25044	0.145076	0.998752
WDR74	0.591492	4.0713	2.24928	0.145175	0.998752
PPIF	0.350497	5.65507	2.24885	0.145212	0.998752
RAB30-AS1	0.659175	3.71265	2.24786	0.145297	0.998752
TMEM263	-0.987313	3.23163	2.24592	0.145464	0.998752
AGPAT3	-0.500929	5.00608	2.24561	0.145491	0.998752
MIS18BP1	-0.39005	4.56497	2.24458	0.14558	0.998752
TNKS2	-0.484742	4.40184	2.24437	0.145598	0.998752
RRP15	0.611966	4.0478	2.24367	0.145658	0.998752
TOMM70A	0.5369	4.14027	2.24358	0.145666	0.998752
MGAT4B	-0.511654	4.40098	2.24224	0.145781	0.998752
PTGES2	0.258063	6.06873	2.2391	0.146054	0.998752
DNTTIP1	0.271639	5.97818	2.23899	0.146063	0.998752
ADRM1	0.223908	8.0394	2.23793	0.146154	0.998752
LSM8	-0.42461	5.37333	2.23696	0.146239	0.998752
CENPT	-0.744853	3.40911	2.23639	0.146288	0.998752
DMXL1	-0.389591	4.50071	2.23516	0.146395	0.998752
NOP2	0.429654	4.4409	2.23393	0.146502	0.998752
REEP4	0.336541	6.04371	2.78439	0.147149	0.998752
CUL4B	-0.800013	3.14077	2.22528	0.147256	0.998752
NUP93	0.333015	5.17556	2.22326	0.147433	0.998752
PRELID1	0.214089	8.70008	2.22238	0.14751	0.998752
GBP2	-0.308083	7.43266	2.34661	0.147721	0.998752
SIRT3	0.525699	4.03003	2.21776	0.147915	0.998752
NUP153	-0.913406	3.04724	2.21629	0.148044	0.998752
HELZ	-0.579696	3.96448	2.21572	0.148095	0.998752
SYNRG	-0.554177	4.34238	2.21374	0.148269	0.998752
PISD	0.366518	5.0494	2.20636	0.148922	0.998752
ANXA1	-0.208122	8.61884	2.2059	0.148962	0.998752
HNRNPA0	-0.369269	5.59997	2.20447	0.149088	0.998752
MDFIC	0.790181	3.31118	2.20404	0.149127	0.998752
IGF2BP3	-0.559807	4.48571	2.20131	0.14937	0.998752
YIPF3	0.29524	6.22257	2.20025	0.149463	0.998752
ZNF22	0.318757	5.51411	2.19891	0.149583	0.998752
RAB5C	0.216421	8.00138	2.19746	0.149712	0.998752
C1QB	0.185166	11.706	2.19509	0.149924	0.998752
MTCH1	-0.2309	8.12171	2.19413	0.15001	0.998752
IQCB1	0.579026	3.46564	2.19367	0.150051	0.998752
MAGED2	0.339379	5.92709	2.19096	0.150294	0.998752
IDH1	-0.269663	8.36236	2.18991	0.150387	0.998752
ZNF641	-0.71435	3.27967	2.18833	0.150529	0.998752
CLPP	0.205605	6.93473	2.18703	0.150645	0.998752
NEFH	0.514997	4.19062	2.41107	0.15066	0.998752
SNRPD1	0.327479	6.81544	2.1867	0.150675	0.998752
RBPJ	0.279946	7.89798	2.18536	0.150796	0.998752
RNF5	-0.205379	7.05612	2.1846	0.150865	0.998752
CMTR1	-0.625657	3.3792	2.18143	0.151149	0.998752
EMP1	-0.410096	4.67411	2.17995	0.151284	0.998752
RNF126	-0.422708	4.81823	2.178	0.15146	0.998752
MPST	-0.292114	5.92137	2.17688	0.151561	0.998752
MBNL1	-0.572457	4.29323	2.17392	0.151829	0.998752
AGTPBP1	-0.766812	3.13941	2.17233	0.151973	0.998752
CALCOCO1	-0.685275	3.07204	2.17113	0.152082	0.998752
RBM33	0.751424	3.2953	2.16979	0.152204	0.998752
TMEM41B	-0.873468	3.15841	2.16461	0.152676	0.998752
AHCYL1	-0.356646	5.38099	2.16409	0.152723	0.998752
DNAJB14	-0.387337	4.69683	2.16351	0.152776	0.998752
ATP5S	0.475206	4.17872	2.16249	0.15287	0.998752
CCL5	0.312861	6.83387	2.16137	0.152972	0.998752
SLC35F5	-0.504907	4.57295	2.15932	0.15316	0.998752
VPS11	-0.424612	4.74592	2.15646	0.153422	0.998752
MYOZ1	-0.952275	2.72245	2.15541	0.153518	0.998752
PKIB	-0.835163	3.34707	2.15454	0.153598	0.998752
SRSF11	0.268762	6.41306	2.15264	0.153774	0.998752
CTSK	-0.354564	5.97116	2.15074	0.153948	0.998752
RAB42	-0.273576	7.95384	2.14967	0.154047	0.998752
RPL17	0.18761	9.05778	2.14922	0.154088	0.998752
JUP	-0.621926	3.93459	2.14868	0.154138	0.998752
RGS10	-0.195378	7.57694	2.14693	0.154299	0.998752
HAT1	0.241466	5.71796	2.14375	0.154594	0.998752
PSMA3	0.249422	7.73867	2.14127	0.154824	0.998752
CALM3	-0.167655	8.9342	2.13727	0.155196	0.998752
NUCKS1	-0.245167	6.96733	2.13715	0.155207	0.998752
NFE2L2	-0.302165	7.41215	2.137	0.155221	0.998752
ZNF787	-1.08849	3.17197	2.13626	0.15529	0.998752
TSPAN17	0.54039	4.48383	2.13252	0.155638	0.998752
CCDC43	0.435581	4.63891	2.12849	0.156016	0.998752
CKB	0.837175	3.30247	2.12394	0.156442	0.998752
PELI1	-0.851936	3.20449	2.12323	0.156509	0.998752
DCAF5	-0.534418	4.62	2.12103	0.156716	0.998752
CD46	-0.36196	5.50752	2.12012	0.156802	0.998752
ILKAP	0.464384	4.30042	2.11777	0.157023	0.998752
RAB21	-0.644856	3.95647	2.11775	0.157026	0.998752
CST3	0.239376	9.9007	2.11434	0.157348	0.998752
ARCN1	0.493175	4.61318	2.11423	0.157358	0.998752
CPSF4	0.446714	4.68021	2.11364	0.157414	0.998752
PLA2G7	0.267832	9.40504	2.11352	0.157425	0.998752
SRFBP1	-0.673072	4.04711	2.11164	0.157603	0.998752
UBOX5	0.713966	3.02587	2.11127	0.157638	0.998752
PCF11	0.406547	4.79471	2.10912	0.157842	0.998752
ELMOD2	0.533661	3.69478	2.10783	0.157965	0.998752
UBE2G1	0.447039	4.69307	2.1074	0.158006	0.998752
VPS25	0.223657	6.61994	2.10601	0.158137	0.998752
LYPLA1	-0.373169	6.08397	2.10548	0.158188	0.998752
MIDN	0.8963	3.53019	2.10277	0.158446	0.998752
SLC35E2B	-0.850905	3.05799	2.10235	0.158487	0.998752
PTPN23	0.725768	3.46984	2.10193	0.158527	0.998752
CLTA	0.168297	8.29078	2.10088	0.158627	0.998752
PLA2G16	0.316536	6.43243	2.09699	0.159	0.998752
FOXK2	-0.806138	3.5855	2.0962	0.159075	0.998752
ACD	0.54165	4.01893	2.0961	0.159084	0.998752
PSMD4	-0.176689	7.67665	2.09517	0.159174	0.998752
KLHL24	-0.43689	4.75048	2.09294	0.159387	0.998752
FAM120B	-0.522289	3.57253	2.09144	0.159532	0.998752
HIST1H1C	0.297274	5.32734	2.09039	0.159633	0.998752
COA1	0.382746	5.00456	2.08357	0.160291	0.998752
THAP3	-0.532601	3.80333	2.08254	0.16039	0.998752
ADAP1	-0.447328	4.60639	2.08227	0.160416	0.998752
COQ5	0.329478	5.20478	2.0815	0.160491	0.998752
RRAGD	-0.381116	5.14732	2.07923	0.160711	0.998752
TMEM80	-0.328277	4.76399	2.07826	0.160806	0.998752
ZNF622	0.28242	6.13794	2.07825	0.160807	0.998752
KMT2A	-0.698941	3.52031	2.07721	0.160908	0.998752
LOH12CR1	0.583225	3.8396	2.07637	0.160989	0.998752
DIABLO	0.340638	5.72138	2.07562	0.161062	0.998752
PSPC1	-0.502749	4.28442	2.07255	0.161361	0.998752
TBRG1	0.324836	5.42086	2.07014	0.161596	0.998752
PFDN1	0.20619	6.61795	2.06875	0.161732	0.998752
DHRS4	0.330324	5.09123	2.06646	0.161957	0.998752
TTC1	0.241725	6.55582	2.06563	0.162037	0.998752
HLA-DRB1	0.275033	8.45873	2.06258	0.162337	0.998752
GATB	-0.408127	4.54666	2.06241	0.162354	0.998752
NME1	0.295663	6.47405	2.06156	0.162437	0.998752
ZFYVE16	0.425833	4.76096	2.05763	0.162823	0.998752
MLLT10	-0.640019	3.5901	2.05621	0.162964	0.998752
TNPO3	0.421183	4.48291	2.05524	0.16306	0.998752
ZBTB40	-1.26565	3.05517	2.05371	0.163211	0.998752
TSPYL1	-0.753917	4.12111	2.05315	0.163266	0.998752
RABL2B	0.555739	3.73837	2.0506	0.163519	0.998752
ZFP36L1	-0.273537	6.86387	2.05004	0.163574	0.998752
MALAT1	-0.191492	14.5588	2.04955	0.163623	0.998752
JARID2	0.627431	3.75834	2.04892	0.163685	0.998752
[truncated: 6,843 more rows]

## Sheet: DEGresult_LogFC_P_ABFC
geneID	logFC	logCPM	F	PValue	FDR
[truncated: 7,965 more rows]

[truncated: 2 more sheets: DEGresult_LogFC_P_IFNgIFNgFC, DEGresult_LogFC_P_ABABFC]
