# Supplementary material for: Iron accumulation induces oxidative stress, while depressing inflammatory polarization in human iPSC-derived microglia
Source: Stem Cell Reports. 2022 May 5;17(6):1351–65. doi: 10.1016/j.stemcr.2022.04.006 (PMC9213827; doi:10.1016/j.stemcr.2022.04.006)
Supplement: Table S5. GO analysis results, related to Figure 5. All identified significantly affected GO terms in the 4 different identified modules, on which Figure 5F is based [file mmc3.xlsx]

## Sheet: GO_Mod1_FC_down
query	significant	p_value	term_size	query_size	intersection_size	precision	recall	term_id	source	term_name	effective_domain_size	source_order	parents
query_1	TRUE	1.00522e-16	11	33	8	0.242424	0.727273	REAC:R-HSA-5661231	REAC	Metallothioneins bind metals	10622	1321
query_1	TRUE	2.87253e-16	14	38	8	0.210526	0.571429	GO:0010273	GO:BP	detoxification of copper ion	18123	4537
query_1	TRUE	2.87253e-16	14	38	8	0.210526	0.571429	GO:1990169	GO:BP	stress response to copper ion	18123	28850
query_1	TRUE	2.87253e-16	40	38	10	0.263158	0.25	GO:0071276	GO:BP	cellular response to cadmium ion	18123	19363
query_1	TRUE	4.20642e-16	68	38	11	0.289474	0.161765	GO:0046686	GO:BP	response to cadmium ion	18123	14340
query_1	TRUE	9.09015e-16	14	33	8	0.242424	0.571429	REAC:R-HSA-5660526	REAC	Response to metal ions	10622	1906
query_1	TRUE	1.38908e-15	17	38	8	0.210526	0.470588	GO:0061687	GO:BP	detoxification of inorganic compound	18123	18369
query_1	TRUE	2.08055e-15	18	38	8	0.210526	0.444444	GO:0097501	GO:BP	stress response to metal ion	18123	21923
query_1	TRUE	1.98357e-14	23	38	8	0.210526	0.347826	GO:0071294	GO:BP	cellular response to zinc ion	18123	19381
query_1	TRUE	7.81247e-14	27	38	8	0.210526	0.296296	GO:0071280	GO:BP	cellular response to copper ion	18123	19367
query_1	TRUE	4.47197e-13	57	38	9	0.236842	0.157895	GO:0010043	GO:BP	response to zinc ion	18123	4330
query_1	TRUE	6.28435e-13	37	30	9	0.3	0.243243	WP:WP3529	WP	Zinc homeostasis	7562	209
query_1	TRUE	7.44986e-13	198	38	12	0.315789	0.0606061	GO:0071248	GO:BP	cellular response to metal ion	18123	19339
query_1	TRUE	9.73627e-13	37	38	8	0.210526	0.216216	GO:0006882	GO:BP	cellular zinc ion homeostasis	18123	2838
query_1	TRUE	1.41804e-12	39	38	8	0.210526	0.205128	GO:0055069	GO:BP	zinc ion homeostasis	18123	16824
query_1	TRUE	2.50009e-12	42	38	8	0.210526	0.190476	GO:0046688	GO:BP	response to copper ion	18123	14342
query_1	TRUE	2.61631e-12	226	38	12	0.315789	0.0530973	GO:0071241	GO:BP	cellular response to inorganic substance	18123	19332
query_1	TRUE	1.287e-11	54	30	9	0.3	0.166667	WP:WP3286	WP	Copper homeostasis	7562	114
query_1	TRUE	3.03894e-11	583	38	15	0.394737	0.025729	GO:0010035	GO:BP	response to inorganic substance	18123	4322
query_1	TRUE	4.01301e-11	377	38	13	0.342105	0.0344828	GO:0010038	GO:BP	response to metal ion	18123	4325
query_1	TRUE	4.8265e-10	59	26	8	0.307692	0.135593	KEGG:04978	KEGG	Mineral absorption	8000	387
query_1	TRUE	1.23848e-09	143	38	9	0.236842	0.0629371	GO:0098754	GO:BP	detoxification	18123	22132
query_1	TRUE	1.14882e-08	4321	38	28	0.736842	0.00647998	GO:0006950	GO:BP	response to stress	18123	2897
query_1	TRUE	1.24002e-08	122	38	8	0.210526	0.0655738	GO:0046916	GO:BP	cellular transition metal ion homeostasis	18123	14489
query_1	TRUE	4.21399e-08	143	38	8	0.210526	0.0559441	GO:0055076	GO:BP	transition metal ion homeostasis	18123	16831
query_1	TRUE	1.68242e-07	254	38	9	0.236842	0.0354331	GO:0009636	GO:BP	response to toxic substance	18123	4017
query_1	TRUE	3.51609e-06	254	38	8	0.210526	0.0314961	GO:0045926	GO:BP	negative regulation of growth	18123	13678
query_1	TRUE	5.13262e-06	24	40	5	0.125	0.208333	TF:M00650_1	TF	Factor: MTF-1; motif: TBTGCACHCGGCCC; match class: 1	19917	5085
query_1	TRUE	3.05383e-05	790	38	11	0.289474	0.0139241	GO:0045055	GO:BP	regulated exocytosis	18123	13142
query_1	TRUE	3.66809e-05	483	38	9	0.236842	0.0186335	GO:0043312	GO:BP	neutrophil degranulation	18123	12281
query_1	TRUE	3.83812e-05	488	38	9	0.236842	0.0184426	GO:0002283	GO:BP	neutrophil activation involved in immune response	18123	947
query_1	TRUE	4.50026e-05	502	38	9	0.236842	0.0179283	GO:0042119	GO:BP	neutrophil activation	18123	11579
query_1	TRUE	4.50026e-05	500	38	9	0.236842	0.018	GO:0002446	GO:BP	neutrophil mediated immunity	18123	1101
query_1	TRUE	4.87016e-05	509	38	9	0.236842	0.0176817	GO:0036230	GO:BP	granulocyte activation	18123	10980
query_1	TRUE	4.92117e-05	671	38	10	0.263158	0.0149031	GO:0002274	GO:BP	myeloid leukocyte activation	18123	938
query_1	TRUE	6.67719e-05	9487	38	34	0.894737	0.00358385	GO:0050896	GO:BP	response to stimulus	18123	15456
query_1	TRUE	6.96798e-05	538	38	9	0.236842	0.0167286	GO:0043299	GO:BP	leukocyte degranulation	18123	12268
query_1	TRUE	8.22602e-05	906	38	11	0.289474	0.0121413	GO:0006887	GO:BP	exocytosis	18123	2843
query_1	TRUE	8.22602e-05	552	38	9	0.236842	0.0163043	GO:0002275	GO:BP	myeloid cell activation involved in immune response	18123	939
query_1	TRUE	8.58914e-05	558	38	9	0.236842	0.016129	GO:0002444	GO:BP	myeloid leukocyte mediated immunity	18123	1099
query_1	TRUE	0.000155228	973	38	11	0.289474	0.0113052	GO:0040007	GO:BP	growth	18123	11490
query_1	TRUE	0.000194438	1956	38	15	0.394737	0.00766871	GO:0006952	GO:BP	defense response	18123	2898
query_1	TRUE	0.000298059	1507	38	13	0.342105	0.00862641	GO:0001775	GO:BP	cell activation	18123	561
query_1	TRUE	0.000316989	496	38	8	0.210526	0.016129	GO:0072503	GO:BP	cellular divalent inorganic cation homeostasis	18123	20361
query_1	TRUE	0.000372498	7873	38	30	0.789474	0.00381049	GO:0051716	GO:BP	cellular response to stimulus	18123	16110
query_1	TRUE	0.000396231	515	38	8	0.210526	0.015534	GO:0072507	GO:BP	divalent inorganic cation homeostasis	18123	20365
query_1	TRUE	0.000440282	596	33	10	0.30303	0.0167785	REAC:R-HSA-8953897	REAC	Cellular responses to external stimuli	10622	316
query_1	TRUE	0.000440282	476	33	9	0.272727	0.0189076	REAC:R-HSA-6798695	REAC	Neutrophil degranulation	10622	1458
query_1	TRUE	0.000476434	4829	38	23	0.605263	0.00476289	GO:0042221	GO:BP	response to chemical	18123	11657
query_1	TRUE	0.000497588	1351	38	12	0.315789	0.00888231	GO:0032940	GO:BP	secretion by cell	18123	9160
query_1	TRUE	0.000543716	723	38	9	0.236842	0.0124481	GO:0002366	GO:BP	leukocyte activation involved in immune response	18123	1030
query_1	TRUE	0.000543716	1135	38	11	0.289474	0.00969163	GO:0002252	GO:BP	immune effector process	18123	916
query_1	TRUE	0.00055556	727	38	9	0.236842	0.0123796	GO:0002263	GO:BP	cell activation involved in immune response	18123	927
query_1	TRUE	0.000576695	3438	38	19	0.5	0.00552647	GO:0002376	GO:BP	immune system process	18123	1038
query_1	TRUE	0.000576802	3443	38	19	0.5	0.00551844	GO:0070887	GO:BP	cellular response to chemical stimulus	18123	19167
query_1	TRUE	0.000685151	1413	38	12	0.315789	0.00849257	GO:0140352	GO:BP	export from cell	18123	23108
query_1	TRUE	0.000715211	962	38	10	0.263158	0.010395	GO:0006954	GO:BP	inflammatory response	18123	2900
query_1	TRUE	0.000866915	986	38	10	0.263158	0.010142	GO:0019725	GO:BP	cellular homeostasis	18123	6957
query_1	TRUE	0.000913958	598	38	8	0.210526	0.0133779	GO:0006875	GO:BP	cellular metal ion homeostasis	18123	2831
query_1	TRUE	0.0010895	1492	38	12	0.315789	0.0080429	GO:0046903	GO:BP	secretion	18123	14485
query_1	TRUE	0.00136007	2368	38	15	0.394737	0.00633446	GO:0048584	GO:BP	positive regulation of response to stimulus	18123	14941
query_1	TRUE	0.00137519	857	39	10	0.25641	0.0116686	GO:0030141	GO:CC	secretory granule	18964	1080
query_1	TRUE	0.0017775	4116	38	20	0.526316	0.00485909	GO:0065008	GO:BP	regulation of biological quality	18123	18664
query_1	TRUE	0.00191851	671	38	8	0.210526	0.0119225	GO:0055065	GO:BP	metal ion homeostasis	18123	16820
query_1	TRUE	0.00198226	1341	38	11	0.289474	0.00820283	GO:0045321	GO:BP	leukocyte activation	18123	13259
query_1	TRUE	0.00199127	678	38	8	0.210526	0.0117994	GO:0030003	GO:BP	cellular cation homeostasis	18123	7690
query_1	TRUE	0.00199783	680	38	8	0.210526	0.0117647	GO:0040008	GO:BP	regulation of growth	18123	11491
query_1	TRUE	0.00203859	888	38	9	0.236842	0.0101351	GO:0002443	GO:BP	leukocyte mediated immunity	18123	1098
query_1	TRUE	0.00220539	693	38	8	0.210526	0.011544	GO:0006873	GO:BP	cellular ion homeostasis	18123	2829
query_1	TRUE	0.0024977	7	38	2	0.0526316	0.285714	GO:0036018	GO:BP	cellular response to erythropoietin	18123	10852
query_1	TRUE	0.00269971	2544	38	15	0.394737	0.00589623	GO:0006955	GO:BP	immune response	18123	2901
query_1	TRUE	0.00322028	8	38	2	0.0526316	0.25	GO:0036017	GO:BP	response to erythropoietin	18123	10851
query_1	TRUE	0.00323094	1985	38	13	0.342105	0.00654912	GO:0042592	GO:BP	homeostatic process	18123	11869
query_1	TRUE	0.00331744	1027	39	10	0.25641	0.0097371	GO:0099503	GO:CC	secretory vesicle	18964	3780
query_1	TRUE	0.00334744	2265	39	14	0.358974	0.00618102	GO:0043230	GO:CC	extracellular organelle	18964	2131
query_1	TRUE	0.00334744	2263	39	14	0.358974	0.00618648	GO:1903561	GO:CC	extracellular vesicle	18964	4056
query_1	TRUE	0.00334744	2265	39	14	0.358974	0.00618102	GO:0065010	GO:CC	extracellular membrane-bounded organelle	18964	2719
query_1	TRUE	0.00334744	2178	39	14	0.358974	0.00642792	GO:0070062	GO:CC	extracellular exosome	18964	2743
query_1	TRUE	0.00365941	754	38	8	0.210526	0.0106101	GO:0055080	GO:BP	cation homeostasis	18123	16834
query_1	TRUE	0.00401836	766	38	8	0.210526	0.0104439	GO:0098771	GO:BP	inorganic ion homeostasis	18123	22147
query_1	TRUE	0.00439259	1238	38	10	0.263158	0.00807754	GO:0048878	GO:BP	chemical homeostasis	18123	15212
query_1	TRUE	0.00439259	52	38	3	0.0789474	0.0576923	GO:0010718	GO:BP	positive regulation of epithelial to mesenchymal transition	18123	4871
query_1	TRUE	0.00582695	814	38	8	0.210526	0.00982801	GO:0050801	GO:BP	ion homeostasis	18123	15376
query_1	TRUE	0.00657097	3114	38	16	0.421053	0.00513809	GO:0009605	GO:BP	response to external stimulus	18123	3990
query_1	TRUE	0.00658105	1112	38	10	0.263158	0.00899281	GO:0046914	GO:MF	transition metal ion binding	18679	7340
query_1	TRUE	0.00658105	833	38	9	0.236842	0.0108043	GO:0008270	GO:MF	zinc ion binding	18679	2074
query_1	TRUE	0.00735542	846	38	8	0.210526	0.00945626	GO:0001934	GO:BP	positive regulation of protein phosphorylation	18123	673
query_1	TRUE	0.00762317	854	38	8	0.210526	0.00936768	GO:0055082	GO:BP	cellular chemical homeostasis	18123	16836
query_1	TRUE	0.00762317	5861	38	23	0.605263	0.00392425	GO:0048519	GO:BP	negative regulation of biological process	18123	14886
query_1	TRUE	0.00764449	2193	38	13	0.342105	0.00592795	GO:0016192	GO:BP	vesicle-mediated transport	18123	5762
query_1	TRUE	0.00821224	1626	38	11	0.289474	0.00676507	GO:0080134	GO:BP	regulation of response to stress	18123	20932
query_1	TRUE	0.0083366	67	38	3	0.0789474	0.0447761	GO:0006026	GO:BP	aminoglycan catabolic process	18123	2067
query_1	TRUE	0.0093531	306	38	5	0.131579	0.0163399	GO:0010632	GO:BP	regulation of epithelial cell migration	18123	4790
query_1	TRUE	0.010276	1090	33	11	0.333333	0.0100917	REAC:R-HSA-168249	REAC	Innate Immune System	10622	1100
query_1	TRUE	0.0104278	326	39	5	0.128205	0.0153374	GO:0031983	GO:CC	vesicle lumen	18964	1454
query_1	TRUE	0.0104278	184	39	4	0.102564	0.0217391	GO:0101002	GO:CC	ficolin-1-rich granule	18964	3800
query_1	TRUE	0.0104278	4058	39	18	0.461538	0.00443568	GO:0031982	GO:CC	vesicle	18964	1453
query_1	TRUE	0.0104278	324	39	5	0.128205	0.0154321	GO:0060205	GO:CC	cytoplasmic vesicle lumen	18964	2600
query_1	TRUE	0.0104278	320	39	5	0.128205	0.015625	GO:0034774	GO:CC	secretory granule lumen	18964	1801
query_1	TRUE	0.0118299	4416	38	19	0.5	0.00430254	GO:0048583	GO:BP	regulation of response to stimulus	18123	14940
query_1	TRUE	0.0118299	181	38	4	0.105263	0.0220994	GO:0010634	GO:BP	positive regulation of epithelial cell migration	18123	4792
query_1	TRUE	0.0121251	928	38	8	0.210526	0.00862069	GO:0042327	GO:BP	positive regulation of phosphorylation	18123	11706
query_1	TRUE	0.0127081	331	38	5	0.131579	0.0151057	GO:0070371	GO:BP	ERK1 and ERK2 cascade	18123	18874
query_1	TRUE	0.0130026	2433	39	13	0.333333	0.0053432	GO:0031410	GO:CC	cytoplasmic vesicle	18964	1322
query_1	TRUE	0.0130026	2438	39	13	0.333333	0.00533224	GO:0097708	GO:CC	intracellular vesicle	18964	3497
query_1	TRUE	0.0130276	2	10	1	0.1	0.5	CORUM:5521	CORUM	EED-EZH polycomb complex	3627	1710
query_1	TRUE	0.0130276	3	10	1	0.1	0.333333	CORUM:5502	CORUM	EED-EZH-YY1 polycomb complex	3627	1707
query_1	TRUE	0.0130276	2	10	1	0.1	0.5	CORUM:5391	CORUM	SERPINA1-CTSG complex	3627	1667
query_1	TRUE	0.0130276	2	10	1	0.1	0.5	CORUM:5732	CORUM	NRP2-VEGFC complex	3627	1790
query_1	TRUE	0.0130276	2	10	1	0.1	0.5	CORUM:5388	CORUM	SERPINA1-ELA2 complex	3627	1665
query_1	TRUE	0.0130276	2	10	1	0.1	0.5	CORUM:7410	CORUM	CAPG-PRMT5 complex	3627	2825
query_1	TRUE	0.0130276	3	10	1	0.1	0.333333	CORUM:6910	CORUM	EED-EZH2-PHF19 complex	3627	2457
query_1	TRUE	0.0130276	3	10	1	0.1	0.333333	CORUM:2770	CORUM	ITGA6-ITGB4-CD9 complex	3627	1187
query_1	TRUE	0.0130276	2	10	1	0.1	0.5	CORUM:5673	CORUM	PlexinA1-Nrp2 complex	3627	1769
query_1	TRUE	0.0130276	2	10	1	0.1	0.5	CORUM:7535	CORUM	CD44-LRP1 complex	3627	2882
query_1	TRUE	0.0130276	3	10	1	0.1	0.333333	CORUM:2396	CORUM	ITGA7-ITGB1-CD9 complex	3627	1020
query_1	TRUE	0.0130276	2	10	1	0.1	0.5	CORUM:5733	CORUM	NRP2-VEGFD complex, heparin dependent	3627	1791
query_1	TRUE	0.0130276	3	10	1	0.1	0.333333	CORUM:2370	CORUM	ITGA2B-ITGB3-CD9 complex	3627	1005
query_1	TRUE	0.0130276	3	10	1	0.1	0.333333	CORUM:1177	CORUM	Polycomb repressive complex 4	3627	656
query_1	TRUE	0.0130276	2	10	1	0.1	0.5	CORUM:7319	CORUM	CLEC4E-FCER1G complex	3627	2770
query_1	TRUE	0.0130276	3	10	1	0.1	0.333333	CORUM:7375	CORUM	BRD7-EZH2-SUZ12 complex	3627	2804
query_1	TRUE	0.0130276	2	10	1	0.1	0.5	CORUM:5740	CORUM	NRP2-VEGFR3 complex	3627	1795
query_1	TRUE	0.0130276	3	10	1	0.1	0.333333	CORUM:6107	CORUM	proMBP-angiotensinogen-c3dg complex	3627	1894
query_1	TRUE	0.0130276	3	10	1	0.1	0.333333	CORUM:2709	CORUM	MMP-9-TIMP-1-LRP complex	3627	1141
query_1	TRUE	0.0143595	10	38	2	0.0526316	0.2	GO:0019864	GO:MF	IgG binding	18679	4606
query_1	TRUE	0.014697	5	10	1	0.1	0.2	CORUM:974	CORUM	EED-EZH2 complex	3627	534
query_1	TRUE	0.014697	5	10	1	0.1	0.2	CORUM:2872	CORUM	ITGA2b-ITGB3-CD9-GP1b-CD47 complex	3627	1254
query_1	TRUE	0.014697	4	10	1	0.1	0.25	CORUM:6819	CORUM	APOL1 complex A (APOL1, APOA1, HPR, C3)	3627	2392
query_1	TRUE	0.014697	4	10	1	0.1	0.25	CORUM:7504	CORUM	CD44-ERK1-ERK2-RHAMM complex	3627	2861
query_1	TRUE	0.014697	5	10	1	0.1	0.2	CORUM:10	CORUM	Condensin I complex	3627	6
query_1	TRUE	0.014697	5	10	1	0.1	0.2	CORUM:7304	CORUM	HIC1-PCL3L-PCR2 complex	3627	2759
query_1	TRUE	0.014697	5	10	1	0.1	0.2	CORUM:157	CORUM	Condensin I complex	3627	79
query_1	TRUE	0.014697	5	10	1	0.1	0.2	CORUM:167	CORUM	Condensin I complex	3627	87
query_1	TRUE	0.014697	5	10	1	0.1	0.2	CORUM:105	CORUM	Polycomb repressive complex 2 (PRC 2)	3627	56
query_1	TRUE	0.0158712	198	38	4	0.105263	0.020202	GO:1901136	GO:BP	carbohydrate derivative catabolic process	18123	24429
query_1	TRUE	0.0162709	1497	38	10	0.263158	0.00668003	GO:0051240	GO:BP	positive regulation of multicellular organismal process	18123	15744
query_1	TRUE	0.0172817	542	38	6	0.157895	0.0110701	GO:0043410	GO:BP	positive regulation of MAPK cascade	18123	12340
query_1	TRUE	0.0176835	1246	38	9	0.236842	0.00722311	GO:0001932	GO:BP	regulation of protein phosphorylation	18123	671
query_1	TRUE	0.0177698	1809	38	11	0.289474	0.00608071	GO:0010647	GO:BP	positive regulation of cell communication	18123	4805
query_1	TRUE	0.017976	1814	38	11	0.289474	0.00606395	GO:0023056	GO:BP	positive regulation of signaling	18123	7675
query_1	TRUE	0.0181593	1003	38	8	0.210526	0.00797607	GO:0045937	GO:BP	positive regulation of phosphate metabolic process	18123	13689
query_1	TRUE	0.0181593	1003	38	8	0.210526	0.00797607	GO:0010562	GO:BP	positive regulation of phosphorus metabolic process	18123	4726
query_1	TRUE	0.0187971	10	30	2	0.0666667	0.2	WP:WP2815	WP	Mammary gland development pathway - Involution (Stage 4 of 4)	7562	475
query_1	TRUE	0.0191025	371	38	5	0.131579	0.0134771	GO:0010631	GO:BP	epithelial cell migration	18123	4789
query_1	TRUE	0.0193611	215	38	4	0.105263	0.0186047	GO:0070374	GO:BP	positive regulation of ERK1 and ERK2 cascade	18123	18877
query_1	TRUE	0.0193611	374	38	5	0.131579	0.013369	GO:0090132	GO:BP	epithelium migration	18123	21209
query_1	TRUE	0.0193611	565	38	6	0.157895	0.0106195	GO:0050727	GO:BP	regulation of inflammatory response	18123	15324
query_1	TRUE	0.0198171	7	10	1	0.1	0.142857	CORUM:159	CORUM	Condensin I-PARP-1-XRCC1 complex	3627	80
query_1	TRUE	0.0203514	380	38	5	0.131579	0.0131579	GO:0090130	GO:BP	tissue migration	18123	21207
query_1	TRUE	0.0206095	24	38	2	0.0526316	0.0833333	GO:0071404	GO:BP	cellular response to low-density lipoprotein particle stimulus	18123	19489
query_1	TRUE	0.0216669	14	38	2	0.0526316	0.142857	GO:0036041	GO:MF	long-chain fatty acid binding	18679	6382
query_1	TRUE	0.0230629	1364	40	12	0.3	0.00879765	TF:M08890	TF	Factor: MYB; motif: NNAACTGN	19917	5134
query_1	TRUE	0.0231309	103	38	3	0.0789474	0.0291262	GO:0010717	GO:BP	regulation of epithelial to mesenchymal transition	18123	4870
query_1	TRUE	0.0238107	12802	38	35	0.921053	0.00273395	GO:0065007	GO:BP	biological regulation	18123	18663
query_1	TRUE	0.0260559	1626	38	10	0.263158	0.00615006	GO:0009967	GO:BP	positive regulation of signal transduction	18123	4280
query_1	TRUE	0.0263855	239	38	4	0.105263	0.0167364	GO:0048762	GO:BP	mesenchymal cell differentiation	18123	15103
query_1	TRUE	0.0266618	1084	38	8	0.210526	0.00738007	GO:0031401	GO:BP	positive regulation of protein modification process	18123	8325
query_1	TRUE	0.0283281	29	38	2	0.0526316	0.0689655	GO:0002675	GO:BP	positive regulation of acute inflammatory response	18123	1325
query_1	TRUE	0.0296806	4564	39	18	0.461538	0.00394391	GO:0005576	GO:CC	extracellular region	18964	241
query_1	TRUE	0.0296806	124	39	3	0.0769231	0.0241935	GO:1904813	GO:CC	ficolin-1-rich granule lumen	18964	4075
query_1	TRUE	0.0298727	115	38	3	0.0789474	0.026087	GO:0002526	GO:BP	acute inflammatory response	18123	1180
query_1	TRUE	0.0305156	1	38	1	0.0263158	1	GO:0000334	GO:MF	3-hydroxyanthranilate 3,4-dioxygenase activity	18679	80
query_1	TRUE	0.0305156	1	38	1	0.0263158	1	GO:0072587	GO:MF	DNA topoisomerase type II (double strand cut, ATP-hydrolyzing) activator activity	18679	10086
query_1	TRUE	0.0305156	27	38	2	0.0526316	0.0740741	GO:0016701	GO:MF	oxidoreductase activity, acting on single donors with incorporation of molecular oxygen	18679	3678
query_1	TRUE	0.0305156	26	38	2	0.0526316	0.0769231	GO:0016702	GO:MF	oxidoreductase activity, acting on single donors with incorporation of molecular oxygen, incorporation of two atoms of oxygen	18679	3679
query_1	TRUE	0.0305156	1	38	1	0.0263158	1	GO:0019767	GO:MF	IgE receptor activity	18679	4552
query_1	TRUE	0.0305156	22	38	2	0.0526316	0.0909091	GO:0019865	GO:MF	immunoglobulin binding	18679	4607
query_1	TRUE	0.0305156	1	38	1	0.0263158	1	GO:0030108	GO:MF	HLA-A specific activating MHC class I receptor activity	18679	4742
query_1	TRUE	0.0305156	1	38	1	0.0263158	1	GO:0031714	GO:MF	C5a anaphylatoxin chemotactic receptor binding	18679	5134
query_1	TRUE	0.0305156	1	38	1	0.0263158	1	GO:0031715	GO:MF	C5L2 anaphylatoxin chemotactic receptor binding	18679	5135
query_1	TRUE	0.0305156	1304	38	9	0.236842	0.00690184	GO:0044877	GO:MF	protein-containing complex binding	18679	7129
query_1	TRUE	0.0305156	1	38	1	0.0263158	1	GO:0070025	GO:MF	carbon monoxide binding	18679	9814
query_1	TRUE	0.0305156	1	38	1	0.0263158	1	GO:0072586	GO:MF	DNA topoisomerase type II (double strand cut, ATP-hydrolyzing) regulator activity	18679	10085
query_1	TRUE	0.0307823	252	38	4	0.105263	0.015873	GO:0010951	GO:BP	negative regulation of endopeptidase activity	18123	5083
query_1	TRUE	0.0322262	1	38	1	0.0263158	1	GO:1900535	GO:BP	palmitic acid biosynthetic process	18123	23837
query_1	TRUE	0.0322262	1	38	1	0.0263158	1	GO:2000196	GO:BP	positive regulation of female gonad development	18123	29396
query_1	TRUE	0.0322262	1	38	1	0.0263158	1	GO:2000872	GO:BP	positive regulation of progesterone secretion	18123	30050
query_1	TRUE	0.0322262	1	38	1	0.0263158	1	GO:0036333	GO:BP	hepatocyte homeostasis	18123	11052
query_1	TRUE	0.0322262	1	38	1	0.0263158	1	GO:0001100	GO:BP	negative regulation of exit from mitosis	18123	357
query_1	TRUE	0.0322262	1	38	1	0.0263158	1	GO:0036116	GO:BP	long-chain fatty-acyl-CoA catabolic process	18123	10918
query_1	TRUE	0.0322262	1	38	1	0.0263158	1	GO:1900533	GO:BP	palmitic acid metabolic process	18123	23835
query_1	TRUE	0.0322262	437	38	5	0.131579	0.0114416	GO:0052548	GO:BP	regulation of endopeptidase activity	18123	16710
query_1	TRUE	0.0333356	889	38	7	0.184211	0.00787402	GO:0031347	GO:BP	regulation of defense response	18123	8304
query_1	TRUE	0.0333356	1148	38	8	0.210526	0.00696864	GO:0071345	GO:BP	cellular response to cytokine stimulus	18123	19430
query_1	TRUE	0.0333356	1419	38	9	0.236842	0.00634249	GO:0042325	GO:BP	regulation of phosphorylation	18123	11704
query_1	TRUE	0.0333356	265	38	4	0.105263	0.0150943	GO:0010466	GO:BP	negative regulation of peptidase activity	18123	4660
query_1	TRUE	0.0334201	147	26	4	0.153846	0.0272109	KEGG:04145	KEGG	Phagosome	8000	262
query_1	TRUE	0.0334201	72	26	3	0.115385	0.0416667	KEGG:05140	KEGG	Leishmaniasis	8000	411
query_1	TRUE	0.034859	127	38	3	0.0789474	0.023622	GO:0002576	GO:BP	platelet degranulation	18123	1229
query_1	TRUE	0.0350321	133	38	3	0.0789474	0.0225564	GO:0140375	GO:MF	immune receptor activity	18679	11845
query_1	TRUE	0.0355552	35	38	2	0.0526316	0.0571429	GO:0055094	GO:BP	response to lipoprotein particle	18123	16846
query_1	TRUE	0.0367942	11951	39	33	0.846154	0.00276128	GO:0005737	GO:CC	cytoplasm	18964	385
query_1	TRUE	0.0372784	36	38	2	0.0526316	0.0555556	GO:0010543	GO:BP	regulation of platelet activation	18123	4713
query_1	TRUE	0.0373323	723	39	6	0.153846	0.00829876	GO:0000323	GO:CC	lytic vacuole	18964	67
query_1	TRUE	0.0373323	154	39	3	0.0769231	0.0194805	GO:0042582	GO:CC	azurophil granule	18964	2042
query_1	TRUE	0.0373323	3595	39	15	0.384615	0.00417246	GO:0005615	GO:CC	extracellular space	18964	278
query_1	TRUE	0.0373323	723	39	6	0.153846	0.00829876	GO:0005764	GO:CC	lysosome	18964	409
query_1	TRUE	0.0373323	154	39	3	0.0769231	0.0194805	GO:0005766	GO:CC	primary lysosome	18964	411
query_1	TRUE	0.0373323	308	39	4	0.102564	0.012987	GO:0030667	GO:CC	secretory granule membrane	18964	1125
query_1	TRUE	0.0378737	2	39	1	0.025641	0.5	GO:0035692	GO:CC	macrophage migration inhibitory factor receptor complex	18964	1874
query_1	TRUE	0.0379701	39	38	2	0.0526316	0.0512821	GO:0005504	GO:MF	fatty acid binding	18679	1872
query_1	TRUE	0.0389961	1549	38	9	0.236842	0.0058102	GO:0038023	GO:MF	signaling receptor activity	18679	6505
query_1	TRUE	0.0389961	1549	38	9	0.236842	0.0058102	GO:0060089	GO:MF	molecular transducer activity	18679	9593
query_1	TRUE	0.0390259	37	38	2	0.0526316	0.0540541	GO:0071402	GO:BP	cellular response to lipoprotein particle stimulus	18123	19487
query_1	TRUE	0.0393525	467	38	5	0.131579	0.0107066	GO:0052547	GO:BP	regulation of peptidase activity	18123	16709
query_1	TRUE	0.0400247	63	30	3	0.1	0.047619	WP:WP3624	WP	Lung fibrosis	7562	417
query_1	TRUE	0.0401096	163	39	3	0.0769231	0.0184049	GO:0070820	GO:CC	tertiary granule	18964	2895
query_1	TRUE	0.0404597	38	38	2	0.0526316	0.0526316	GO:0097242	GO:BP	amyloid-beta clearance	18123	21781
query_1	TRUE	0.0411298	2093	38	11	0.289474	0.00525561	GO:0009888	GO:BP	tissue development	18123	4221
query_1	TRUE	0.0414494	1488	38	9	0.236842	0.00604839	GO:0032270	GO:BP	positive regulation of cellular protein metabolic process	18123	8669
query_1	TRUE	0.0414494	39	38	2	0.0526316	0.0512821	GO:0045742	GO:BP	positive regulation of epidermal growth factor receptor signaling pathway	18123	13510
query_1	TRUE	0.0414494	39	38	2	0.0526316	0.0512821	GO:0043403	GO:BP	skeletal muscle tissue regeneration	18123	12334
query_1	TRUE	0.0421075	563	39	5	0.128205	0.00888099	GO:0030312	GO:CC	external encapsulating structure	18964	1094
query_1	TRUE	0.0421075	818	39	6	0.153846	0.00733496	GO:0005773	GO:CC	vacuole	18964	417
query_1	TRUE	0.0421075	174	39	3	0.0769231	0.0172414	GO:0005775	GO:CC	vacuolar lumen	18964	419
query_1	TRUE	0.0421075	55	39	2	0.0512821	0.0363636	GO:1904724	GO:CC	tertiary granule lumen	18964	4074
query_1	TRUE	0.0421075	3	39	1	0.025641	0.333333	GO:0032997	GO:CC	Fc receptor complex	18964	1575
query_1	TRUE	0.0421075	562	39	5	0.128205	0.0088968	GO:0031012	GO:CC	extracellular matrix	18964	1199
query_1	TRUE	0.0421075	3	39	1	0.025641	0.333333	GO:0032998	GO:CC	Fc-epsilon receptor I complex	18964	1576
query_1	TRUE	0.0424144	2	38	1	0.0263158	0.5	GO:0004122	GO:MF	cystathionine beta-synthase activity	18679	773
query_1	TRUE	0.0424144	2	38	1	0.0263158	0.5	GO:0004051	GO:MF	arachidonate 5-lipoxygenase activity	18679	707
query_1	TRUE	0.0424144	2	38	1	0.0263158	0.5	GO:0032397	GO:MF	activating MHC class I receptor activity	18679	5376
query_1	TRUE	0.0436359	1240	26	10	0.384615	0.00806452	HPA:0300413	HPA	lung; macrophages[High]	10877	361
query_1	TRUE	0.0436359	132	26	4	0.153846	0.030303	HPA:0090973	HPA	cerebellum; granular cells - cytoplasm/membrane[High]	10877	121
query_1	TRUE	0.0436359	1423	26	11	0.423077	0.00773015	HPA:0040083	HPA	bone marrow; hematopoietic cells[High]	10877	32
query_1	TRUE	0.0440127	142	38	3	0.0789474	0.0211268	GO:0050729	GO:BP	positive regulation of inflammatory response	18123	15326
query_1	TRUE	0.0444363	296	38	4	0.105263	0.0135135	GO:0060485	GO:BP	mesenchyme development	18123	17301
query_1	TRUE	0.0444363	41	38	2	0.0526316	0.0487805	GO:1901186	GO:BP	positive regulation of ERBB signaling pathway	18123	24476
query_1	TRUE	0.0462823	61	39	2	0.0512821	0.0327869	GO:0035580	GO:CC	specific granule lumen	18964	1865
query_1	TRUE	0.046457	1331	38	8	0.210526	0.00601052	GO:0004888	GO:MF	transmembrane signaling receptor activity	18679	1435
query_1	TRUE	0.0465013	965	38	7	0.184211	0.00725389	GO:0000165	GO:BP	MAPK cascade	18123	72
query_1	TRUE	0.0467598	496	38	5	0.131579	0.0100806	GO:0001667	GO:BP	ameboidal-type cell migration	18123	497
query_1	TRUE	0.0467598	1238	38	8	0.210526	0.00646204	GO:0032101	GO:BP	regulation of response to external stimulus	18123	8566
query_1	TRUE	0.0469771	498	38	5	0.131579	0.0100402	GO:0001819	GO:BP	positive regulation of cytokine production	18123	597
query_1	TRUE	0.0469771	1242	38	8	0.210526	0.00644122	GO:0034097	GO:BP	response to cytokine	18123	9696
query_1	TRUE	0.0489515	2	38	1	0.0263158	0.5	GO:0036114	GO:BP	medium-chain fatty-acyl-CoA catabolic process	18123	10916
query_1	TRUE	0.0489515	2	38	1	0.0263158	0.5	GO:0006535	GO:BP	cysteine biosynthetic process from serine	18123	2521
query_1	TRUE	0.0489515	2	38	1	0.0263158	0.5	GO:0002894	GO:BP	positive regulation of type II hypersensitivity	18123	1537
query_1	TRUE	0.0489515	310	38	4	0.105263	0.0129032	GO:0070372	GO:BP	regulation of ERK1 and ERK2 cascade	18123	18875
query_1	TRUE	0.0489515	2	38	1	0.0263158	0.5	GO:0021649	GO:BP	vestibulocochlear nerve structural organization	18123	7212
query_1	TRUE	0.0489515	2	38	1	0.0263158	0.5	GO:0061552	GO:BP	ganglion morphogenesis	18123	18295
query_1	TRUE	0.0489515	2	38	1	0.0263158	0.5	GO:0001798	GO:BP	positive regulation of type IIa hypersensitivity	18123	576
query_1	TRUE	0.0489515	2	38	1	0.0263158	0.5	GO:1904835	GO:BP	dorsal root ganglion morphogenesis	18123	27745
query_1	TRUE	0.0489515	2	38	1	0.0263158	0.5	GO:0001970	GO:BP	positive regulation of activation of membrane attack complex	18123	701
query_1	TRUE	0.0489515	734	38	6	0.157895	0.00817439	GO:0043408	GO:BP	regulation of MAPK cascade	18123	12338
query_1	TRUE	0.0489515	2	38	1	0.0263158	0.5	GO:0010813	GO:BP	neuropeptide catabolic process	18123	4960
query_1	TRUE	0.0489515	2	38	1	0.0263158	0.5	GO:2000870	GO:BP	regulation of progesterone secretion	18123	30048
query_1	TRUE	0.0489515	2	38	1	0.0263158	0.5	GO:0060448	GO:BP	dichotomous subdivision of terminal units involved in lung branching	18123	17265
query_1	TRUE	0.0498065	318	38	4	0.105263	0.0125786	GO:0046394	GO:BP	carboxylic acid biosynthetic process	18123	14133

## Sheet: GO_Mod2_IFNg_up
query	significant	p_value	term_size	query_size	intersection_size	precision	recall	term_id	source	term_name	effective_domain_size	source_order	parents
query_1	TRUE	1.39583e-15	3438	69	47	0.681159	0.0136707	GO:0002376	GO:BP	immune system process	18123	1038
query_1	TRUE	2.70253e-15	2544	69	41	0.594203	0.0161164	GO:0006955	GO:BP	immune response	18123	2901
query_1	TRUE	1.14722e-13	1956	69	35	0.507246	0.0178937	GO:0006952	GO:BP	defense response	18123	2898
query_1	TRUE	3.00397e-13	1768	69	33	0.478261	0.0186652	GO:0044419	GO:BP	biological process involved in interspecies interaction between organisms	18123	12824
query_1	TRUE	6.17064e-13	1222	69	28	0.405797	0.0229133	GO:0098542	GO:BP	defense response to other organism	18123	22049
query_1	TRUE	6.58533e-13	1242	69	28	0.405797	0.0225443	GO:0034097	GO:BP	response to cytokine	18123	9696
query_1	TRUE	6.58533e-13	1601	69	31	0.449275	0.0193629	GO:0043207	GO:BP	response to external biotic stimulus	18123	12235
query_1	TRUE	6.58533e-13	1600	69	31	0.449275	0.019375	GO:0051707	GO:BP	response to other organism	18123	16102
query_1	TRUE	1.12101e-12	1639	69	31	0.449275	0.018914	GO:0009607	GO:BP	response to biotic stimulus	18123	3992
query_1	TRUE	2.55177e-12	1003	69	25	0.362319	0.0249252	GO:0045087	GO:BP	innate immune response	18123	13159
query_1	TRUE	5.48994e-12	538	71	20	0.28169	0.0371747	TF:M04788	TF	Factor: IRF-1; motif: STTTCACTTTCNNT	19917	4080
query_1	TRUE	5.48994e-12	1661	71	31	0.43662	0.0186635	TF:M11664	TF	Factor: IRF-2; motif: NGAAASYGAAAS	19917	4098
query_1	TRUE	5.49097e-12	1148	69	26	0.376812	0.0226481	GO:0071345	GO:BP	cellular response to cytokine stimulus	18123	19430
query_1	TRUE	3.26768e-11	824	69	22	0.318841	0.026699	GO:0019221	GO:BP	cytokine-mediated signaling pathway	18123	6495
query_1	TRUE	5.87548e-11	4321	69	45	0.652174	0.0104143	GO:0006950	GO:BP	response to stress	18123	2897
query_1	TRUE	7.77376e-11	198	69	13	0.188406	0.0656566	GO:0034341	GO:BP	response to interferon-gamma	18123	9881
query_1	TRUE	1.58529e-09	2415	71	33	0.464789	0.0136646	TF:M11665	TF	Factor: IRF-2; motif: NGAAASYGAAAS	19917	4100
query_1	TRUE	1.77423e-09	316	69	14	0.202899	0.0443038	GO:0045088	GO:BP	regulation of innate immune response	18123	13160
query_1	TRUE	2.34958e-09	37	43	8	0.186047	0.216216	WP:WP619	WP	Type II interferon signaling (IFNG)	7562	605
query_1	TRUE	2.46153e-09	696	49	20	0.408163	0.0287356	REAC:R-HSA-1280215	REAC	Cytokine Signaling in Immune system	10622	393
query_1	TRUE	3.47572e-09	1636	71	27	0.380282	0.0165037	TF:M11685	TF	Factor: IRF-8; motif: NCGAAACYGAAACYN	19917	4178
query_1	TRUE	3.47572e-09	3427	71	38	0.535211	0.0110884	TF:M11686	TF	Factor: IRF-4; motif: NYGAAASYGAAACYN	19917	4128
query_1	TRUE	3.47572e-09	444	71	16	0.225352	0.036036	TF:M07216	TF	Factor: IRF1; motif: NNNYASTTTCACTTTCNNTTT	19917	4082
query_1	TRUE	4.77559e-09	1281	71	24	0.338028	0.0187354	TF:M08887	TF	Factor: IRF; motif: NNGAAANTGAAANN	19917	4188
query_1	TRUE	7.27909e-09	426	69	15	0.217391	0.0352113	GO:0002831	GO:BP	regulation of response to biotic stimulus	18123	1474
query_1	TRUE	7.66013e-09	193	49	12	0.244898	0.0621762	REAC:R-HSA-913531	REAC	Interferon Signaling	10622	1123
query_1	TRUE	8.38589e-09	177	69	11	0.15942	0.0621469	GO:0071346	GO:BP	cellular response to interferon-gamma	18123	19431
query_1	TRUE	1.13494e-08	2038	49	30	0.612245	0.0147203	REAC:R-HSA-168256	REAC	Immune System	10622	1071
query_1	TRUE	1.18079e-08	278	71	13	0.183099	0.0467626	TF:M09957	TF	Factor: IRF-2; motif: NAAANNGAAAGTGAAASTRN	19917	4096
query_1	TRUE	1.38391e-08	3628	71	38	0.535211	0.0104741	TF:M11687	TF	Factor: IRF-4; motif: NCGAAACCGAAACYN	19917	4130
query_1	TRUE	1.82461e-08	3108	71	35	0.492958	0.0112613	TF:M00453	TF	Factor: IRF-7; motif: TNSGAAWNCGAAANTNNN	19917	4154
query_1	TRUE	3.54191e-08	840	71	19	0.267606	0.022619	TF:M11684_1	TF	Factor: IRF-8; motif: NYGAAACYGAAACTN; match class: 1	19917	4177
query_1	TRUE	5.03416e-08	75	69	8	0.115942	0.106667	GO:0002479	GO:BP	antigen processing and presentation of exogenous peptide antigen via MHC class I, TAP-dependent	18123	1134
query_1	TRUE	8.07236e-08	80	69	8	0.115942	0.1	GO:0042590	GO:BP	antigen processing and presentation of exogenous peptide antigen via MHC class I	18123	11868
query_1	TRUE	9.59212e-08	340	71	13	0.183099	0.0382353	TF:M09629	TF	Factor: IRF-1; motif: NAAANNGAAAGTGAAASTRN	19917	4084
query_1	TRUE	9.74589e-08	3114	69	34	0.492754	0.0109184	GO:0009605	GO:BP	response to external stimulus	18123	3990
query_1	TRUE	1.05954e-07	1159	69	21	0.304348	0.0181191	GO:0050776	GO:BP	regulation of immune response	18123	15359
query_1	TRUE	1.50921e-07	88	69	8	0.115942	0.0909091	GO:0060333	GO:BP	interferon-gamma-mediated signaling pathway	18123	17158
query_1	TRUE	1.7734e-07	1734	69	25	0.362319	0.0144175	GO:0002682	GO:BP	regulation of immune system process	18123	1332
query_1	TRUE	2.44825e-07	3830	71	37	0.521127	0.00966057	TF:M11682	TF	Factor: IRF-8; motif: NYGAAASYGAAACYN	19917	4172
query_1	TRUE	2.78461e-07	83	49	8	0.163265	0.0963855	REAC:R-HSA-1236974	REAC	ER-Phagosome pathway	10622	758
query_1	TRUE	3.25499e-07	87	49	8	0.163265	0.091954	REAC:R-HSA-877300	REAC	Interferon gamma signaling	10622	1125
query_1	TRUE	3.56516e-07	99	69	8	0.115942	0.0808081	GO:0002474	GO:BP	antigen processing and presentation of peptide antigen via MHC class I	18123	1129
query_1	TRUE	3.66963e-07	332	69	12	0.173913	0.0361446	GO:0034612	GO:BP	response to tumor necrosis factor	18123	10008
query_1	TRUE	5.93587e-07	2821	69	31	0.449275	0.010989	GO:0071310	GO:BP	cellular response to organic substance	18123	19397
query_1	TRUE	7.62475e-07	99	49	8	0.163265	0.0808081	REAC:R-HSA-1236975	REAC	Antigen processing-Cross presentation	10622	144
query_1	TRUE	9.12639e-07	1040	71	19	0.267606	0.0182692	TF:M00772	TF	Factor: IRF; motif: RRAANTGAAASYGNV	19917	4190
query_1	TRUE	9.12639e-07	2875	71	31	0.43662	0.0107826	TF:M09733	TF	Factor: STAT2; motif: NRGAAANNGAAACTNA	19917	7750
query_1	TRUE	9.12639e-07	337	71	12	0.169014	0.0356083	TF:M00453_1	TF	Factor: IRF-7; motif: TNSGAAWNCGAAANTNNN; match class: 1	19917	4155
query_1	TRUE	1.03561e-06	68	49	7	0.142857	0.102941	REAC:R-HSA-909733	REAC	Interferon alpha/beta signaling	10622	1124
query_1	TRUE	1.06234e-06	3443	69	34	0.492754	0.00987511	GO:0070887	GO:BP	cellular response to chemical stimulus	18123	19167
query_1	TRUE	1.13972e-06	3457	69	34	0.492754	0.00983512	GO:0010033	GO:BP	response to organic substance	18123	4320
query_1	TRUE	1.14054e-06	4717	71	40	0.56338	0.00847997	TF:M11684	TF	Factor: IRF-8; motif: NYGAAACYGAAACTN	19917	4176
query_1	TRUE	1.2437e-06	4739	71	40	0.56338	0.0084406	TF:M11683	TF	Factor: IRF-8; motif: NCGAAACCGAAACYN	19917	4174
query_1	TRUE	1.39694e-06	628	71	15	0.211268	0.0238854	TF:M11679	TF	Factor: IRF-7; motif: NCGAAANCGAAANYN	19917	4162
query_1	TRUE	1.69364e-06	308	69	11	0.15942	0.0357143	GO:0071356	GO:BP	cellular response to tumor necrosis factor	18123	19441
query_1	TRUE	2.89754e-06	2003	71	25	0.352113	0.0124813	TF:M00972	TF	Factor: IRF; motif: RAAANTGAAAN	19917	4192
query_1	TRUE	3.15189e-06	4416	69	38	0.550725	0.00860507	GO:0048583	GO:BP	regulation of response to stimulus	18123	14940
query_1	TRUE	3.15189e-06	3226	69	32	0.463768	0.0099194	GO:0007166	GO:BP	cell surface receptor signaling pathway	18123	3079
query_1	TRUE	4.96163e-06	322	71	11	0.15493	0.0341615	TF:M09956	TF	Factor: IRF-1; motif: NAAANNGAAASTGAAASNRN	19917	4086
query_1	TRUE	5.1625e-06	1079	69	18	0.26087	0.0166821	GO:0002684	GO:BP	positive regulation of immune system process	18123	1334
query_1	TRUE	5.30637e-06	96	69	7	0.101449	0.0729167	GO:0060337	GO:BP	type I interferon signaling pathway	18123	17162
query_1	TRUE	5.53426e-06	97	69	7	0.101449	0.0721649	GO:0071357	GO:BP	cellular response to type I interferon	18123	19442
query_1	TRUE	7.61337e-06	102	69	7	0.101449	0.0686275	GO:0034340	GO:BP	response to type I interferon	18123	9880
query_1	TRUE	8.19316e-06	217	69	9	0.130435	0.0414747	GO:0070555	GO:BP	response to interleukin-1	18123	18976
query_1	TRUE	9.12106e-06	23	43	5	0.116279	0.217391	WP:WP4197	WP	The human immune response to tuberculosis	7562	583
query_1	TRUE	9.94557e-06	889	69	16	0.231884	0.0179978	GO:0031347	GO:BP	regulation of defense response	18123	8304
query_1	TRUE	1.00618e-05	142	71	8	0.112676	0.056338	TF:M11664_1	TF	Factor: IRF-2; motif: NGAAASYGAAAS; match class: 1	19917	4099
query_1	TRUE	1.00618e-05	8475	71	53	0.746479	0.00625369	TF:M08775	TF	Factor: IRF-2; motif: NAANYGAAASYR	19917	4094
query_1	TRUE	1.29842e-05	2368	69	26	0.376812	0.0109797	GO:0048584	GO:BP	positive regulation of response to stimulus	18123	14941
query_1	TRUE	1.3758e-05	1000	71	17	0.239437	0.017	TF:M04020	TF	Factor: IRF8; motif: NCGAAACCGAAACT	19917	4168
query_1	TRUE	1.39957e-05	4564	69	37	0.536232	0.00810692	GO:0005576	GO:CC	extracellular region	18964	241
query_1	TRUE	1.39957e-05	4058	69	35	0.507246	0.00862494	GO:0031982	GO:CC	vesicle	18964	1453
query_1	TRUE	1.47716e-05	284	71	10	0.140845	0.0352113	TF:M04014	TF	Factor: IRF3; motif: NNRRAANGGAAACCGAAACYR	19917	4104
query_1	TRUE	1.54162e-05	236	69	9	0.130435	0.0381356	GO:0019882	GO:BP	antigen processing and presentation	18123	7017
query_1	TRUE	1.55491e-05	3595	69	32	0.463768	0.00890125	GO:0005615	GO:CC	extracellular space	18964	278
query_1	TRUE	1.62723e-05	71	69	6	0.0869565	0.084507	GO:0045824	GO:BP	negative regulation of innate immune response	18123	13584
query_1	TRUE	1.79972e-05	175	69	8	0.115942	0.0457143	GO:0002478	GO:BP	antigen processing and presentation of exogenous peptide antigen	18123	1133
query_1	TRUE	2.09401e-05	569	71	13	0.183099	0.0228471	TF:M11676	TF	Factor: IRF-3; motif: NGGAAANGGAAASNGAAACN	19917	4112
query_1	TRUE	2.34039e-05	2791	71	28	0.394366	0.0100322	TF:M08775_1	TF	Factor: IRF-2; motif: NAANYGAAASYR; match class: 1	19917	4095
query_1	TRUE	2.47022e-05	183	69	8	0.115942	0.0437158	GO:0019884	GO:BP	antigen processing and presentation of exogenous antigen	18123	7019
query_1	TRUE	2.51115e-05	253	69	9	0.130435	0.0355731	GO:0002833	GO:BP	positive regulation of response to biotic stimulus	18123	1476
query_1	TRUE	2.75165e-05	5	69	3	0.0434783	0.6	GO:1990111	GO:CC	spermatoproteasome complex	18964	4158
query_1	TRUE	2.77908e-05	187	69	8	0.115942	0.0427807	GO:0071347	GO:BP	cellular response to interleukin-1	18123	19432
query_1	TRUE	2.83967e-05	1238	69	18	0.26087	0.0145396	GO:0032101	GO:BP	regulation of response to external stimulus	18123	8566
query_1	TRUE	3.30789e-05	822	71	15	0.211268	0.0182482	TF:M11683_1	TF	Factor: IRF-8; motif: NCGAAACCGAAACYN; match class: 1	19917	4175
query_1	TRUE	3.37732e-05	193	69	8	0.115942	0.0414508	GO:0048002	GO:BP	antigen processing and presentation of peptide antigen	18123	14527
query_1	TRUE	4.26346e-05	411	71	11	0.15493	0.026764	TF:M01066	TF	Factor: Blimp-1; motif: NRGRAAGKGAAAGKRN	19917	544
query_1	TRUE	4.31706e-05	64	43	6	0.139535	0.09375	WP:WP183	WP	Proteasome Degradation	7562	175
query_1	TRUE	4.31706e-05	145	43	8	0.186047	0.0551724	WP:WP1449	WP	Regulation of toll-like receptor signaling pathway	7562	126
query_1	TRUE	4.4298e-05	248	71	9	0.126761	0.0362903	TF:M11665_1	TF	Factor: IRF-2; motif: NGAAASYGAAAS; match class: 1	19917	4101
query_1	TRUE	4.4298e-05	120	71	7	0.0985915	0.0583333	TF:M11685_1	TF	Factor: IRF-8; motif: NCGAAACYGAAACYN; match class: 1	19917	4179
query_1	TRUE	4.91076e-05	624	71	13	0.183099	0.0208333	TF:M04018	TF	Factor: IRF7; motif: NCGAAARYGAAANT	19917	4156
query_1	TRUE	5.66684e-05	366	69	10	0.144928	0.0273224	GO:0009615	GO:BP	response to virus	18123	3999
query_1	TRUE	6.61634e-05	2062	71	23	0.323944	0.0111542	TF:M04015	TF	Factor: IRF-4; motif: NCGAAACCGAAACYA	19917	4118
query_1	TRUE	7.11721e-05	540	71	12	0.169014	0.0222222	TF:M07045	TF	Factor: IRF-1; motif: NNRAAANNGAAASN	19917	4088
query_1	TRUE	7.55469e-05	1626	69	20	0.289855	0.0123001	GO:0080134	GO:BP	regulation of response to stress	18123	20932
query_1	TRUE	7.65935e-05	217	69	8	0.115942	0.0368664	GO:0045089	GO:BP	positive regulation of innate immune response	18123	13161
query_1	TRUE	8.03935e-05	4829	69	37	0.536232	0.00766204	GO:0042221	GO:BP	response to chemical	18123	11657
query_1	TRUE	8.23899e-05	549	71	12	0.169014	0.0218579	TF:M11682_1	TF	Factor: IRF-8; motif: NYGAAASYGAAACYN; match class: 1	19917	4173
query_1	TRUE	9.62484e-05	456	71	11	0.15493	0.0241228	TF:M11686_1	TF	Factor: IRF-4; motif: NYGAAASYGAAACYN; match class: 1	19917	4129
query_1	TRUE	9.69064e-05	9487	69	55	0.797101	0.00579741	GO:0050896	GO:BP	response to stimulus	18123	15456
query_1	TRUE	9.97194e-05	25	69	4	0.057971	0.16	GO:0042832	GO:BP	defense response to protozoan	18123	12018
query_1	TRUE	0.000115295	26	69	4	0.057971	0.153846	GO:0001562	GO:BP	response to protozoan	18123	469
query_1	TRUE	0.000133708	166	69	7	0.101449	0.0421687	GO:0044106	GO:BP	cellular amine metabolic process	18123	12678
query_1	TRUE	0.000134138	107	69	6	0.0869565	0.0560748	GO:0002832	GO:BP	negative regulation of response to biotic stimulus	18123	1475
query_1	TRUE	0.000154891	480	71	11	0.15493	0.0229167	TF:M11677	TF	Factor: IRF-3; motif: NGGAAACNGAAACCGAAACN	19917	4114
query_1	TRUE	0.000156935	171	69	7	0.101449	0.0409357	GO:0009308	GO:BP	amine metabolic process	18123	3901
query_1	TRUE	0.000176912	5	71	3	0.0422535	0.6	GO:0048248	GO:MF	CXCR3 chemokine receptor binding	18679	8392
query_1	TRUE	0.000187371	757	69	13	0.188406	0.0171731	GO:0050778	GO:BP	positive regulation of immune response	18123	15361
query_1	TRUE	0.000191268	25	49	4	0.0816327	0.16	REAC:R-HSA-983170	REAC	Antigen Presentation: Folding, assembly and peptide loading of class I MHC	10622	142
query_1	TRUE	0.000201102	66	69	5	0.0724638	0.0757576	GO:0006521	GO:BP	regulation of cellular amino acid metabolic process	18123	2507
query_1	TRUE	0.00020141	179	69	7	0.101449	0.0391061	GO:0033209	GO:BP	tumor necrosis factor-mediated signaling pathway	18123	9324
query_1	TRUE	0.000205279	370	49	10	0.204082	0.027027	REAC:R-HSA-983169	REAC	Class I MHC mediated antigen processing & presentation	10622	343
query_1	TRUE	0.000225629	88	43	6	0.139535	0.0681818	WP:WP2328	WP	Allograft Rejection	7562	91
query_1	TRUE	0.000233061	1938	69	21	0.304348	0.0108359	GO:0048585	GO:BP	negative regulation of response to stimulus	18123	14942
query_1	TRUE	0.000237786	1037	69	15	0.217391	0.0144648	GO:0002520	GO:BP	immune system development	18123	1174
query_1	TRUE	0.000291478	269	69	8	0.115942	0.0297398	GO:0051607	GO:BP	defense response to virus	18123	16015
query_1	TRUE	0.000291478	269	69	8	0.115942	0.0297398	GO:0140546	GO:BP	defense response to symbiont	18123	23186
query_1	TRUE	0.0003278	1507	69	18	0.26087	0.0119443	GO:0001775	GO:BP	cell activation	18123	561
query_1	TRUE	0.000351747	7873	69	48	0.695652	0.00609679	GO:0051716	GO:BP	cellular response to stimulus	18123	16110
query_1	TRUE	0.000357568	11	69	3	0.0434783	0.272727	GO:0019774	GO:CC	proteasome core complex, beta-subunit complex	18964	967
query_1	TRUE	0.000447336	2	69	2	0.0289855	1	GO:0032398	GO:CC	MHC class Ib protein complex	18964	1523
query_1	TRUE	0.000447336	139	69	6	0.0869565	0.0431655	GO:0045335	GO:CC	phagocytic vesicle	18964	2496
query_1	TRUE	0.000506324	235	71	8	0.112676	0.0340426	GO:0005125	GO:MF	cytokine activity	18679	1625
query_1	TRUE	0.000538006	83	69	5	0.0724638	0.060241	GO:0033238	GO:BP	regulation of cellular amine metabolic process	18123	9338
query_1	TRUE	0.000538006	847	69	13	0.188406	0.0153483	GO:0001817	GO:BP	regulation of cytokine production	18123	595
query_1	TRUE	0.000556497	1661	71	19	0.267606	0.0114389	TF:M01279	TF	Factor: IRF-3; motif: NBNBTTTCSCTTT	19917	4116
query_1	TRUE	0.000556497	258	71	8	0.112676	0.0310078	TF:M01882	TF	Factor: IRF-2; motif: NNRAAAGTGAAASNNA	19917	4102
query_1	TRUE	0.00056203	2178	69	21	0.304348	0.00964187	GO:0070062	GO:CC	extracellular exosome	18964	2743
query_1	TRUE	0.000570529	71	49	5	0.102041	0.0704225	REAC:R-HSA-8939902	REAC	Regulation of RUNX2 expression and activity	10622	1834
query_1	TRUE	0.000572075	854	69	13	0.188406	0.0152225	GO:0001816	GO:BP	cytokine production	18123	594
query_1	TRUE	0.000619272	614	69	11	0.15942	0.0179153	GO:0002683	GO:BP	negative regulation of immune system process	18123	1333
query_1	TRUE	0.0007399	2265	69	21	0.304348	0.00927152	GO:0065010	GO:CC	extracellular membrane-bounded organelle	18964	2719
query_1	TRUE	0.0007399	2265	69	21	0.304348	0.00927152	GO:0043230	GO:CC	extracellular organelle	18964	2131
query_1	TRUE	0.0007399	2263	69	21	0.304348	0.00927972	GO:1903561	GO:CC	extracellular vesicle	18964	4056
query_1	TRUE	0.000742174	10	71	3	0.0422535	0.3	TF:M09649_1	TF	Factor: Blimp-1; motif: RAAAGTGAAAGTNN; match class: 1	19917	6639
query_1	TRUE	0.000807294	518	69	10	0.144928	0.019305	GO:0032103	GO:BP	positive regulation of response to external stimulus	18123	8568
query_1	TRUE	0.000826845	956	71	14	0.197183	0.0146444	TF:M07323	TF	Factor: IRF-4; motif: KRAAMNGAAANYN	19917	4132
query_1	TRUE	0.000831946	1626	69	18	0.26087	0.0110701	GO:0009967	GO:BP	positive regulation of signal transduction	18123	4280
query_1	TRUE	0.000857656	73	71	5	0.0704225	0.0684932	TF:M08887_1	TF	Factor: IRF; motif: NNGAAANTGAAANN; match class: 1	19917	4189
query_1	TRUE	0.000877621	965	71	14	0.197183	0.0145078	TF:M03916	TF	Factor: PRDM1; motif: NRAAAGTGAAAGTNN	19917	6632
query_1	TRUE	0.000889613	72	71	5	0.0704225	0.0694444	GO:0042379	GO:MF	chemokine receptor binding	18679	6645
query_1	TRUE	0.000907161	374	71	9	0.126761	0.0240642	TF:M09733_1	TF	Factor: STAT2; motif: NRGAAANNGAAACTNA; match class: 1	19917	7751
query_1	TRUE	0.000907161	11	71	3	0.0422535	0.272727	TF:M07121_1	TF	Factor: Blimp-1; motif: NRAAAGTGAAAGTNN; match class: 1	19917	6637
query_1	TRUE	0.000960147	1809	69	19	0.275362	0.010503	GO:0010647	GO:BP	positive regulation of cell communication	18123	4805
query_1	TRUE	0.000984127	1814	69	19	0.275362	0.0104741	GO:0023056	GO:BP	positive regulation of signaling	18123	7675
query_1	TRUE	0.00101505	1341	69	16	0.231884	0.0119314	GO:0045321	GO:BP	leukocyte activation	18123	13259
query_1	TRUE	0.00109509	459	49	10	0.204082	0.0217865	REAC:R-HSA-449147	REAC	Signaling by Interleukins	10622	2054
query_1	TRUE	0.00117713	12	71	3	0.0422535	0.25	TF:M10040_1	TF	Factor: Blimp-1; motif: RAAAGNGAAAGTNN; match class: 1	19917	539
query_1	TRUE	0.00123189	101	69	5	0.0724638	0.049505	GO:1902750	GO:BP	negative regulation of cell cycle G2/M phase transition	18123	25858
query_1	TRUE	0.00123189	18	69	3	0.0434783	0.166667	GO:2001185	GO:BP	regulation of CD8-positive, alpha-beta T cell activation	18123	30331
query_1	TRUE	0.00125651	3	69	2	0.0289855	0.666667	GO:0002477	GO:BP	antigen processing and presentation of exogenous peptide antigen via MHC class Ib	18123	1132
query_1	TRUE	0.00125663	2063	71	21	0.295775	0.0101794	GO:0042802	GO:MF	identical protein binding	18679	6689
query_1	TRUE	0.00125663	14	71	3	0.0422535	0.214286	GO:0004298	GO:MF	threonine-type endopeptidase activity	18679	919
query_1	TRUE	0.00127779	50	49	4	0.0816327	0.08	REAC:R-HSA-1236978	REAC	Cross-presentation of soluble exogenous antigens (endosomes)	10622	384
query_1	TRUE	0.00127779	60	49	4	0.0816327	0.0666667	REAC:R-HSA-5610785	REAC	GLI3 is processed to GLI3R by the proteasome	10622	928
query_1	TRUE	0.00127779	56	49	4	0.0816327	0.0714286	REAC:R-HSA-5362768	REAC	Hh mutants are degraded by ERAD	10622	1025
query_1	TRUE	0.00127779	53	49	4	0.0816327	0.0754717	REAC:R-HSA-9604323	REAC	Negative regulation of NOTCH4 signaling	10622	1438
query_1	TRUE	0.00127779	52	49	4	0.0816327	0.0769231	REAC:R-HSA-69613	REAC	p53-Independent G1/S DNA damage checkpoint	10622	2485
query_1	TRUE	0.00127779	58	49	4	0.0816327	0.0689655	REAC:R-HSA-351202	REAC	Metabolism of polyamines	10622	1309
query_1	TRUE	0.00127779	52	49	4	0.0816327	0.0769231	REAC:R-HSA-349425	REAC	Autodegradation of the E3 ubiquitin ligase COP1	10622	179
query_1	TRUE	0.00127779	59	49	4	0.0816327	0.0677966	REAC:R-HSA-68827	REAC	CDT1 association with the CDC6:ORC:origin complex	10622	255
query_1	TRUE	0.00127779	59	49	4	0.0816327	0.0677966	REAC:R-HSA-5387390	REAC	Hh mutants abrogate ligand secretion	10622	1024
query_1	TRUE	0.00127779	59	49	4	0.0816327	0.0677966	REAC:R-HSA-5676590	REAC	NIK-->noncanonical NF-kB signaling	10622	1392
query_1	TRUE	0.00127779	54	49	4	0.0816327	0.0740741	REAC:R-HSA-450408	REAC	AUF1 (hnRNP D0) binds and destabilizes mRNA	10622	34
query_1	TRUE	0.00127779	55	49	4	0.0816327	0.0727273	REAC:R-HSA-4641257	REAC	Degradation of AXIN	10622	665
query_1	TRUE	0.00127779	53	49	4	0.0816327	0.0754717	REAC:R-HSA-169911	REAC	Regulation of Apoptosis	10622	1813
query_1	TRUE	0.00127779	52	49	4	0.0816327	0.0769231	REAC:R-HSA-75815	REAC	Ubiquitin-dependent degradation of Cyclin D	10622	2394
query_1	TRUE	0.00127779	100	49	5	0.102041	0.05	REAC:R-HSA-5668541	REAC	TNFR2 non-canonical NF-kB pathway	10622	2230
query_1	TRUE	0.00127779	57	49	4	0.0816327	0.0701754	REAC:R-HSA-4641258	REAC	Degradation of DVL	10622	666
query_1	TRUE	0.00127779	60	49	4	0.0816327	0.0666667	REAC:R-HSA-5610780	REAC	Degradation of GLI1 by the proteasome	10622	668
query_1	TRUE	0.00127779	60	49	4	0.0816327	0.0666667	REAC:R-HSA-5610783	REAC	Degradation of GLI2 by the proteasome	10622	669
query_1	TRUE	0.00127779	57	49	4	0.0816327	0.0701754	REAC:R-HSA-69541	REAC	Stabilization of p53	10622	2135
query_1	TRUE	0.00127779	60	49	4	0.0816327	0.0666667	REAC:R-HSA-5607761	REAC	Dectin-1 mediated noncanonical NF-kB signaling	10622	424
query_1	TRUE	0.00127779	60	49	4	0.0816327	0.0666667	REAC:R-HSA-187577	REAC	SCF(Skp2)-mediated degradation of p27/p21	10622	1933
query_1	TRUE	0.00127779	51	49	4	0.0816327	0.0784314	REAC:R-HSA-350562	REAC	Regulation of ornithine decarboxylase (ODC)	10622	1868
query_1	TRUE	0.00127779	52	49	4	0.0816327	0.0769231	REAC:R-HSA-69601	REAC	Ubiquitin Mediated Degradation of Phosphorylated Cdc25A	10622	2393
query_1	TRUE	0.00127779	50	49	4	0.0816327	0.08	REAC:R-HSA-211733	REAC	Regulation of activated PAK-2p34 by proteasome mediated degradation	10622	1847
query_1	TRUE	0.00127779	54	49	4	0.0816327	0.0740741	REAC:R-HSA-8941858	REAC	Regulation of RUNX3 expression and activity	10622	1835
query_1	TRUE	0.00127779	53	49	4	0.0816327	0.0754717	REAC:R-HSA-180585	REAC	Vif-mediated degradation of APOBEC3G	10622	2419
query_1	TRUE	0.00127779	55	49	4	0.0816327	0.0727273	REAC:R-HSA-174113	REAC	SCF-beta-TrCP mediated degradation of Emi1	10622	1934
query_1	TRUE	0.00127779	52	49	4	0.0816327	0.0769231	REAC:R-HSA-180534	REAC	Vpu mediated degradation of CD4	10622	2438
query_1	TRUE	0.00127779	55	49	4	0.0816327	0.0727273	REAC:R-HSA-8854050	REAC	FBXL7 down-regulates AURKA during mitotic entry and in early mitosis	10622	815
query_1	TRUE	0.00127779	52	49	4	0.0816327	0.0769231	REAC:R-HSA-69610	REAC	p53-Independent DNA Damage Response	10622	2484
query_1	TRUE	0.00130324	6447	69	41	0.594203	0.00635955	GO:0007165	GO:BP	signal transduction	18123	3078
query_1	TRUE	0.00133039	61	49	4	0.0816327	0.0655738	REAC:R-HSA-5678895	REAC	Defective CFTR causes cystic fibrosis	10622	470
query_1	TRUE	0.00135802	344	69	8	0.115942	0.0232558	GO:0006520	GO:BP	cellular amino acid metabolic process	18123	2506
query_1	TRUE	0.00138594	19	69	3	0.0434783	0.157895	GO:0002483	GO:BP	antigen processing and presentation of endogenous peptide antigen	18123	1138
query_1	TRUE	0.00139515	946	69	13	0.188406	0.0137421	GO:0030097	GO:BP	hemopoiesis	18123	7723
query_1	TRUE	0.00140125	875	71	13	0.183099	0.0148571	TF:M11670	TF	Factor: IRF-5; motif: NYGAAACCGAAACY	19917	4142
query_1	TRUE	0.00146401	186	49	6	0.122449	0.0322581	REAC:R-HSA-5357801	REAC	Programmed Cell Death	10622	1654
query_1	TRUE	0.00146401	64	49	4	0.0816327	0.0625	REAC:R-HSA-4608870	REAC	Asymmetric localization of PCP proteins	10622	173
query_1	TRUE	0.00146401	118	49	5	0.102041	0.0423729	REAC:R-HSA-8878166	REAC	Transcriptional regulation by RUNX2	10622	2333
query_1	TRUE	0.00146401	64	49	4	0.0816327	0.0625	REAC:R-HSA-174084	REAC	Autodegradation of Cdh1 by Cdh1:APC/C	10622	178
query_1	TRUE	0.00151751	66	49	4	0.0816327	0.0606061	REAC:R-HSA-69580	REAC	p53-Dependent G1/S DNA damage checkpoint	10622	2483
query_1	TRUE	0.00151751	65	49	4	0.0816327	0.0615385	REAC:R-HSA-5358346	REAC	Hedgehog ligand biogenesis	10622	1017
query_1	TRUE	0.00151751	66	49	4	0.0816327	0.0606061	REAC:R-HSA-69563	REAC	p53-Dependent G1 DNA Damage Response	10622	2482
query_1	TRUE	0.00151751	66	49	4	0.0816327	0.0606061	REAC:R-HSA-1234176	REAC	Oxygen-dependent proline hydroxylation of Hypoxia-inducible Factor Alpha	10622	1510
query_1	TRUE	0.00154655	67	49	4	0.0816327	0.0597015	REAC:R-HSA-1169091	REAC	Activation of NF-kappaB in B cells	10622	81
query_1	TRUE	0.00154655	67	49	4	0.0816327	0.0597015	REAC:R-HSA-5658442	REAC	Regulation of RAS by GAPs	10622	1832
query_1	TRUE	0.00154833	68	49	4	0.0816327	0.0588235	REAC:R-HSA-68867	REAC	Assembly of the pre-replicative complex	10622	170
query_1	TRUE	0.00154833	68	49	4	0.0816327	0.0588235	REAC:R-HSA-69615	REAC	G1/S DNA Damage Checkpoints	10622	913
query_1	TRUE	0.00154833	68	49	4	0.0816327	0.0588235	REAC:R-HSA-174154	REAC	APC/C:Cdc20 mediated degradation of Securin	10622	22
query_1	TRUE	0.00154983	23	69	3	0.0434783	0.130435	GO:0005839	GO:CC	proteasome core complex	18964	479
query_1	TRUE	0.00160881	69	49	4	0.0816327	0.057971	REAC:R-HSA-8948751	REAC	Regulation of PTEN stability and activity	10622	1831
query_1	TRUE	0.00162253	1090	49	14	0.285714	0.012844	REAC:R-HSA-168249	REAC	Innate Immune System	10622	1100
query_1	TRUE	0.00163668	962	69	13	0.188406	0.0135135	GO:0006954	GO:BP	inflammatory response	18123	2900
query_1	TRUE	0.00165972	56	69	4	0.057971	0.0714286	GO:0010524	GO:BP	positive regulation of calcium ion transport into cytosol	18123	4702
query_1	TRUE	0.00170773	1997	71	20	0.28169	0.010015	TF:M03793	TF	Factor: IRF-7; motif: AARGGAAANNGAA	19917	4166
query_1	TRUE	0.00171418	177	45	7	0.155556	0.039548	KEGG:04621	KEGG	NOD-like receptor signaling pathway	8000	306
query_1	TRUE	0.00171418	293	45	9	0.2	0.0307167	KEGG:04060	KEGG	Cytokine-cytokine receptor interaction	8000	234
query_1	TRUE	0.00171418	69	45	5	0.111111	0.0724638	KEGG:04612	KEGG	Antigen processing and presentation	8000	302
query_1	TRUE	0.00173407	71	49	4	0.0816327	0.056338	REAC:R-HSA-68949	REAC	Orc1 removal from chromatin	10622	1499
query_1	TRUE	0.00178257	18	71	3	0.0422535	0.166667	GO:0045236	GO:MF	CXCR chemokine receptor binding	18679	7167
query_1	TRUE	0.00178257	3	71	2	0.028169	0.666667	GO:0046979	GO:MF	TAP2 binding	18679	7369
query_1	TRUE	0.00178257	49	71	4	0.056338	0.0816327	GO:0008009	GO:MF	chemokine activity	18679	1922
query_1	TRUE	0.00178257	679	71	11	0.15493	0.0162003	GO:0042803	GO:MF	protein homodimerization activity	18679	6690
query_1	TRUE	0.00186511	73	49	4	0.0816327	0.0547945	REAC:R-HSA-174184	REAC	Cdc20:Phospho-APC/C mediated degradation of Cyclin A	10622	298
query_1	TRUE	0.00186511	73	49	4	0.0816327	0.0547945	REAC:R-HSA-69017	REAC	CDK-mediated phosphorylation and removal of Cdc6	10622	254
query_1	TRUE	0.00189872	364	69	8	0.115942	0.021978	GO:0031349	GO:BP	positive regulation of defense response	18123	8306
query_1	TRUE	0.00190165	74	49	4	0.0816327	0.0540541	REAC:R-HSA-179419	REAC	APC:Cdc20 mediated degradation of cell cycle proteins prior to satisfation of the cell cycle checkpoint	10622	25
query_1	TRUE	0.00190165	74	49	4	0.0816327	0.0540541	REAC:R-HSA-174178	REAC	APC/C:Cdh1 mediated degradation of Cdc20 and other APC/C:Cdh1 targeted proteins in late mitosis/early G1	10622	24
query_1	TRUE	0.00191069	67	69	4	0.057971	0.0597015	GO:0000502	GO:CC	proteasome complex	18964	98
query_1	TRUE	0.001965	984	69	13	0.188406	0.0132114	GO:0048534	GO:BP	hematopoietic or lymphoid organ development	18123	14899
query_1	TRUE	0.001965	3634	69	28	0.405797	0.00770501	GO:0010646	GO:BP	regulation of cell communication	18123	4804
query_1	TRUE	0.00197023	75	49	4	0.0816327	0.0533333	REAC:R-HSA-1234174	REAC	Cellular response to hypoxia	10622	314
query_1	TRUE	0.00204028	76	49	4	0.0816327	0.0526316	REAC:R-HSA-176409	REAC	APC/C:Cdc20 mediated degradation of mitotic proteins	10622	23
query_1	TRUE	0.00204878	77	49	4	0.0816327	0.0519481	REAC:R-HSA-176814	REAC	Activation of APC/C and APC/C:Cdc20 mediated degradation of mitotic proteins	10622	68
query_1	TRUE	0.00204878	138	49	5	0.102041	0.0362319	REAC:R-HSA-446652	REAC	Interleukin-1 family signaling	10622	1127
query_1	TRUE	0.00204878	77	49	4	0.0816327	0.0519481	REAC:R-HSA-5619084	REAC	ABC transporter disorders	10622	4
query_1	TRUE	0.00214874	3251	69	26	0.376812	0.00799754	GO:0009966	GO:BP	regulation of signal transduction	18123	4279
query_1	TRUE	0.00214874	373	69	8	0.115942	0.0214477	GO:0050777	GO:BP	negative regulation of immune response	18123	15360
query_1	TRUE	0.00220266	23	69	3	0.0434783	0.130435	GO:0010499	GO:BP	proteasomal ubiquitin-independent protein catabolic process	18123	4679
query_1	TRUE	0.00220266	23	69	3	0.0434783	0.130435	GO:0032816	GO:BP	positive regulation of natural killer cell activation	18123	9073
query_1	TRUE	0.00220266	3669	69	28	0.405797	0.00763151	GO:0023051	GO:BP	regulation of signaling	18123	7670
query_1	TRUE	0.00222615	79	49	4	0.0816327	0.0506329	REAC:R-HSA-8852276	REAC	The role of GTSE1 in G2/M progression after G2 checkpoint	10622	2285
query_1	TRUE	0.00230157	80	49	4	0.0816327	0.05	REAC:R-HSA-1168372	REAC	Downstream signaling events of B Cell Receptor (BCR)	10622	730
query_1	TRUE	0.00234499	81	49	4	0.0816327	0.0493827	REAC:R-HSA-9013694	REAC	Signaling by NOTCH4	10622	2074
query_1	TRUE	0.00234499	81	49	4	0.0816327	0.0493827	REAC:R-HSA-176408	REAC	Regulation of APC/C activators between G1/S and early anaphase	10622	1812
query_1	TRUE	0.00239989	198	45	7	0.155556	0.0353535	KEGG:05169	KEGG	Epstein-Barr virus infection	8000	428
query_1	TRUE	0.00239989	46	45	4	0.0888889	0.0869565	KEGG:03050	KEGG	Proteasome	8000	214
query_1	TRUE	0.00247846	73	69	4	0.057971	0.0547945	GO:1905369	GO:CC	endopeptidase complex	18964	4089
query_1	TRUE	0.00249459	122	69	5	0.0724638	0.0409836	GO:1990266	GO:BP	neutrophil migration	18123	28891
query_1	TRUE	0.00250215	83	49	4	0.0816327	0.0481928	REAC:R-HSA-195253	REAC	Degradation of beta-catenin by the destruction complex	10622	670
query_1	TRUE	0.00250215	83	49	4	0.0816327	0.0481928	REAC:R-HSA-69202	REAC	Cyclin E associated events during G1/S transition	10622	389
query_1	TRUE	0.00256911	75	69	4	0.057971	0.0533333	GO:0030670	GO:CC	phagocytic vesicle membrane	18964	1128
query_1	TRUE	0.00258497	743	69	11	0.15942	0.0148048	GO:0009617	GO:BP	response to bacterium	18123	4001
query_1	TRUE	0.00262142	498	69	9	0.130435	0.0180723	GO:0001819	GO:BP	positive regulation of cytokine production	18123	597
query_1	TRUE	0.00263034	85	49	4	0.0816327	0.0470588	REAC:R-HSA-5632684	REAC	Hedgehog 'on' state	10622	1016
query_1	TRUE	0.00263034	85	49	4	0.0816327	0.0470588	REAC:R-HSA-69002	REAC	DNA Replication Pre-Initiation	10622	414
query_1	TRUE	0.00263034	85	49	4	0.0816327	0.0470588	REAC:R-HSA-69656	REAC	Cyclin A:Cdk2-associated events at S phase entry	10622	387
query_1	TRUE	0.00271167	274	71	7	0.0985915	0.0255474	GO:0005126	GO:MF	cytokine receptor binding	18679	1626
query_1	TRUE	0.00271167	23	71	3	0.0422535	0.130435	GO:0070003	GO:MF	threonine-type peptidase activity	18679	9805
query_1	TRUE	0.00271364	86	49	4	0.0816327	0.0465116	REAC:R-HSA-450531	REAC	Regulation of mRNA stability by proteins that bind AU-rich elements	10622	1865
query_1	TRUE	0.00276516	66	69	4	0.057971	0.0606061	GO:0036388	GO:BP	pre-replicative complex assembly	18123	11087
query_1	TRUE	0.00288488	88	49	4	0.0816327	0.0454545	REAC:R-HSA-174143	REAC	APC/C-mediated degradation of cell cycle proteins	10622	20
query_1	TRUE	0.00288488	88	49	4	0.0816327	0.0454545	REAC:R-HSA-453276	REAC	Regulation of mitotic cell cycle	10622	1866
query_1	TRUE	0.00292377	495	71	9	0.126761	0.0181818	GO:0048018	GO:MF	receptor ligand activity	18679	8371
query_1	TRUE	0.00297283	89	49	4	0.0816327	0.0449438	REAC:R-HSA-5687128	REAC	MAPK6/MAPK4 signaling	10622	1239
query_1	TRUE	0.0030016	502	71	9	0.126761	0.0179283	GO:0030546	GO:MF	signaling receptor activator activity	18679	4875
query_1	TRUE	0.00304031	26	69	3	0.0434783	0.115385	GO:0019883	GO:BP	antigen processing and presentation of endogenous antigen	18123	7018
query_1	TRUE	0.00308967	6474	69	40	0.57971	0.00617856	GO:0048518	GO:BP	positive regulation of biological process	18123	14885
query_1	TRUE	0.00319234	91	49	4	0.0816327	0.043956	REAC:R-HSA-69052	REAC	Switching of origins to a post-replicative state	10622	2148
query_1	TRUE	0.00327466	5	69	2	0.0289855	0.4	GO:0002476	GO:BP	antigen processing and presentation of endogenous peptide antigen via MHC class Ib	18123	1131
query_1	TRUE	0.00328563	92	49	4	0.0816327	0.0434783	REAC:R-HSA-4086400	REAC	PCP/CE pathway	10622	1514
query_1	TRUE	0.00328593	799	49	11	0.22449	0.0137672	REAC:R-HSA-1280218	REAC	Adaptive Immune System	10622	111
query_1	TRUE	0.00330768	27	69	3	0.0434783	0.111111	GO:0036037	GO:BP	CD8-positive, alpha-beta T cell activation	18123	10860
query_1	TRUE	0.00343901	98	45	5	0.111111	0.0510204	KEGG:04061	KEGG	Viral protein interaction with cytokine and cytokine receptor	8000	235
query_1	TRUE	0.00347696	94	49	4	0.0816327	0.0425532	REAC:R-HSA-8878159	REAC	Transcriptional regulation by RUNX3	10622	2334
query_1	TRUE	0.00355553	102	45	5	0.111111	0.0490196	KEGG:04620	KEGG	Toll-like receptor signaling pathway	8000	305
query_1	TRUE	0.00356428	523	69	9	0.130435	0.0172084	GO:0051249	GO:BP	regulation of lymphocyte activation	18123	15750
query_1	TRUE	0.00357163	50	71	4	0.056338	0.08	TF:M03916_1	TF	Factor: PRDM1; motif: NRAAAGTGAAAGTNN; match class: 1	19917	6633
query_1	TRUE	0.0036488	780	69	11	0.15942	0.0141026	GO:0046649	GO:BP	lymphocyte activation	18123	14309
query_1	TRUE	0.00382929	97	49	4	0.0816327	0.0412371	REAC:R-HSA-5607764	REAC	CLEC7A (Dectin-1) signaling	10622	258
query_1	TRUE	0.00382929	168	49	5	0.102041	0.0297619	REAC:R-HSA-69481	REAC	G2/M Checkpoints	10622	917
query_1	TRUE	0.00390423	85	69	4	0.057971	0.0470588	GO:0055038	GO:CC	recycling endosome membrane	18964	2566
query_1	TRUE	0.00392329	98	49	4	0.0816327	0.0408163	REAC:R-HSA-202424	REAC	Downstream TCR signaling	10622	728
query_1	TRUE	0.00399325	11951	69	57	0.826087	0.00476948	GO:0005737	GO:CC	cytoplasm	18964	385
query_1	TRUE	0.00399325	2433	69	20	0.289855	0.0082203	GO:0031410	GO:CC	cytoplasmic vesicle	18964	1322
query_1	TRUE	0.00399325	2438	69	20	0.289855	0.00820345	GO:0097708	GO:CC	intracellular vesicle	18964	3497
query_1	TRUE	0.00401861	74	69	4	0.057971	0.0540541	GO:1902036	GO:BP	regulation of hematopoietic stem cell differentiation	18123	25265
query_1	TRUE	0.00412376	11	49	2	0.0408163	0.181818	REAC:R-HSA-1236977	REAC	Endosomal/Vacuolar pathway	10622	775
query_1	TRUE	0.00418757	174	49	5	0.102041	0.0287356	REAC:R-HSA-109581	REAC	Apoptosis	10622	149
query_1	TRUE	0.00418757	173	49	5	0.102041	0.0289017	REAC:R-HSA-5619115	REAC	Disorders of transmembrane transporters	10622	717
query_1	TRUE	0.00418757	101	49	4	0.0816327	0.039604	REAC:R-HSA-5689603	REAC	UCH proteinases	10622	2389
query_1	TRUE	0.00418757	101	49	4	0.0816327	0.039604	REAC:R-HSA-9020702	REAC	Interleukin-1 signaling	10622	1129
query_1	TRUE	0.00421773	662	69	10	0.144928	0.0151057	GO:0050865	GO:BP	regulation of cell activation	18123	15430
query_1	TRUE	0.00429095	1237	69	14	0.202899	0.0113177	GO:1901701	GO:BP	cellular response to oxygen-containing compound	18123	24938
query_1	TRUE	0.00432234	8	69	2	0.0289855	0.25	GO:0042612	GO:CC	MHC class I protein complex	18964	2056
query_1	TRUE	0.00441701	103	49	4	0.0816327	0.038835	REAC:R-HSA-382556	REAC	ABC-family proteins mediated transport	10622	6
query_1	TRUE	0.0044697	30	71	3	0.0422535	0.1	GO:0042605	GO:MF	peptide antigen binding	18679	6667
query_1	TRUE	0.0044697	1551	71	16	0.225352	0.0103159	GO:0005102	GO:MF	signaling receptor binding	18679	1606
query_1	TRUE	0.0044697	6	71	2	0.028169	0.333333	GO:0046978	GO:MF	TAP1 binding	18679	7368
query_1	TRUE	0.00448746	426	69	8	0.115942	0.0187793	GO:0050867	GO:BP	positive regulation of cell activation	18123	15432
query_1	TRUE	0.00453008	6	69	2	0.0289855	0.333333	GO:0002428	GO:BP	antigen processing and presentation of peptide antigen via MHC class Ib	18123	1083
query_1	TRUE	0.00469507	78	69	4	0.057971	0.0512821	GO:0061418	GO:BP	regulation of transcription from RNA polymerase II promoter in response to hypoxia	18123	18197
query_1	TRUE	0.00479504	32	71	3	0.0422535	0.09375	GO:0005164	GO:MF	tumor necrosis factor receptor binding	18679	1663
query_1	TRUE	0.0048581	1924	69	18	0.26087	0.00935551	GO:0044281	GO:BP	small molecule metabolic process	18123	12753
query_1	TRUE	0.00492629	97	69	4	0.057971	0.0412371	GO:1905368	GO:CC	peptidase complex	18964	4088
query_1	TRUE	0.00501471	327	69	7	0.101449	0.0214067	GO:0070661	GO:BP	leukocyte proliferation	18123	19045
query_1	TRUE	0.0050402	9	69	2	0.0289855	0.222222	GO:0042824	GO:CC	MHC class I peptide loading complex	18964	2090
query_1	TRUE	0.00511948	180	71	6	0.084507	0.0333333	TF:M11678	TF	Factor: IRF-7; motif: NNGAAAGTGAAANTR	19917	4160
query_1	TRUE	0.00528267	440	69	8	0.115942	0.0181818	GO:0031348	GO:BP	negative regulation of defense response	18123	8305
query_1	TRUE	0.00528267	149	69	5	0.0724638	0.033557	GO:0097530	GO:BP	granulocyte migration	18123	21930
query_1	TRUE	0.00554391	2886	69	23	0.333333	0.00796951	GO:0035556	GO:BP	intracellular signal transduction	18123	10495
query_1	TRUE	0.00554861	7	71	2	0.028169	0.285714	GO:0030881	GO:MF	beta-2-microglobulin binding	18679	5009
query_1	TRUE	0.00567695	152	69	5	0.0724638	0.0328947	GO:0001738	GO:BP	morphogenesis of a polarized epithelium	18123	534
query_1	TRUE	0.00582994	6937	69	41	0.594203	0.00591034	GO:0023052	GO:BP	signaling	18123	7671
query_1	TRUE	0.00591467	339	69	7	0.101449	0.020649	GO:0032496	GO:BP	response to lipopolysaccharide	18123	8827
query_1	TRUE	0.0059149	104	43	5	0.116279	0.0480769	WP:WP75	WP	Toll-like Receptor Signaling Pathway	7562	622
query_1	TRUE	0.00610906	36	71	3	0.0422535	0.0833333	GO:0015036	GO:MF	disulfide oxidoreductase activity	18679	2873
query_1	TRUE	0.00615313	113	49	4	0.0816327	0.0353982	REAC:R-HSA-5610787	REAC	Hedgehog 'off' state	10622	1015
query_1	TRUE	0.0062186	187	69	5	0.0724638	0.026738	GO:0055037	GO:CC	recycling endosome	18964	2565
query_1	TRUE	0.00623977	6961	69	41	0.594203	0.00588996	GO:0007154	GO:BP	cell communication	18123	3067
query_1	TRUE	0.00647492	87	69	4	0.057971	0.045977	GO:0070098	GO:BP	chemokine-mediated signaling pathway	18123	18690
query_1	TRUE	0.00647492	87	69	4	0.057971	0.045977	GO:0031145	GO:BP	anaphase-promoting complex-dependent catabolic process	18123	8215
query_1	TRUE	0.00655441	36	69	3	0.0434783	0.0833333	GO:0032814	GO:BP	regulation of natural killer cell activation	18123	9071
query_1	TRUE	0.00665118	88	69	4	0.057971	0.0454545	GO:0030101	GO:BP	natural killer cell activation	18123	7727
query_1	TRUE	0.00688693	89	69	4	0.057971	0.0449438	GO:0060218	GO:BP	hematopoietic stem cell differentiation	18123	17052
query_1	TRUE	0.00697906	250	69	6	0.0869565	0.024	GO:0043122	GO:BP	regulation of I-kappaB kinase/NF-kappaB signaling	18123	12194
query_1	TRUE	0.00702318	8	69	2	0.0289855	0.25	GO:2000564	GO:BP	regulation of CD8-positive, alpha-beta T cell proliferation	18123	29755
query_1	TRUE	0.00702318	8	69	2	0.0289855	0.25	GO:0035740	GO:BP	CD8-positive, alpha-beta T cell proliferation	18123	10628
query_1	TRUE	0.00702318	8	69	2	0.0289855	0.25	GO:0002480	GO:BP	antigen processing and presentation of exogenous peptide antigen via MHC class I, TAP-independent	18123	1135
query_1	TRUE	0.00702318	8	69	2	0.0289855	0.25	GO:0002729	GO:BP	positive regulation of natural killer cell cytokine production	18123	1379
query_1	TRUE	0.00702318	8	69	2	0.0289855	0.25	GO:0046719	GO:BP	regulation by virus of viral protein levels in host cell	18123	14364
query_1	TRUE	0.00703224	91	69	4	0.057971	0.043956	GO:1901532	GO:BP	regulation of hematopoietic progenitor cell differentiation	18123	24793
query_1	TRUE	0.00703224	253	69	6	0.0869565	0.0237154	GO:0070663	GO:BP	regulation of leukocyte proliferation	18123	19047
query_1	TRUE	0.00711453	471	69	8	0.115942	0.0169851	GO:0055074	GO:BP	calcium ion homeostasis	18123	16829
query_1	TRUE	0.00720714	15	49	2	0.0408163	0.133333	REAC:R-HSA-844456	REAC	The NLRP3 inflammasome	10622	2277
query_1	TRUE	0.00724424	22	71	3	0.0422535	0.136364	TF:M09957_1	TF	Factor: IRF-2; motif: NAAANNGAAAGTGAAASTRN; match class: 1	19917	4097
query_1	TRUE	0.00736561	1174	69	13	0.188406	0.0110733	GO:0051241	GO:BP	negative regulation of multicellular organismal process	18123	15745
query_1	TRUE	0.0074301	120	49	4	0.0816327	0.0333333	REAC:R-HSA-69239	REAC	Synthesis of DNA	10622	2159
query_1	TRUE	0.0074301	120	49	4	0.0816327	0.0333333	REAC:R-HSA-202403	REAC	TCR signaling	10622	2207
query_1	TRUE	0.00751536	57	49	3	0.0612245	0.0526316	REAC:R-HSA-380108	REAC	Chemokine receptors bind chemokines	10622	323
query_1	TRUE	0.00764608	362	69	7	0.101449	0.019337	GO:0002237	GO:BP	response to molecule of bacterial origin	18123	902
query_1	TRUE	0.0080307	95	69	4	0.057971	0.0421053	GO:0031146	GO:BP	SCF-dependent proteasomal ubiquitin-dependent protein catabolic process	18123	8216
query_1	TRUE	0.00804255	366	69	7	0.101449	0.0191257	GO:0051251	GO:BP	positive regulation of lymphocyte activation	18123	15752
query_1	TRUE	0.00819747	9	69	2	0.0289855	0.222222	GO:0002370	GO:BP	natural killer cell cytokine production	18123	1034
query_1	TRUE	0.00819747	41	69	3	0.0434783	0.0731707	GO:0032735	GO:BP	positive regulation of interleukin-12 production	18123	9008
query_1	TRUE	0.00819747	97	69	4	0.057971	0.0412371	GO:1990868	GO:BP	response to chemokine	18123	29143
query_1	TRUE	0.00819747	5863	69	36	0.521739	0.0061402	GO:0048522	GO:BP	positive regulation of cellular process	18123	14889
query_1	TRUE	0.00819747	9	69	2	0.0289855	0.222222	GO:0002727	GO:BP	regulation of natural killer cell cytokine production	18123	1377
query_1	TRUE	0.00819747	172	69	5	0.0724638	0.0290698	GO:0002819	GO:BP	regulation of adaptive immune response	18123	1462
query_1	TRUE	0.00819747	97	69	4	0.057971	0.0412371	GO:1990869	GO:BP	cellular response to chemokine	18123	29144
query_1	TRUE	0.00843663	754	69	10	0.144928	0.0132626	GO:0055080	GO:BP	cation homeostasis	18123	16834
query_1	TRUE	0.00843663	175	69	5	0.0724638	0.0285714	GO:0002244	GO:BP	hematopoietic progenitor cell differentiation	18123	909
query_1	TRUE	0.00843663	99	69	4	0.057971	0.040404	GO:0010972	GO:BP	negative regulation of G2/M transition of mitotic cell cycle	18123	5103
query_1	TRUE	0.00843663	1883	69	17	0.246377	0.00902815	GO:1902531	GO:BP	regulation of intracellular signal transduction	18123	25684
query_1	TRUE	0.00843663	99	69	4	0.057971	0.040404	GO:0002824	GO:BP	positive regulation of adaptive immune response based on somatic recombination of immune receptors built from immunoglobulin superfamily domains	18123	1467
query_1	TRUE	0.00843663	42	69	3	0.0434783	0.0714286	GO:0051281	GO:BP	positive regulation of release of sequestered calcium ion into cytosol	18123	15775
query_1	TRUE	0.00843663	617	69	9	0.130435	0.0145867	GO:0002694	GO:BP	regulation of leukocyte activation	18123	1344
query_1	TRUE	0.0084454	125	49	4	0.0816327	0.032	REAC:R-HSA-162909	REAC	Host Interactions of HIV factors	10622	1034
query_1	TRUE	0.00851865	9	71	2	0.028169	0.222222	GO:0046977	GO:MF	TAP binding	18679	7367
query_1	TRUE	0.00887713	43	69	3	0.0434783	0.0697674	GO:0030890	GO:BP	positive regulation of B cell proliferation	18123	8068
query_1	TRUE	0.00900692	308	49	6	0.122449	0.0194805	REAC:R-HSA-983168	REAC	Antigen processing: Ubiquitination & Proteasome degradation	10622	145
query_1	TRUE	0.00902082	128	49	4	0.0816327	0.03125	REAC:R-HSA-69306	REAC	DNA Replication	10622	413
query_1	TRUE	0.0091343	766	69	10	0.144928	0.0130548	GO:0098771	GO:BP	inorganic ion homeostasis	18123	22147
query_1	TRUE	0.0091343	274	69	6	0.0869565	0.0218978	GO:0042180	GO:BP	cellular ketone metabolic process	18123	11616
query_1	TRUE	0.0091343	102	69	4	0.057971	0.0392157	GO:0030593	GO:BP	neutrophil chemotaxis	18123	7941
query_1	TRUE	0.0091343	1063	69	12	0.173913	0.0112888	GO:1902533	GO:BP	positive regulation of intracellular signal transduction	18123	25686
query_1	TRUE	0.00929026	24	71	3	0.0422535	0.125	TF:M04018_1	TF	Factor: IRF7; motif: NCGAAARYGAAANT; match class: 1	19917	4157
query_1	TRUE	0.00944705	130	49	4	0.0816327	0.0307692	REAC:R-HSA-8939236	REAC	RUNX1 regulates transcription of genes involved in differentiation of HSCs	10622	1771
query_1	TRUE	0.00961757	131	49	4	0.0816327	0.0305344	REAC:R-HSA-69206	REAC	G1/S Transition	10622	914
query_1	TRUE	0.00976348	104	69	4	0.057971	0.0384615	GO:0002821	GO:BP	positive regulation of adaptive immune response	18123	1464
query_1	TRUE	0.0099309	205	71	6	0.084507	0.0292683	TF:M00972_1	TF	Factor: IRF; motif: RAAANTGAAAN; match class: 1	19917	4193
query_1	TRUE	0.010056	105	69	4	0.057971	0.0380952	GO:0070498	GO:BP	interleukin-1-mediated signaling pathway	18123	18950
query_1	TRUE	0.0100912	185	69	5	0.0724638	0.027027	GO:0043123	GO:BP	positive regulation of I-kappaB kinase/NF-kappaB signaling	18123	12195
query_1	TRUE	0.0101221	68	43	4	0.0930233	0.0588235	WP:WP5039	WP	SARS-CoV-2 Innate Immunity Evasion and Cell-specific immune response	7562	611
query_1	TRUE	0.0101401	25	71	3	0.0422535	0.12	TF:M11679_1	TF	Factor: IRF-7; motif: NCGAAANCGAAANYN; match class: 1	19917	4163
query_1	TRUE	0.0102889	1748	69	16	0.231884	0.00915332	GO:1901700	GO:BP	response to oxygen-containing compound	18123	24937
query_1	TRUE	0.0105229	107	69	4	0.057971	0.0373832	GO:0002698	GO:BP	negative regulation of immune effector process	18123	1348
query_1	TRUE	0.0105229	515	69	8	0.115942	0.015534	GO:0072507	GO:BP	divalent inorganic cation homeostasis	18123	20365
query_1	TRUE	0.0105268	2888	69	22	0.318841	0.00761773	GO:0051239	GO:BP	regulation of multicellular organismal process	18123	15743
query_1	TRUE	0.0107611	108	69	4	0.057971	0.037037	GO:0010522	GO:BP	regulation of calcium ion transport into cytosol	18123	4700
query_1	TRUE	0.010795	136	49	4	0.0816327	0.0294118	REAC:R-HSA-2871837	REAC	FCERI mediated NF-kB activation	10622	819
query_1	TRUE	0.010795	136	49	4	0.0816327	0.0294118	REAC:R-HSA-5621481	REAC	C-type lectin receptors (CLRs)	10622	243
query_1	TRUE	0.0109582	190	69	5	0.0724638	0.0263158	GO:0034767	GO:BP	positive regulation of ion transmembrane transport	18123	10073
query_1	TRUE	0.0110135	34	45	3	0.0666667	0.0882353	KEGG:05330	KEGG	Allograft rejection	8000	462
query_1	TRUE	0.0112675	138	49	4	0.0816327	0.0289855	REAC:R-HSA-6807070	REAC	PTEN Regulation	10622	1557
query_1	TRUE	0.0113274	290	69	6	0.0869565	0.0206897	GO:0007249	GO:BP	I-kappaB kinase/NF-kappaB signaling	18123	3155
query_1	TRUE	0.0113274	110	69	4	0.057971	0.0363636	GO:0060071	GO:BP	Wnt signaling pathway, planar cell polarity pathway	18123	16937
query_1	TRUE	0.0114098	20	49	2	0.0408163	0.1	REAC:R-HSA-622312	REAC	Inflammasomes	10622	1080
query_1	TRUE	0.0116345	111	69	4	0.057971	0.036036	GO:0043618	GO:BP	regulation of transcription from RNA polymerase II promoter in response to stress	18123	12486
query_1	TRUE	0.0119586	112	69	4	0.057971	0.0357143	GO:0002223	GO:BP	stimulatory C-type lectin receptor signaling pathway	18123	889
query_1	TRUE	0.0120007	196	69	5	0.0724638	0.0255102	GO:0038061	GO:BP	NIK/NF-kappaB signaling	18123	11197
query_1	TRUE	0.0120007	113	69	4	0.057971	0.0353982	GO:1990840	GO:BP	response to lectin	18123	29126
query_1	TRUE	0.0120007	113	69	4	0.057971	0.0353982	GO:1990858	GO:BP	cellular response to lectin	18123	29136
query_1	TRUE	0.0120007	196	69	5	0.0724638	0.0255102	GO:0010565	GO:BP	regulation of cellular ketone metabolic process	18123	4729
query_1	TRUE	0.0120007	196	69	5	0.0724638	0.0255102	GO:0001906	GO:BP	cell killing	18123	649
query_1	TRUE	0.0120098	296	69	6	0.0869565	0.0202703	GO:0046651	GO:BP	lymphocyte proliferation	18123	14310
query_1	TRUE	0.0122584	114	69	4	0.057971	0.0350877	GO:0090175	GO:BP	regulation of establishment of planar polarity	18123	21250
query_1	TRUE	0.0123611	299	69	6	0.0869565	0.0200669	GO:0032943	GO:BP	mononuclear cell proliferation	18123	9162
query_1	TRUE	0.0123611	115	69	4	0.057971	0.0347826	GO:0002220	GO:BP	innate immune response activating cell surface receptor signaling pathway	18123	886
query_1	TRUE	0.0123611	115	69	4	0.057971	0.0347826	GO:2000736	GO:BP	regulation of stem cell differentiation	18123	29917
query_1	TRUE	0.0123611	814	69	10	0.144928	0.012285	GO:0050801	GO:BP	ion homeostasis	18123	15376
query_1	TRUE	0.0123611	671	69	9	0.130435	0.0134128	GO:0055065	GO:BP	metal ion homeostasis	18123	16820
query_1	TRUE	0.0123741	414	69	7	0.101449	0.0169082	GO:0002696	GO:BP	positive regulation of leukocyte activation	18123	1346
query_1	TRUE	0.0123741	965	69	11	0.15942	0.011399	GO:0000165	GO:BP	MAPK cascade	18123	72
query_1	TRUE	0.0124322	116	69	4	0.057971	0.0344828	GO:0002758	GO:BP	innate immune response-activating signal transduction	18123	1402
query_1	TRUE	0.0124322	116	69	4	0.057971	0.0344828	GO:0002702	GO:BP	positive regulation of production of molecular mediator of immune response	18123	1352
query_1	TRUE	0.0125577	143	49	4	0.0816327	0.027972	REAC:R-HSA-3858494	REAC	Beta-catenin independent WNT signaling	10622	201
query_1	TRUE	0.0126076	233	49	5	0.102041	0.0214592	REAC:R-HSA-157118	REAC	Signaling by NOTCH	10622	2065
query_1	TRUE	0.012626	678	69	9	0.130435	0.0132743	GO:0030003	GO:BP	cellular cation homeostasis	18123	7690
query_1	TRUE	0.012626	202	69	5	0.0724638	0.0247525	GO:0050852	GO:BP	T cell receptor signaling pathway	18123	15417
query_1	TRUE	0.012626	117	69	4	0.057971	0.034188	GO:0043620	GO:BP	regulation of DNA-templated transcription in response to stress	18123	12488
query_1	TRUE	0.012626	202	69	5	0.0724638	0.0247525	GO:0071222	GO:BP	cellular response to lipopolysaccharide	18123	19313
query_1	TRUE	0.0131246	13	69	2	0.0289855	0.153846	GO:0002475	GO:BP	antigen processing and presentation via MHC class Ib	18123	1130
query_1	TRUE	0.0136732	335	69	6	0.0869565	0.0179104	GO:0030139	GO:CC	endocytic vesicle	18964	1078
query_1	TRUE	0.0136861	896	69	10	0.144928	0.0111607	GO:0009986	GO:CC	cell surface	18964	791
query_1	TRUE	0.0137671	49	71	3	0.0422535	0.0612245	GO:0032813	GO:MF	tumor necrosis factor receptor superfamily binding	18679	5429
query_1	TRUE	0.0138012	5861	69	35	0.507246	0.00597168	GO:0048519	GO:BP	negative regulation of biological process	18123	14886
query_1	TRUE	0.0139306	148	49	4	0.0816327	0.027027	REAC:R-HSA-453279	REAC	Mitotic G1 phase and G1/S transition	10622	1352
query_1	TRUE	0.01413	138	71	5	0.0704225	0.0362319	TF:M03793_1	TF	Factor: IRF-7; motif: AARGGAAANNGAA; match class: 1	19917	4167
query_1	TRUE	0.0141384	149	49	4	0.0816327	0.0268456	REAC:R-HSA-5358351	REAC	Signaling by Hedgehog	10622	2051
query_1	TRUE	0.0143875	23	49	2	0.0408163	0.0869565	REAC:R-HSA-982772	REAC	Growth hormone receptor signaling	10622	989
query_1	TRUE	0.0144788	693	69	9	0.130435	0.012987	GO:0006873	GO:BP	cellular ion homeostasis	18123	2829
query_1	TRUE	0.014596	430	69	7	0.101449	0.0162791	GO:0062012	GO:BP	regulation of small molecule metabolic process	18123	18553
query_1	TRUE	0.0149692	300	71	6	0.084507	0.02	GO:0003924	GO:MF	GTPase activity	18679	598
query_1	TRUE	0.0152412	24	49	2	0.0408163	0.0833333	REAC:R-HSA-379716	REAC	Cytosolic tRNA aminoacylation	10622	398
query_1	TRUE	0.0152412	24	49	2	0.0408163	0.0833333	REAC:R-HSA-9664424	REAC	Cell recruitment (pro-inflammatory response)	10622	304
query_1	TRUE	0.0152412	24	49	2	0.0408163	0.0833333	REAC:R-HSA-9660826	REAC	Purinergic signaling in leishmaniasis infection	10622	1674
query_1	TRUE	0.0154762	213	69	5	0.0724638	0.0234742	GO:1902749	GO:BP	regulation of cell cycle G2/M phase transition	18123	25857
query_1	TRUE	0.015547	125	69	4	0.057971	0.032	GO:0071621	GO:BP	granulocyte chemotaxis	18123	19668
query_1	TRUE	0.0159281	126	69	4	0.057971	0.031746	GO:0051928	GO:BP	positive regulation of calcium ion transport	18123	16236
query_1	TRUE	0.0161256	321	69	6	0.0869565	0.0186916	GO:0050851	GO:BP	antigen receptor-mediated signaling pathway	18123	15416
query_1	TRUE	0.0161256	216	69	5	0.0724638	0.0231481	GO:0071219	GO:BP	cellular response to molecule of bacterial origin	18123	19310
query_1	TRUE	0.0161484	127	69	4	0.057971	0.0314961	GO:0002705	GO:BP	positive regulation of leukocyte mediated immunity	18123	1355
query_1	TRUE	0.0164732	1011	69	11	0.15942	0.0108803	GO:0016032	GO:BP	viral process	18123	5659
query_1	TRUE	0.0165208	218	69	5	0.0724638	0.0229358	GO:0002221	GO:BP	pattern recognition receptor signaling pathway	18123	887
query_1	TRUE	0.0165208	15	69	2	0.0289855	0.133333	GO:0043374	GO:BP	CD8-positive, alpha-beta T cell differentiation	18123	12313
query_1	TRUE	0.0169627	715	69	9	0.130435	0.0125874	GO:0002250	GO:BP	adaptive immune response	18123	914
query_1	TRUE	0.0169627	220	69	5	0.0724638	0.0227273	GO:0097529	GO:BP	myeloid leukocyte migration	18123	21929
query_1	TRUE	0.0169911	130	69	4	0.057971	0.0307692	GO:0007164	GO:BP	establishment of tissue polarity	18123	3077
query_1	TRUE	0.0169911	130	69	4	0.057971	0.0307692	GO:0001736	GO:BP	establishment of planar polarity	18123	532
query_1	TRUE	0.0171891	3	10	1	0.1	0.333333	CORUM:60	CORUM	Interferon-stimulated gene factor 3 transcription complex ISGF3	3627	28
query_1	TRUE	0.0171891	2	10	1	0.1	0.5	CORUM:30	CORUM	PA28 complex	3627	14
query_1	TRUE	0.0171891	2	10	1	0.1	0.5	CORUM:6158	CORUM	TRIAL-DR5 complex	3627	1935
query_1	TRUE	0.0171891	3	10	1	0.1	0.333333	CORUM:1557	CORUM	NMI-POLR1B-RRN3 complex	3627	782
query_1	TRUE	0.0171891	2	10	1	0.1	0.5	CORUM:1559	CORUM	NMI-RRN3 complex	3627	784
query_1	TRUE	0.0171891	1	10	1	0.1	1	CORUM:1561	CORUM	NMI homodimer complex	3627	785
query_1	TRUE	0.0171891	2	10	1	0.1	0.5	CORUM:5573	CORUM	Stat1-alpha-dimer-CBP DNA-protein complex	3627	1734
query_1	TRUE	0.0171891	3	10	1	0.1	0.333333	CORUM:5607	CORUM	Emerin-actin-NMI complex	3627	1743
query_1	TRUE	0.0171891	1	10	1	0.1	1	CORUM:5691	CORUM	TALL1 homo-oligomer complex	3627	1774
query_1	TRUE	0.0171891	2	10	1	0.1	0.5	CORUM:7294	CORUM	JUND-TAP1 complex	3627	2753
query_1	TRUE	0.0171891	3	10	1	0.1	0.333333	CORUM:7385	CORUM	DTX3L-PARP9-STAT1 complex	3627	2813
query_1	TRUE	0.0171891	2	10	1	0.1	0.5	CORUM:1064	CORUM	IFP35-NMI complex	3627	572
query_1	TRUE	0.0176098	55	71	3	0.0422535	0.0545455	GO:0016667	GO:MF	oxidoreductase activity, acting on a sulfur group of donors	18679	3649
query_1	TRUE	0.0179184	61	69	3	0.0434783	0.0491803	GO:0032655	GO:BP	regulation of interleukin-12 production	18123	8928
query_1	TRUE	0.0179184	61	69	3	0.0434783	0.0491803	GO:0032615	GO:BP	interleukin-12 production	18123	8888
query_1	TRUE	0.0181571	162	49	4	0.0816327	0.0246914	REAC:R-HSA-69242	REAC	S Phase	10622	1924
query_1	TRUE	0.0181945	16	69	2	0.0289855	0.125	GO:0045953	GO:BP	negative regulation of natural killer cell mediated cytotoxicity	18123	13703
query_1	TRUE	0.018393	163	49	4	0.0816327	0.0245399	REAC:R-HSA-983705	REAC	Signaling by the B Cell Receptor (BCR)	10622	2116
query_1	TRUE	0.018534	134	69	4	0.057971	0.0298507	GO:0032479	GO:BP	regulation of type I interferon production	18123	8810
query_1	TRUE	0.018534	134	69	4	0.057971	0.0298507	GO:0032606	GO:BP	type I interferon production	18123	8879
query_1	TRUE	0.0187199	227	69	5	0.0724638	0.0220264	GO:0030595	GO:BP	leukocyte chemotaxis	18123	7942
query_1	TRUE	0.0187245	27	49	2	0.0408163	0.0740741	REAC:R-HSA-499943	REAC	Interconversion of nucleotide di- and triphosphates	10622	1121
query_1	TRUE	0.0188329	1827	71	17	0.239437	0.00930487	TF:M00774	TF	Factor: NF-kappaB; motif: NGGGANTTYCCMNNNN	19917	5470
query_1	TRUE	0.0191048	63	69	3	0.0434783	0.047619	GO:0048247	GO:BP	lymphocyte chemotaxis	18123	14683
query_1	TRUE	0.0191048	459	69	7	0.101449	0.0152505	GO:0006874	GO:BP	cellular calcium ion homeostasis	18123	2830
query_1	TRUE	0.0191979	136	69	4	0.057971	0.0294118	GO:0042157	GO:BP	lipoprotein metabolic process	18123	11603
query_1	TRUE	0.0196073	28	49	2	0.0408163	0.0714286	REAC:R-HSA-5213460	REAC	RIPK1-mediated regulated necrosis	10622	1726
query_1	TRUE	0.0196073	28	49	2	0.0408163	0.0714286	REAC:R-HSA-5218859	REAC	Regulated Necrosis	10622	1808
query_1	TRUE	0.0196073	28	49	2	0.0408163	0.0714286	REAC:R-HSA-5675482	REAC	Regulation of necroptotic cell death	10622	1867
query_1	TRUE	0.0196204	4	10	1	0.1	0.25	CORUM:5606	CORUM	Emerin-actin-NMI-(alphaII)spectrin complex	3627	1742
query_1	TRUE	0.0196204	4	10	1	0.1	0.25	CORUM:6819	CORUM	APOL1 complex A (APOL1, APOA1, HPR, C3)	3627	2392
query_1	TRUE	0.0197088	17	69	2	0.0289855	0.117647	GO:0045779	GO:BP	negative regulation of bone resorption	18123	13547
query_1	TRUE	0.0197088	17	69	2	0.0289855	0.117647	GO:0002716	GO:BP	negative regulation of natural killer cell mediated immunity	18123	1366
query_1	TRUE	0.0197088	64	69	3	0.0434783	0.046875	GO:0002720	GO:BP	positive regulation of cytokine production involved in immune response	18123	1370
query_1	TRUE	0.0198991	232	69	5	0.0724638	0.0215517	GO:0050670	GO:BP	regulation of lymphocyte proliferation	18123	15301
query_1	TRUE	0.0198991	598	69	8	0.115942	0.0133779	GO:0006875	GO:BP	cellular metal ion homeostasis	18123	2831
query_1	TRUE	0.0199073	236	71	6	0.084507	0.0254237	TF:M01224_1	TF	Factor: P50:RELA-P65; motif: GGANTTYCCCWN; match class: 1	19917	5997
query_1	TRUE	0.0200983	343	69	6	0.0869565	0.0174927	GO:0000209	GO:BP	protein polyubiquitination	18123	100
query_1	TRUE	0.0201372	65	69	3	0.0434783	0.0461538	GO:0042267	GO:BP	natural killer cell mediated cytotoxicity	18123	11676
query_1	TRUE	0.020217	234	69	5	0.0724638	0.0213675	GO:0032944	GO:BP	regulation of mononuclear cell proliferation	18123	9163
query_1	TRUE	0.020217	601	69	8	0.115942	0.0133111	GO:0032102	GO:BP	negative regulation of response to external stimulus	18123	8567
query_1	TRUE	0.0207546	66	69	3	0.0434783	0.0454545	GO:0030888	GO:BP	regulation of B cell proliferation	18123	8066
query_1	TRUE	0.020822	141	69	4	0.057971	0.0283688	GO:0050671	GO:BP	positive regulation of lymphocyte proliferation	18123	15302
query_1	TRUE	0.0208361	171	49	4	0.0816327	0.0233918	REAC:R-HSA-9010553	REAC	Regulation of expression of SLITs and ROBOs	10622	1853
query_1	TRUE	0.0210768	5361	69	31	0.449275	0.0057825	GO:0005829	GO:CC	cytosol	18964	470
query_1	TRUE	0.0212694	142	69	4	0.057971	0.028169	GO:0032946	GO:BP	positive regulation of mononuclear cell proliferation	18123	9165
query_1	TRUE	0.0213798	67	69	3	0.0434783	0.0447761	GO:0002548	GO:BP	monocyte chemotaxis	18123	1201
query_1	TRUE	0.0214331	5	10	1	0.1	0.2	CORUM:6820	CORUM	APOL1 complex B (APOL1, APOA1, HPR, FN1, IGHM)	3627	2393
query_1	TRUE	0.0214331	5	10	1	0.1	0.2	CORUM:280	CORUM	HMGB1-HMGB2-HSC70-ERP60-GAPDH complex	3627	162
query_1	TRUE	0.0220125	68	69	3	0.0434783	0.0441176	GO:0002228	GO:BP	natural killer cell mediated immunity	18123	893
query_1	TRUE	0.0220125	144	69	4	0.057971	0.0277778	GO:0002218	GO:BP	activation of innate immune response	18123	885
query_1	TRUE	0.0220125	144	69	4	0.057971	0.0277778	GO:0019730	GO:BP	antimicrobial humoral response	18123	6960
query_1	TRUE	0.0221798	241	69	5	0.0724638	0.0207469	GO:0071216	GO:BP	cellular response to biotic stimulus	18123	19307
query_1	TRUE	0.0222344	45	45	3	0.0666667	0.0666667	KEGG:04672	KEGG	Intestinal immune network for IgA production	8000	324
query_1	TRUE	0.0224118	242	69	5	0.0724638	0.0206612	GO:0034764	GO:BP	positive regulation of transmembrane transport	18123	10070
query_1	TRUE	0.0224118	1238	69	12	0.173913	0.00969305	GO:0048878	GO:BP	chemical homeostasis	18123	15212
query_1	TRUE	0.0225551	69	69	3	0.0434783	0.0434783	GO:0045453	GO:BP	bone resorption	18123	13291
query_1	TRUE	0.0226571	19	69	2	0.0289855	0.105263	GO:0046851	GO:BP	negative regulation of bone remodeling	18123	14448
query_1	TRUE	0.0226571	19	69	2	0.0289855	0.105263	GO:1901739	GO:BP	regulation of myoblast fusion	18123	24974
query_1	TRUE	0.0236498	93	49	3	0.0612245	0.0322581	REAC:R-HSA-15869	REAC	Metabolism of nucleotides	10622	1308
query_1	TRUE	0.0238164	1020	71	12	0.169014	0.0117647	TF:M03545_1	TF	Factor: c-Rel; motif: NGGGAATYTCCN; match class: 1	19917	1035
query_1	TRUE	0.0239337	2	49	1	0.0204082	0.5	REAC:R-HSA-71737	REAC	Pyrophosphate hydrolysis	10622	1678
query_1	TRUE	0.0239337	2	49	1	0.0204082	0.5	REAC:R-HSA-5660862	REAC	Defective SLC7A7 causes lysinuric protein intolerance (LPI)	10622	634
query_1	TRUE	0.0241768	6	10	1	0.1	0.166667	CORUM:5608	CORUM	Emerin architectural complex	3627	1744
query_1	TRUE	0.0247207	169	69	4	0.057971	0.0236686	GO:0031227	GO:CC	intrinsic component of endoplasmic reticulum membrane	18964	1240
query_1	TRUE	0.0247207	1	69	1	0.0144928	1	GO:0031259	GO:CC	uropod membrane	18964	1268
query_1	TRUE	0.0247207	1183	69	11	0.15942	0.00929839	GO:0012506	GO:CC	vesicle membrane	18964	818
query_1	TRUE	0.0247207	389	69	6	0.0869565	0.0154242	GO:0031301	GO:CC	integral component of organelle membrane	18964	1277
query_1	TRUE	0.0247207	24	69	2	0.0289855	0.0833333	GO:0042611	GO:CC	MHC protein complex	18964	2055
query_1	TRUE	0.0247207	25	69	2	0.0289855	0.08	GO:0071556	GO:CC	integral component of lumenal side of endoplasmic reticulum membrane	18964	3071
query_1	TRUE	0.0247207	25	69	2	0.0289855	0.08	GO:0098553	GO:CC	lumenal side of endoplasmic reticulum membrane	18964	3552
query_1	TRUE	0.0247207	1	69	1	0.0144928	1	GO:0031257	GO:CC	cell trailing edge membrane	18964	1266
query_1	TRUE	0.0247207	161	69	4	0.057971	0.0248447	GO:0030176	GO:CC	integral component of endoplasmic reticulum membrane	18964	1085
query_1	TRUE	0.0247207	845	69	9	0.130435	0.0106509	GO:0098791	GO:CC	Golgi apparatus subcompartment	18964	3624
query_1	TRUE	0.0250052	182	49	4	0.0816327	0.021978	REAC:R-HSA-2454202	REAC	Fc epsilon receptor (FCERI) signaling	10622	861
query_1	TRUE	0.025006	20	69	2	0.0289855	0.1	GO:0001911	GO:BP	negative regulation of leukocyte mediated cytotoxicity	18123	653
query_1	TRUE	0.0252262	151	69	4	0.057971	0.0264901	GO:0035567	GO:BP	non-canonical Wnt signaling pathway	18123	10505
query_1	TRUE	0.0255631	366	69	6	0.0869565	0.0163934	GO:0002460	GO:BP	adaptive immune response based on somatic recombination of immune receptors built from immunoglobulin superfamily domains	18123	1115
query_1	TRUE	0.0255778	49	45	3	0.0666667	0.0612245	KEGG:05320	KEGG	Autoimmune thyroid disease	8000	458
query_1	TRUE	0.0257437	35	71	3	0.0422535	0.0857143	TF:M07216_1	TF	Factor: IRF1; motif: NNNYASTTTCACTTTCNNTTT; match class: 1	19917	4083
query_1	TRUE	0.026012	153	69	4	0.057971	0.0261438	GO:0090263	GO:BP	positive regulation of canonical Wnt signaling pathway	18123	21333
query_1	TRUE	0.026012	12122	69	57	0.826087	0.00470219	GO:0050789	GO:BP	regulation of biological process	18123	15367
query_1	TRUE	0.026012	496	69	7	0.101449	0.0141129	GO:0072503	GO:BP	cellular divalent inorganic cation homeostasis	18123	20361
query_1	TRUE	0.0268061	290	49	5	0.102041	0.0172414	REAC:R-HSA-69620	REAC	Cell Cycle Checkpoints	10622	300
query_1	TRUE	0.0269307	357	71	7	0.0985915	0.0196078	TF:M10080	TF	Factor: STAT2; motif: RRGRAANNGAAACTGAAAN	19917	7752
query_1	TRUE	0.0270158	419	69	6	0.0869565	0.0143198	GO:0031300	GO:CC	intrinsic component of organelle membrane	18964	1276
query_1	TRUE	0.0271448	155	69	4	0.057971	0.0258065	GO:0070665	GO:BP	positive regulation of leukocyte proliferation	18123	19049
query_1	TRUE	0.0273426	888	71	11	0.15493	0.0123874	TF:M00240_1	TF	Factor: Nkx2-5; motif: TYAAGTG; match class: 1	19917	5541
query_1	TRUE	0.0274751	478	71	8	0.112676	0.0167364	TF:M11687_1	TF	Factor: IRF-4; motif: NCGAAACCGAAACYN; match class: 1	19917	4131
query_1	TRUE	0.0274963	188	49	4	0.0816327	0.0212766	REAC:R-HSA-2467813	REAC	Separation of Sister Chromatids	10622	2000
query_1	TRUE	0.0283082	157	69	4	0.057971	0.0254777	GO:0002822	GO:BP	regulation of adaptive immune response based on somatic recombination of immune receptors built from immunoglobulin superfamily domains	18123	1465
query_1	TRUE	0.0283509	76	69	3	0.0434783	0.0394737	GO:1904427	GO:BP	positive regulation of calcium ion transmembrane transport	18123	27375
query_1	TRUE	0.0294331	12802	69	59	0.855072	0.00460865	GO:0065007	GO:BP	biological regulation	18123	18663
query_1	TRUE	0.0296462	725	69	8	0.115942	0.0110345	GO:0000139	GO:CC	Golgi membrane	18964	20
query_1	TRUE	0.0296509	510	69	7	0.101449	0.0137255	GO:0002768	GO:BP	immune response-regulating cell surface receptor signaling pathway	18123	1412
query_1	TRUE	0.0300921	1648	69	14	0.202899	0.00849515	GO:0055085	GO:BP	transmembrane transport	18123	16838
query_1	TRUE	0.0303775	513	69	7	0.101449	0.0136452	GO:0002764	GO:BP	immune response-regulating signaling pathway	18123	1408
query_1	TRUE	0.0305608	383	69	6	0.0869565	0.0156658	GO:0006959	GO:BP	humoral immune response	18123	2905
query_1	TRUE	0.0308377	38	71	3	0.0422535	0.0789474	TF:M06787	TF	Factor: ZNF780B; motif: KGTGGAAAAAGM	19917	10798
query_1	TRUE	0.0310699	23	69	2	0.0289855	0.0869565	GO:0034104	GO:BP	negative regulation of tissue remodeling	18123	9700
query_1	TRUE	0.0310699	23	69	2	0.0289855	0.0869565	GO:0035458	GO:BP	cellular response to interferon-beta	18123	10432
query_1	TRUE	0.0312199	163	69	4	0.057971	0.0245399	GO:0002224	GO:BP	toll-like receptor signaling pathway	18123	890
query_1	TRUE	0.0312797	190	69	4	0.057971	0.0210526	GO:0030666	GO:CC	endocytic vesicle membrane	18964	1124
query_1	TRUE	0.0313308	1	69	1	0.0144928	1	GO:0043322	GO:BP	negative regulation of natural killer cell degranulation	18123	12291
query_1	TRUE	0.0313308	1	69	1	0.0144928	1	GO:0030845	GO:BP	phospholipase C-inhibiting G protein-coupled receptor signaling pathway	18123	8043
query_1	TRUE	0.0313308	1	69	1	0.0144928	1	GO:0075519	GO:BP	microtubule-dependent intracellular transport of viral material	18123	20862
query_1	TRUE	0.0313308	1	69	1	0.0144928	1	GO:2000509	GO:BP	negative regulation of dendritic cell chemotaxis	18123	29700
query_1	TRUE	0.0313308	1	69	1	0.0144928	1	GO:0075521	GO:BP	microtubule-dependent intracellular transport of viral material towards nucleus	18123	20864
query_1	TRUE	0.0313308	1	69	1	0.0144928	1	GO:0075606	GO:BP	transport of viral material towards nucleus	18123	20874
query_1	TRUE	0.0313308	1	69	1	0.0144928	1	GO:0080058	GO:BP	protein deglutathionylation	18123	20907
query_1	TRUE	0.0313308	164	69	4	0.057971	0.0243902	GO:0002700	GO:BP	regulation of production of molecular mediator of immune response	18123	1350
query_1	TRUE	0.0313308	1	69	1	0.0144928	1	GO:1902311	GO:BP	regulation of copper ion transmembrane transport	18123	25514
query_1	TRUE	0.0313308	1	69	1	0.0144928	1	GO:0072308	GO:BP	negative regulation of metanephric nephron tubule epithelial cell differentiation	18123	20234
query_1	TRUE	0.0313308	1	69	1	0.0144928	1	GO:0002336	GO:BP	B-1 B cell lineage commitment	18123	1000
query_1	TRUE	0.0313308	24	69	2	0.0289855	0.0833333	GO:0031342	GO:BP	negative regulation of cell killing	18123	8299
query_1	TRUE	0.0313308	1	69	1	0.0144928	1	GO:0038184	GO:BP	cell surface bile acid receptor signaling pathway	18123	11276
query_1	TRUE	0.0313308	81	69	3	0.0434783	0.037037	GO:0061844	GO:BP	antimicrobial humoral immune response mediated by antimicrobial peptide	18123	18445
query_1	TRUE	0.0313308	1	69	1	0.0144928	1	GO:0001815	GO:BP	positive regulation of antibody-dependent cellular cytotoxicity	18123	593
query_1	TRUE	0.0313308	1	69	1	0.0144928	1	GO:0060305	GO:BP	regulation of cell diameter	18123	17131
query_1	TRUE	0.0313308	1	69	1	0.0144928	1	GO:0010925	GO:BP	positive regulation of inositol-polyphosphate 5-phosphatase activity	18123	5059
query_1	TRUE	0.0313308	1	69	1	0.0144928	1	GO:0010924	GO:BP	regulation of inositol-polyphosphate 5-phosphatase activity	18123	5058
query_1	TRUE	0.0313308	520	69	7	0.101449	0.0134615	GO:0034765	GO:BP	regulation of ion transmembrane transport	18123	10071
query_1	TRUE	0.0313308	167	69	4	0.057971	0.0239521	GO:0060402	GO:BP	calcium ion transport into cytosol	18123	17223
query_1	TRUE	0.0313308	1	69	1	0.0144928	1	GO:0010920	GO:BP	negative regulation of inositol phosphate biosynthetic process	18123	5054
query_1	TRUE	0.0313308	167	69	4	0.057971	0.0239521	GO:0038095	GO:BP	Fc-epsilon receptor signaling pathway	18123	11212
query_1	TRUE	0.0313308	1	69	1	0.0144928	1	GO:0035998	GO:BP	7,8-dihydroneopterin 3'-triphosphate biosynthetic process	18123	10840
query_1	TRUE	0.0313308	1135	69	11	0.15942	0.00969163	GO:0002252	GO:BP	immune effector process	18123	916
query_1	TRUE	0.0314219	196	49	4	0.0816327	0.0204082	REAC:R-HSA-69275	REAC	G2/M Transition	10622	920
query_1	TRUE	0.0314234	273	69	5	0.0724638	0.018315	GO:0044839	GO:BP	cell cycle G2/M phase transition	18123	13069
query_1	TRUE	0.0315761	482	71	7	0.0985915	0.0145228	GO:0016462	GO:MF	pyrophosphatase activity	18679	3547
query_1	TRUE	0.0315761	1073	71	11	0.15493	0.0102516	GO:0046983	GO:MF	protein dimerization activity	18679	7373
query_1	TRUE	0.0316171	1497	69	13	0.188406	0.00868403	GO:0051240	GO:BP	positive regulation of multicellular organismal process	18123	15744
query_1	TRUE	0.0317249	2057	69	16	0.231884	0.00777832	GO:0008283	GO:BP	cell population proliferation	18123	3580
query_1	TRUE	0.0317506	1499	69	13	0.188406	0.00867245	GO:0010648	GO:BP	negative regulation of cell communication	18123	4806
query_1	TRUE	0.0320673	986	69	10	0.144928	0.010142	GO:0019725	GO:BP	cellular homeostasis	18123	6957
query_1	TRUE	0.0320673	1502	69	13	0.188406	0.00865513	GO:0023057	GO:BP	negative regulation of signaling	18123	7676
query_1	TRUE	0.0322661	198	49	4	0.0816327	0.020202	REAC:R-HSA-453274	REAC	Mitotic G2-G2/M phases	10622	1353
query_1	TRUE	0.0323428	493	71	7	0.0985915	0.0141988	GO:0016818	GO:MF	hydrolase activity, acting on acid anhydrides, in phosphorus-containing anhydrides	18679	3785
query_1	TRUE	0.0323428	494	71	7	0.0985915	0.01417	GO:0016817	GO:MF	hydrolase activity, acting on acid anhydrides	18679	3784
query_1	TRUE	0.0323428	20	71	2	0.028169	0.1	GO:0042288	GO:MF	MHC class I protein binding	18679	6626
query_1	TRUE	0.0325012	25	69	2	0.0289855	0.08	GO:0045954	GO:BP	positive regulation of natural killer cell mediated cytotoxicity	18123	13704
query_1	TRUE	0.0333797	85	69	3	0.0434783	0.0352941	GO:0051279	GO:BP	regulation of release of sequestered calcium ion into cytosol	18123	15773
query_1	TRUE	0.0337771	190	45	5	0.111111	0.0263158	KEGG:04062	KEGG	Chemokine signaling pathway	8000	236
query_1	TRUE	0.0337771	56	45	3	0.0666667	0.0535714	KEGG:05416	KEGG	Viral myocarditis	8000	469
query_1	TRUE	0.0341172	3	49	1	0.0204082	0.333333	REAC:R-HSA-9657689	REAC	Defective SERPING1 causes hereditary angioedema	10622	576
query_1	TRUE	0.0341172	39	49	2	0.0408163	0.0512821	REAC:R-HSA-1433557	REAC	Signaling by SCF-KIT	10622	2095
query_1	TRUE	0.0345115	26	69	2	0.0289855	0.0769231	GO:0001916	GO:BP	positive regulation of T cell mediated cytotoxicity	18123	658
query_1	TRUE	0.0345115	174	69	4	0.057971	0.0229885	GO:1904064	GO:BP	positive regulation of cation transmembrane transport	18123	27037
query_1	TRUE	0.0345115	26	69	2	0.0289855	0.0769231	GO:0060334	GO:BP	regulation of interferon-gamma-mediated signaling pathway	18123	17159
query_1	TRUE	0.0345115	26	69	2	0.0289855	0.0769231	GO:0060330	GO:BP	regulation of response to interferon-gamma	18123	17155
query_1	TRUE	0.0347232	1	71	1	0.0140845	1	GO:0003934	GO:MF	GTP cyclohydrolase I activity	18679	607
query_1	TRUE	0.0347232	1	71	1	0.0140845	1	GO:0038182	GO:MF	G protein-coupled bile acid receptor activity	18679	6550
query_1	TRUE	0.0347232	1	71	1	0.0140845	1	GO:0097573	GO:MF	glutathione oxidoreductase activity	18679	10352
query_1	TRUE	0.0347232	381	71	6	0.084507	0.015748	GO:0005525	GO:MF	GTP binding	18679	1889
query_1	TRUE	0.0347232	1	71	1	0.0140845	1	GO:0003933	GO:MF	GTP cyclohydrolase activity	18679	606
query_1	TRUE	0.0347232	1	71	1	0.0140845	1	GO:0008859	GO:MF	exoribonuclease II activity	18679	2475
query_1	TRUE	0.0347232	1	71	1	0.0140845	1	GO:0036373	GO:MF	L-fucose mutarotase activity	18679	6456
query_1	TRUE	0.0347232	1	71	1	0.0140845	1	GO:0016154	GO:MF	pyrimidine-nucleoside phosphorylase activity	18679	3424
query_1	TRUE	0.0347232	163	71	4	0.056338	0.0245399	GO:0003823	GO:MF	antigen binding	18679	511
query_1	TRUE	0.0353728	3795	71	26	0.366197	0.00685112	TF:M00208	TF	Factor: NF-kappaB; motif: NGGGACTTTCCA	19917	5466
query_1	TRUE	0.0357441	176	69	4	0.057971	0.0227273	GO:0007259	GO:BP	receptor signaling pathway via JAK-STAT	18123	3164
query_1	TRUE	0.0366009	402	71	6	0.084507	0.0149254	GO:0019001	GO:MF	guanyl nucleotide binding	18679	4445
query_1	TRUE	0.0366009	402	71	6	0.084507	0.0149254	GO:0032561	GO:MF	guanyl ribonucleotide binding	18679	5413
query_1	TRUE	0.0367965	27	69	2	0.0289855	0.0740741	GO:0060142	GO:BP	regulation of syncytium formation by plasma membrane fusion	18123	16992
query_1	TRUE	0.0367965	27	69	2	0.0289855	0.0740741	GO:0090025	GO:BP	regulation of monocyte chemotaxis	18123	21111
query_1	TRUE	0.0383229	854	69	9	0.130435	0.0105386	GO:0055082	GO:BP	cellular chemical homeostasis	18123	16836
query_1	TRUE	0.0384307	33	69	2	0.0289855	0.0606061	GO:0098576	GO:CC	lumenal side of membrane	18964	3575
query_1	TRUE	0.039001	42	49	2	0.0408163	0.047619	REAC:R-HSA-379724	REAC	tRNA Aminoacylation	10622	2505
query_1	TRUE	0.0392592	28	69	2	0.0289855	0.0714286	GO:0010818	GO:BP	T cell chemotaxis	18123	4965
query_1	TRUE	0.0398698	293	69	5	0.0724638	0.0170648	GO:0032868	GO:BP	response to insulin	18123	9098
query_1	TRUE	0.040176	183	69	4	0.057971	0.0218579	GO:0045619	GO:BP	regulation of lymphocyte differentiation	18123	13393
query_1	TRUE	0.0406491	421	69	6	0.0869565	0.0142518	GO:0002697	GO:BP	regulation of immune effector process	18123	1347
query_1	TRUE	0.0414574	185	69	4	0.057971	0.0216216	GO:2000027	GO:BP	regulation of animal organ morphogenesis	18123	29230
query_1	TRUE	0.0417072	186	69	4	0.057971	0.0215054	GO:0030177	GO:BP	positive regulation of Wnt signaling pathway	18123	7749
query_1	TRUE	0.0417072	186	69	4	0.057971	0.0215054	GO:0097696	GO:BP	receptor signaling pathway via STAT	18123	21974
query_1	TRUE	0.0417072	1033	69	10	0.144928	0.00968054	GO:0019752	GO:BP	carboxylic acid metabolic process	18123	6976
query_1	TRUE	0.0417072	94	69	3	0.0434783	0.0319149	GO:0046849	GO:BP	bone remodeling	18123	14446
query_1	TRUE	0.0421819	217	49	4	0.0816327	0.0184332	REAC:R-HSA-376176	REAC	Signaling by ROBO receptors	10622	2090
query_1	TRUE	0.0421819	44	49	2	0.0408163	0.0454545	REAC:R-HSA-451927	REAC	Interleukin-2 family signaling	10622	1136
query_1	TRUE	0.0422341	566	69	7	0.101449	0.0123675	GO:0002253	GO:BP	activation of immune response	18123	917
query_1	TRUE	0.0422341	566	69	7	0.101449	0.0123675	GO:0002521	GO:BP	leukocyte differentiation	18123	1175
query_1	TRUE	0.0422341	566	69	7	0.101449	0.0123675	GO:0002009	GO:BP	morphogenesis of an epithelium	18123	738
query_1	TRUE	0.042247	95	69	3	0.0434783	0.0315789	GO:0002367	GO:BP	cytokine production involved in immune response	18123	1031
query_1	TRUE	0.042247	95	69	3	0.0434783	0.0315789	GO:0002718	GO:BP	regulation of cytokine production involved in immune response	18123	1368
query_1	TRUE	0.042485	301	69	5	0.0724638	0.0166113	GO:0043270	GO:BP	positive regulation of ion transport	18123	12253
query_1	TRUE	0.042485	30	69	2	0.0289855	0.0666667	GO:0032647	GO:BP	regulation of interferon-alpha production	18123	8920
query_1	TRUE	0.042485	30	69	2	0.0289855	0.0666667	GO:0002717	GO:BP	positive regulation of natural killer cell mediated immunity	18123	1367
query_1	TRUE	0.042485	30	69	2	0.0289855	0.0666667	GO:0032607	GO:BP	interferon-alpha production	18123	8880
query_1	TRUE	0.0425165	189	69	4	0.057971	0.021164	GO:0060401	GO:BP	cytosolic calcium ion transport	18123	17222
query_1	TRUE	0.0425165	96	69	3	0.0434783	0.03125	GO:0048525	GO:BP	negative regulation of viral process	18123	14892
query_1	TRUE	0.0425165	189	69	4	0.057971	0.021164	GO:0090090	GO:BP	negative regulation of canonical Wnt signaling pathway	18123	21171
query_1	TRUE	0.0428175	292	71	5	0.0704225	0.0171233	GO:0001664	GO:MF	G protein-coupled receptor binding	18679	307
query_1	TRUE	0.0429432	12	10	1	0.1	0.0833333	CORUM:6236	CORUM	Dynein-2 complex, cytoplasmic	3627	1994
query_1	TRUE	0.0429432	12	10	1	0.1	0.0833333	CORUM:725	CORUM	P2X7 receptor signalling complex	3627	395
query_1	TRUE	0.0431965	1394	69	12	0.173913	0.00860832	GO:0009968	GO:BP	negative regulation of signal transduction	18123	4281
query_1	TRUE	0.0436982	191	69	4	0.057971	0.0209424	GO:0002440	GO:BP	production of molecular mediator of immune response	18123	1095
query_1	TRUE	0.0436982	1048	69	10	0.144928	0.00954198	GO:0022603	GO:BP	regulation of anatomical structure morphogenesis	18123	7618
query_1	TRUE	0.0437975	4	49	1	0.0204082	0.25	REAC:R-HSA-9686347	REAC	Microbial modulation of RIPK1-mediated regulated necrosis	10622	1326
query_1	TRUE	0.0439283	29	71	2	0.028169	0.0689655	GO:0015035	GO:MF	protein-disulfide reductase activity	18679	2872
query_1	TRUE	0.0439283	424	71	6	0.084507	0.0141509	GO:0017111	GO:MF	nucleoside-triphosphatase activity	18679	3982
query_1	TRUE	0.0441459	221	49	4	0.0816327	0.0180995	REAC:R-HSA-5689880	REAC	Ub-specific processing proteases	10622	2391
query_1	TRUE	0.0443003	31	69	2	0.0289855	0.0645161	GO:0035456	GO:BP	response to interferon-beta	18123	10430
query_1	TRUE	0.0443183	7795	71	42	0.591549	0.00538807	TF:M01595	TF	Factor: STAT3; motif: NNTTCCRGGAANNNNN	19917	7758
query_1	TRUE	0.0446166	11517	69	54	0.782609	0.00468872	GO:0050794	GO:BP	regulation of cellular process	18123	15371
query_1	TRUE	0.0446166	193	69	4	0.057971	0.0207254	GO:0050792	GO:BP	regulation of viral process	18123	15369
query_1	TRUE	0.0446166	193	69	4	0.057971	0.0207254	GO:0071674	GO:BP	mononuclear cell migration	18123	19714
query_1	TRUE	0.0446166	1774	69	14	0.202899	0.00789177	GO:0042127	GO:BP	regulation of cell population proliferation	18123	11585
query_1	TRUE	0.0446334	888	69	9	0.130435	0.0101351	GO:0002443	GO:BP	leukocyte mediated immunity	18123	1098
query_1	TRUE	0.0449372	2582	71	20	0.28169	0.00774593	TF:M04897	TF	Factor: Fra-1; motif: ACTCATG	19917	2378
query_1	TRUE	0.045136	789	69	8	0.115942	0.0101394	GO:0030659	GO:CC	cytoplasmic vesicle membrane	18964	1118
query_1	TRUE	0.0458138	310	69	5	0.0724638	0.016129	GO:0060326	GO:BP	cell chemotaxis	18123	17151
query_1	TRUE	0.0458138	440	69	6	0.0869565	0.0136364	GO:1903131	GO:BP	mononuclear cell differentiation	18123	26209
query_1	TRUE	0.0459742	32	69	2	0.0289855	0.0625	GO:0070528	GO:BP	protein kinase C signaling	18123	18965
query_1	TRUE	0.0468789	101	69	3	0.0434783	0.029703	GO:0042100	GO:BP	B cell proliferation	18123	11570
query_1	TRUE	0.0468789	197	69	4	0.057971	0.0203046	GO:0050864	GO:BP	regulation of B cell activation	18123	15429
query_1	TRUE	0.0468936	5	17	2	0.117647	0.4	HP:0025131	HP	Finger swelling	4511	9619
query_1	TRUE	0.0468936	76	17	4	0.235294	0.0526316	HP:0002155	HP	Hypertriglyceridemia	4511	1591
query_1	TRUE	0.0468936	75	17	4	0.235294	0.0533333	HP:0002018	HP	Nausea	4511	1485
query_1	TRUE	0.0471646	226	49	4	0.0816327	0.0176991	REAC:R-HSA-162906	REAC	HIV Infection	10622	1005
query_1	TRUE	0.0473049	1066	69	10	0.144928	0.00938086	GO:0043436	GO:BP	oxoacid metabolic process	18123	12355
query_1	TRUE	0.0474776	14	10	1	0.1	0.0714286	CORUM:5611	CORUM	Emerin complex 24	3627	1746
query_1	TRUE	0.0475769	2199	71	18	0.253521	0.00818554	TF:M09855_1	TF	Factor: FOXP1; motif: CTGTTTNYTYTKN; match class: 1	19917	2661
query_1	TRUE	0.0478198	102	69	3	0.0434783	0.0294118	GO:0050830	GO:BP	defense response to Gram-positive bacterium	18123	15398
query_1	TRUE	0.0481938	228	49	4	0.0816327	0.0175439	REAC:R-HSA-68882	REAC	Mitotic Anaphase	10622	1351
query_1	TRUE	0.0483113	2	69	1	0.0144928	0.5	GO:0070560	GO:BP	protein secretion by platelet	18123	18977
query_1	TRUE	0.0483113	2	69	1	0.0144928	0.5	GO:1901740	GO:BP	negative regulation of myoblast fusion	18123	24975
query_1	TRUE	0.0483113	2	69	1	0.0144928	0.5	GO:0071344	GO:BP	diphosphate metabolic process	18123	19429
query_1	TRUE	0.0483113	2	69	1	0.0144928	0.5	GO:0097528	GO:BP	execution phase of necroptosis	18123	21928
query_1	TRUE	0.0483113	2	69	1	0.0144928	0.5	GO:0001869	GO:BP	negative regulation of complement activation, lectin pathway	18123	628
query_1	TRUE	0.0483113	2	69	1	0.0144928	0.5	GO:0001868	GO:BP	regulation of complement activation, lectin pathway	18123	627
query_1	TRUE	0.0483113	2	69	1	0.0144928	0.5	GO:1904056	GO:BP	positive regulation of cholangiocyte proliferation	18123	27029
query_1	TRUE	0.0483113	2	69	1	0.0144928	0.5	GO:0051066	GO:BP	dihydrobiopterin metabolic process	18123	15596
query_1	TRUE	0.0483113	2	69	1	0.0144928	0.5	GO:0072183	GO:BP	negative regulation of nephron tubule epithelial cell differentiation	18123	20109
query_1	TRUE	0.0483113	2	69	1	0.0144928	0.5	GO:0001813	GO:BP	regulation of antibody-dependent cellular cytotoxicity	18123	591
query_1	TRUE	0.0483113	2	69	1	0.0144928	0.5	GO:1904170	GO:BP	regulation of bleb assembly	18123	27131
query_1	TRUE	0.0483113	2	69	1	0.0144928	0.5	GO:0001798	GO:BP	positive regulation of type IIa hypersensitivity	18123	576
query_1	TRUE	0.0483113	2	69	1	0.0144928	0.5	GO:0034346	GO:BP	positive regulation of type III interferon production	18123	9886
query_1	TRUE	0.0483113	2	69	1	0.0144928	0.5	GO:0032639	GO:BP	TRAIL production	18123	8912
query_1	TRUE	0.0483113	2	69	1	0.0144928	0.5	GO:0032679	GO:BP	regulation of TRAIL production	18123	8952
query_1	TRUE	0.0483113	2	69	1	0.0144928	0.5	GO:0032759	GO:BP	positive regulation of TRAIL production	18123	9032
query_1	TRUE	0.0483113	2	69	1	0.0144928	0.5	GO:1904172	GO:BP	positive regulation of bleb assembly	18123	27133
query_1	TRUE	0.0483113	2	69	1	0.0144928	0.5	GO:0002894	GO:BP	positive regulation of type II hypersensitivity	18123	1537
query_1	TRUE	0.0483113	2	69	1	0.0144928	0.5	GO:0019060	GO:BP	intracellular transport of viral protein in host cell	18123	6442
query_1	TRUE	0.0483113	2	69	1	0.0144928	0.5	GO:0030581	GO:BP	symbiont intracellular protein transport in host	18123	7932
query_1	TRUE	0.0483113	2	69	1	0.0144928	0.5	GO:0001788	GO:BP	antibody-dependent cellular cytotoxicity	18123	571
query_1	TRUE	0.0483113	2	69	1	0.0144928	0.5	GO:0043007	GO:BP	maintenance of rDNA	18123	12126
query_1	TRUE	0.0483113	204	69	4	0.057971	0.0196078	GO:0010389	GO:BP	regulation of G2/M transition of mitotic cell cycle	18123	4593
query_1	TRUE	0.0483113	2	69	1	0.0144928	0.5	GO:0006436	GO:BP	tryptophanyl-tRNA aminoacylation	18123	2438
query_1	TRUE	0.0483113	2	69	1	0.0144928	0.5	GO:0043377	GO:BP	negative regulation of CD8-positive, alpha-beta T cell differentiation	18123	12316
query_1	TRUE	0.0483113	104	69	3	0.0434783	0.0288462	GO:0046634	GO:BP	regulation of alpha-beta T cell activation	18123	14294
query_1	TRUE	0.0483113	2	69	1	0.0144928	0.5	GO:0046725	GO:BP	negative regulation by virus of viral protein levels in host cell	18123	14370
query_1	TRUE	0.0483113	2	69	1	0.0144928	0.5	GO:0002636	GO:BP	positive regulation of germinal center formation	18123	1289
query_1	TRUE	0.0483113	2	69	1	0.0144928	0.5	GO:0002728	GO:BP	negative regulation of natural killer cell cytokine production	18123	1378
query_1	TRUE	0.0485381	229	49	4	0.0816327	0.0174672	REAC:R-HSA-2555396	REAC	Mitotic Metaphase and Anaphase	10622	1354
query_1	TRUE	0.049543	206	69	4	0.057971	0.0194175	GO:0042098	GO:BP	T cell proliferation	18123	11569
query_1	TRUE	0.049543	35	69	2	0.0289855	0.0571429	GO:0001914	GO:BP	regulation of T cell mediated cytotoxicity	18123	656
query_1	TRUE	0.049543	325	69	5	0.0724638	0.0153846	GO:0007204	GO:BP	positive regulation of cytosolic calcium ion concentration	18123	3115
query_1	TRUE	0.049543	107	69	3	0.0434783	0.0280374	GO:0002708	GO:BP	positive regulation of lymphocyte mediated immunity	18123	1358
query_1	TRUE	0.049543	1264	69	11	0.15942	0.00870253	GO:0009628	GO:BP	response to abiotic stimulus	18123	4009
query_1	TRUE	0.0496198	2621	69	18	0.26087	0.00686761	GO:0050793	GO:BP	regulation of developmental process	18123	15370

## Sheet: GO_Mod3_FC_up
query	significant	p_value	term_size	query_size	intersection_size	precision	recall	term_id	source	term_name	effective_domain_size	source_order	parents
query_1	TRUE	6.16483e-11	145	26	11	0.423077	0.0758621	WP:WP2884	WP	NRF2 pathway	7562	394
query_1	TRUE	9.16564e-09	321	26	12	0.461538	0.0373832	WP:WP2882	WP	Nuclear Receptors Meta-Pathway	7562	36
query_1	TRUE	8.20701e-08	254	36	10	0.277778	0.0393701	GO:0009636	GO:BP	response to toxic substance	18123	4017
query_1	TRUE	1.98123e-06	113	36	7	0.194444	0.0619469	GO:1990748	GO:BP	cellular detoxification	18123	29076
query_1	TRUE	2.13526e-06	121	36	7	0.194444	0.0578512	GO:0097237	GO:BP	cellular response to toxic substance	18123	21776
query_1	TRUE	2.83943e-06	306	36	9	0.25	0.0294118	GO:0034599	GO:BP	cellular response to oxidative stress	18123	10002
query_1	TRUE	2.92802e-06	770	37	12	0.324324	0.0155844	GO:0016491	GO:MF	oxidoreductase activity	18679	3556
query_1	TRUE	2.92802e-06	87	37	6	0.162162	0.0689655	GO:0016209	GO:MF	antioxidant activity	18679	3451
query_1	TRUE	3.0313e-06	36	36	5	0.138889	0.138889	GO:0006739	GO:BP	NADP metabolic process	18123	2717
query_1	TRUE	3.21535e-06	34	26	5	0.192308	0.147059	WP:WP408	WP	Oxidative Stress	7562	358
query_1	TRUE	3.42636e-06	143	36	7	0.194444	0.048951	GO:0098754	GO:BP	detoxification	18123	22132
query_1	TRUE	6.01952e-06	356	36	9	0.25	0.0252809	GO:0062197	GO:BP	cellular response to chemical stress	18123	18634
query_1	TRUE	6.18088e-06	4	36	3	0.0833333	0.75	GO:0019322	GO:BP	pentose biosynthetic process	18123	6585
query_1	TRUE	6.18088e-06	1924	36	17	0.472222	0.00883576	GO:0044281	GO:BP	small molecule metabolic process	18123	12753
query_1	TRUE	7.05892e-06	99	36	6	0.166667	0.0606061	GO:0098869	GO:BP	cellular oxidant detoxification	18123	22192
query_1	TRUE	2.69772e-05	23	26	4	0.153846	0.173913	WP:WP3612	WP	Photodynamic therapy-induced NFE2L2 (NRF2) survival signaling	7562	562
query_1	TRUE	2.90385e-05	7	26	3	0.115385	0.428571	WP:WP134	WP	Pentose Phosphate Metabolism	7562	608
query_1	TRUE	3.23279e-05	457	36	9	0.25	0.0196937	GO:0006979	GO:BP	response to oxidative stress	18123	2921
query_1	TRUE	4.10611e-05	475	36	9	0.25	0.0189474	GO:0055114	GO:BP	obsolete oxidation-reduction process	18123	16857
query_1	TRUE	4.63411e-05	234	36	7	0.194444	0.0299145	GO:0072593	GO:BP	reactive oxygen species metabolic process	18123	20406
query_1	TRUE	8.51614e-05	2	8	2	0.25	1	CORUM:3151	CORUM	Sulphiredoxin-peroxiredoxin complex	3627	1426
query_1	TRUE	0.000167044	5361	37	25	0.675676	0.00466331	GO:0005829	GO:CC	cytosol	18964	470
query_1	TRUE	0.000198493	43	36	4	0.111111	0.0930233	GO:0045454	GO:BP	cell redox homeostasis	18123	13292
query_1	TRUE	0.000308888	15	26	3	0.115385	0.2	WP:WP3	WP	Phytochemical activity on NRF2 transcriptional activation	7562	278
query_1	TRUE	0.000335022	628	36	9	0.25	0.0143312	GO:0043068	GO:BP	positive regulation of programmed cell death	18123	12165
query_1	TRUE	0.000399308	2	36	2	0.0555556	1	GO:0005999	GO:BP	xylulose biosynthetic process	18123	2042
query_1	TRUE	0.000399308	16	36	3	0.0833333	0.1875	GO:0006098	GO:BP	pentose-phosphate shunt	18123	2135
query_1	TRUE	0.000399308	16	36	3	0.0833333	0.1875	GO:0019321	GO:BP	pentose metabolic process	18123	6584
query_1	TRUE	0.00041761	2265	37	15	0.405405	0.00662252	GO:0065010	GO:CC	extracellular membrane-bounded organelle	18964	2719
query_1	TRUE	0.00041761	2178	37	15	0.405405	0.00688705	GO:0070062	GO:CC	extracellular exosome	18964	2743
query_1	TRUE	0.00041761	2263	37	15	0.405405	0.00662837	GO:1903561	GO:CC	extracellular vesicle	18964	4056
query_1	TRUE	0.00041761	2265	37	15	0.405405	0.00662252	GO:0043230	GO:CC	extracellular organelle	18964	2131
query_1	TRUE	0.000521568	18	36	3	0.0833333	0.166667	GO:0006740	GO:BP	NADPH regeneration	18123	2718
query_1	TRUE	0.000521568	691	36	9	0.25	0.0130246	GO:0010942	GO:BP	positive regulation of cell death	18123	5076
query_1	TRUE	0.000521568	2142	36	15	0.416667	0.0070028	GO:0033554	GO:BP	cellular response to stress	18123	9546
query_1	TRUE	0.000770648	21	36	3	0.0833333	0.142857	GO:0019430	GO:BP	removal of superoxide radicals	18123	6689
query_1	TRUE	0.000938098	23	36	3	0.0833333	0.130435	GO:0071450	GO:BP	cellular response to oxygen radical	18123	19528
query_1	TRUE	0.000938098	23	36	3	0.0833333	0.130435	GO:0071451	GO:BP	cellular response to superoxide	18123	19529
query_1	TRUE	0.000947833	155	36	5	0.138889	0.0322581	GO:2000377	GO:BP	regulation of reactive oxygen species metabolic process	18123	29574
query_1	TRUE	0.00095381	74	36	4	0.111111	0.0540541	GO:2000379	GO:BP	positive regulation of reactive oxygen species metabolic process	18123	29576
query_1	TRUE	0.000998352	144	37	5	0.135135	0.0347222	GO:0020037	GO:MF	heme binding	18679	4655
query_1	TRUE	0.00101188	23	26	3	0.115385	0.130435	WP:WP4357	WP	NRF2-ARE regulation	7562	283
query_1	TRUE	0.00103735	154	37	5	0.135135	0.0324675	GO:0046906	GO:MF	tetrapyrrole binding	18679	7336
query_1	TRUE	0.00104409	5682	37	24	0.648649	0.00422386	GO:0003824	GO:MF	catalytic activity	18679	512
query_1	TRUE	0.00117565	26	36	3	0.0833333	0.115385	GO:0051156	GO:BP	glucose 6-phosphate metabolic process	18123	15671
query_1	TRUE	0.00117565	26	36	3	0.0833333	0.115385	GO:0000303	GO:BP	response to superoxide	18123	133
query_1	TRUE	0.00120523	2	31	2	0.0645161	1	REAC:R-HSA-163754	REAC	Insulin effects increased synthesis of Xylulose-5-Phosphate	10622	1104
query_1	TRUE	0.00120523	15	31	3	0.0967742	0.2	REAC:R-HSA-71336	REAC	Pentose phosphate pathway	10622	1573
query_1	TRUE	0.00122483	27	36	3	0.0833333	0.111111	GO:0015949	GO:BP	nucleobase-containing small molecule interconversion	18123	5612
query_1	TRUE	0.00122483	611	36	8	0.222222	0.0130933	GO:0043065	GO:BP	positive regulation of apoptotic process	18123	12162
query_1	TRUE	0.00122483	27	36	3	0.0833333	0.111111	GO:0000305	GO:BP	response to oxygen radical	18123	135
query_1	TRUE	0.00130234	4	36	2	0.0555556	0.5	GO:0005997	GO:BP	xylulose metabolic process	18123	2040
query_1	TRUE	0.00156122	89	36	4	0.111111	0.0449438	GO:0042440	GO:BP	pigment metabolic process	18123	11793
query_1	TRUE	0.00156897	5	37	2	0.0540541	0.4	GO:0004784	GO:MF	superoxide dismutase activity	18679	1346
query_1	TRUE	0.00156897	5	37	2	0.0540541	0.4	GO:0016721	GO:MF	oxidoreductase activity, acting on superoxide radicals as acceptor	18679	3698
query_1	TRUE	0.00156897	5	37	2	0.0540541	0.4	GO:0016744	GO:MF	transketolase or transaldolase activity	18679	3720
query_1	TRUE	0.00296934	6	36	2	0.0555556	0.333333	GO:0009052	GO:BP	pentose-phosphate shunt, non-oxidative branch	18123	3671
query_1	TRUE	0.00296934	6	36	2	0.0555556	0.333333	GO:0034775	GO:BP	glutathione transmembrane transport	18123	10079
query_1	TRUE	0.00340893	40	36	3	0.0833333	0.075	GO:0071276	GO:BP	cellular response to cadmium ion	18123	19363
query_1	TRUE	0.00347405	91	26	4	0.153846	0.043956	WP:WP15	WP	Selenium Micronutrient Network	7562	376
query_1	TRUE	0.00373277	224	36	5	0.138889	0.0223214	GO:0000302	GO:BP	response to reactive oxygen species	18123	132
query_1	TRUE	0.00380413	1938	37	15	0.405405	0.00773994	TF:M00174	TF	Factor: AP-1; motif: NNTGACTCANN	19917	118
query_1	TRUE	0.0038241	7	36	2	0.0555556	0.285714	GO:0035443	GO:BP	tripeptide transmembrane transport	18123	10426
query_1	TRUE	0.00383198	312	37	7	0.189189	0.0224359	TF:M02022	TF	Factor: MafK; motif: TGASTCAGCDN	19917	4738
query_1	TRUE	0.00460432	10	37	2	0.0540541	0.2	GO:0047134	GO:MF	protein-disulfide reductase (NAD(P)) activity	18679	7518
query_1	TRUE	0.00460432	2516	37	14	0.378378	0.00556439	GO:0036094	GO:MF	small molecule binding	18679	6389
query_1	TRUE	0.00460432	55	37	3	0.0810811	0.0545455	GO:0016667	GO:MF	oxidoreductase activity, acting on a sulfur group of donors	18679	3649
query_1	TRUE	0.00460432	10	37	2	0.0540541	0.2	GO:0015232	GO:MF	heme transmembrane transporter activity	18679	3047
query_1	TRUE	0.00460432	52	37	3	0.0810811	0.0576923	GO:0050661	GO:MF	NADP binding	18679	9045
query_1	TRUE	0.00479747	8	36	2	0.0555556	0.25	GO:0019682	GO:BP	glyceraldehyde-3-phosphate metabolic process	18123	6925
query_1	TRUE	0.00479747	8	36	2	0.0555556	0.25	GO:0034635	GO:BP	glutathione transport	18123	10023
query_1	TRUE	0.00479747	3443	36	17	0.472222	0.00493755	GO:0070887	GO:BP	cellular response to chemical stimulus	18123	19167
query_1	TRUE	0.00479747	47	36	3	0.0833333	0.0638298	GO:0042168	GO:BP	heme metabolic process	18123	11609
query_1	TRUE	0.00561023	44	26	3	0.115385	0.0681818	WP:WP4290	WP	Metabolic reprogramming in colon cancer	7562	138
query_1	TRUE	0.00564751	9	36	2	0.0555556	0.222222	GO:0042939	GO:BP	tripeptide transport	18123	12085
query_1	TRUE	0.00564751	406	36	6	0.166667	0.0147783	GO:0042493	GO:BP	response to drug	18123	11837
query_1	TRUE	0.00586575	12	37	2	0.0540541	0.166667	GO:0016668	GO:MF	oxidoreductase activity, acting on a sulfur group of donors, NAD(P) as acceptor	18679	3650
query_1	TRUE	0.00587572	3595	37	17	0.459459	0.00472879	GO:0005615	GO:CC	extracellular space	18964	278
query_1	TRUE	0.00594915	1560	36	11	0.305556	0.00705128	GO:0042981	GO:BP	regulation of apoptotic process	18123	12103
query_1	TRUE	0.00614976	396	37	7	0.189189	0.0176768	TF:M09871	TF	Factor: bach2; motif: TGCTGAGTCAN	19917	380
query_1	TRUE	0.00614976	1933	37	14	0.378378	0.00724263	TF:M09631	TF	Factor: JunB; motif: NNNTGAGTCAY	19917	4278
query_1	TRUE	0.00614976	11632	37	34	0.918919	0.00292297	TF:M11877	TF	Factor: pax-2; motif: NCGTCACGCNYSRNYGCNYN	19917	6050
query_1	TRUE	0.00614976	3297	37	18	0.486486	0.00545951	TF:M08936	TF	Factor: C-JUN:FOSB; motif: NATGACTCAY	19917	4314
query_1	TRUE	0.00643123	4321	36	19	0.527778	0.00439713	GO:0006950	GO:BP	response to stress	18123	2897
query_1	TRUE	0.00643123	54	36	3	0.0833333	0.0555556	GO:0006778	GO:BP	porphyrin-containing compound metabolic process	18123	2747
query_1	TRUE	0.00653415	48	26	3	0.115385	0.0625	WP:WP2586	WP	Aryl Hydrocarbon Receptor Netpath	7562	30
query_1	TRUE	0.00710416	1603	36	11	0.305556	0.00686213	GO:0043067	GO:BP	regulation of programmed cell death	18123	12164
query_1	TRUE	0.00721147	30	23	3	0.130435	0.1	KEGG:00030	KEGG	Pentose phosphate pathway	8000	4
query_1	TRUE	0.00738214	3542	37	18	0.486486	0.00508187	TF:M03869	TF	Factor: Fra-1; motif: TGACTCAN	19917	2702
query_1	TRUE	0.00738214	3180	37	17	0.459459	0.00534591	TF:M07092	TF	Factor: Fra-2; motif: NRRTGASTCAB	19917	2392
query_1	TRUE	0.00738214	5082	37	22	0.594595	0.004329	TF:M09964	TF	Factor: JunD; motif: NRTGAGTCAYN	19917	4302
query_1	TRUE	0.00738214	4290	37	20	0.540541	0.004662	TF:M02280	TF	Factor: AP1; motif: TGACTCA	19917	106
query_1	TRUE	0.00738214	4300	37	20	0.540541	0.00465116	TF:M00199_1	TF	Factor: AP-1; motif: NTGASTCAG; match class: 1	19917	109
query_1	TRUE	0.00738214	4288	37	20	0.540541	0.00466418	TF:M03551	TF	Factor: JunB; motif: TGACTCAN	19917	4286
query_1	TRUE	0.00752963	14	37	2	0.0540541	0.142857	GO:0015562	GO:MF	efflux transmembrane transporter activity	18679	3316
query_1	TRUE	0.00767771	3661	37	18	0.486486	0.00491669	TF:M08940	TF	Factor: C-JUN:FRA-2; motif: NNRTGAGTCAYN	19917	4318
query_1	TRUE	0.00767771	6694	37	25	0.675676	0.00373469	TF:M00037	TF	Factor: NF-E2; motif: TGCTGAGTCAY	19917	5408
query_1	TRUE	0.00767771	2576	37	15	0.405405	0.00582298	TF:M00925	TF	Factor: AP-1; motif: NTGACTCAN	19917	120
query_1	TRUE	0.00767771	4371	37	20	0.540541	0.00457561	TF:M09923	TF	Factor: Fra-2; motif: NNRTGAGTCAYN	19917	2708
query_1	TRUE	0.00767771	3257	37	17	0.459459	0.00521953	TF:M00517_1	TF	Factor: AP-1; motif: NNNTGAGTCAKCN; match class: 1	19917	105
query_1	TRUE	0.00767771	4874	37	21	0.567568	0.00430858	TF:M00199	TF	Factor: AP-1; motif: NTGASTCAG	19917	108
query_1	TRUE	0.00772837	11	36	2	0.0555556	0.181818	GO:0015886	GO:BP	heme transport	18123	5565
query_1	TRUE	0.00799626	4829	36	20	0.555556	0.00414164	GO:0042221	GO:BP	response to chemical	18123	11657
query_1	TRUE	0.00799626	151	36	4	0.111111	0.0264901	GO:0042542	GO:BP	response to hydrogen peroxide	18123	11850
query_1	TRUE	0.00802775	96	37	4	0.108108	0.0416667	TF:M09768	TF	Factor: BACH2; motif: NNTGACTCAGCANN	19917	378
query_1	TRUE	0.00833231	35	31	3	0.0967742	0.0857143	REAC:R-HSA-3299685	REAC	Detoxification of Reactive Oxygen Species	10622	681
query_1	TRUE	0.00833231	35	31	3	0.0967742	0.0857143	REAC:R-HSA-9711123	REAC	Cellular response to chemical stress	10622	312
query_1	TRUE	0.00840297	54	26	3	0.115385	0.0555556	WP:WP2864	WP	Apoptosis-related network due to altered Notch3 in ovarian cancer	7562	374
query_1	TRUE	0.00864417	2063	37	12	0.324324	0.00581677	GO:0042802	GO:MF	identical protein binding	18679	6689
query_1	TRUE	0.0087583	4143	37	19	0.513514	0.00458605	TF:M09615	TF	Factor: Fra-1; motif: NRTGACTCATN	19917	2382
query_1	TRUE	0.0087583	4527	37	20	0.540541	0.00441794	TF:M09965	TF	Factor: c-Jun; motif: NRTGAGTCAYN	19917	4324
query_1	TRUE	0.0087583	3744	37	18	0.486486	0.00480769	TF:M08938	TF	Factor: C-JUN:FRA-1; motif: NNATGACTCATNN	19917	4316
query_1	TRUE	0.00924664	159	36	4	0.111111	0.0251572	GO:0034614	GO:BP	cellular response to reactive oxygen species	18123	10010
query_1	TRUE	0.00924664	159	36	4	0.111111	0.0251572	GO:0002262	GO:BP	myeloid cell homeostasis	18123	926
query_1	TRUE	0.00927507	64	36	3	0.0833333	0.046875	GO:0006749	GO:BP	glutathione metabolic process	18123	2726
query_1	TRUE	0.00953406	65	36	3	0.0833333	0.0461538	GO:0006081	GO:BP	cellular aldehyde metabolic process	18123	2122
query_1	TRUE	0.00956625	13	36	2	0.0555556	0.153846	GO:0035672	GO:BP	oligopeptide transmembrane transport	18123	10572
query_1	TRUE	0.00974954	14	26	2	0.0769231	0.142857	WP:WP2436	WP	Dopamine metabolism	7562	411
query_1	TRUE	0.0101118	4616	37	20	0.540541	0.00433276	TF:M09922	TF	Factor: Fra-1; motif: NNNTGAGTCAYN	19917	2384
query_1	TRUE	0.0101118	3081	37	16	0.432432	0.00519312	TF:M07102_1	TF	Factor: c-Jun; motif: NNNNRRTGASTCAN; match class: 1	19917	4323
query_1	TRUE	0.0101118	5064	37	21	0.567568	0.00414692	TF:M00517	TF	Factor: AP-1; motif: NNNTGAGTCAKCN	19917	104
query_1	TRUE	0.0101118	537	37	7	0.189189	0.0130354	TF:M09593	TF	Factor: Bach1; motif: TGCTGAGTCANNS	19917	372
query_1	TRUE	0.0104796	2407	37	14	0.378378	0.00581637	TF:M07103	TF	Factor: JunB; motif: NRRTGASTCAK	19917	4274
query_1	TRUE	0.0104796	750	37	8	0.216216	0.0106667	TF:M07114	TF	Factor: c-MAF:NF-E2p45; motif: ATGACTCAGCANWTN	19917	5406
query_1	TRUE	0.010512	68	36	3	0.0833333	0.0441176	GO:0046686	GO:BP	response to cadmium ion	18123	14340
query_1	TRUE	0.0110071	2	8	1	0.125	0.5	CORUM:6675	CORUM	PI4K2A-PRDX1 complex	3627	2296
query_1	TRUE	0.0110071	3	8	1	0.125	0.333333	CORUM:5622	CORUM	HSP90-CIP1-FKBPL complex	3627	1750
query_1	TRUE	0.0110071	3	8	1	0.125	0.333333	CORUM:2143	CORUM	MAP2K5-PRKCI-SQSTM1 complex	3627	915
query_1	TRUE	0.0110071	3	8	1	0.125	0.333333	CORUM:1634	CORUM	CyclinD1-CDK4-p21 complex	3627	798
query_1	TRUE	0.0110071	3	8	1	0.125	0.333333	CORUM:723	CORUM	MRG15-PAM14-RB complex	3627	393
query_1	TRUE	0.0110071	3	8	1	0.125	0.333333	CORUM:6933	CORUM	PRKCZ-SQSTM-TRAF6 complex	3627	2471
query_1	TRUE	0.0110071	3	8	1	0.125	0.333333	CORUM:6300	CORUM	CDKN1A-TP53-CDK1-PCNA complex	3627	2040
query_1	TRUE	0.0110071	3	8	1	0.125	0.333333	CORUM:6192	CORUM	CHDH-SQSTM1-MAP1LC3 complex	3627	1963
query_1	TRUE	0.0110071	2	8	1	0.125	0.5	CORUM:7266	CORUM	AKT1-NQO2 complex	3627	2731
query_1	TRUE	0.0110071	2	8	1	0.125	0.5	CORUM:314	CORUM	PCNA-p21 complex	3627	189
query_1	TRUE	0.0110071	3	8	1	0.125	0.333333	CORUM:722	CORUM	MRG15-PAM14-RB complex	3627	392
query_1	TRUE	0.0111176	11951	37	33	0.891892	0.00276128	GO:0005737	GO:CC	cytoplasm	18964	385
query_1	TRUE	0.0112532	70	36	3	0.0833333	0.0428571	GO:0006801	GO:BP	superoxide metabolic process	18123	2770
query_1	TRUE	0.0114418	83	37	3	0.0810811	0.0361446	GO:0050660	GO:MF	flavin adenine dinucleotide binding	18679	9044
query_1	TRUE	0.0117296	4	8	1	0.125	0.25	CORUM:312	CORUM	Cell cycle kinase complex CDK4	3627	187
query_1	TRUE	0.0117296	4	8	1	0.125	0.25	CORUM:5101	CORUM	CyclinD3-CDK4-CDK6-p21 complex	3627	1557
query_1	TRUE	0.0117296	4	8	1	0.125	0.25	CORUM:311	CORUM	Cell cycle kinase complex CDK2	3627	186
query_1	TRUE	0.0117926	15	36	2	0.0555556	0.133333	GO:1901678	GO:BP	iron coordination entity transport	18123	24923
query_1	TRUE	0.0117926	1740	36	11	0.305556	0.00632184	GO:0010941	GO:BP	regulation of cell death	18123	5075
query_1	TRUE	0.0117926	15	36	2	0.0555556	0.133333	GO:0006857	GO:BP	oligopeptide transport	18123	2818
query_1	TRUE	0.0119195	2176	37	12	0.324324	0.00551471	GO:0000166	GO:MF	nucleotide binding	18679	35
query_1	TRUE	0.0119195	2177	37	12	0.324324	0.00551217	GO:1901265	GO:MF	nucleoside phosphate binding	18679	11946
query_1	TRUE	0.0120748	16	36	2	0.0555556	0.125	GO:0046149	GO:BP	pigment catabolic process	18123	13893
query_1	TRUE	0.0120748	16	36	2	0.0555556	0.125	GO:0042167	GO:BP	heme catabolic process	18123	11608
query_1	TRUE	0.0120748	74	36	3	0.0833333	0.0405405	GO:0006879	GO:BP	cellular iron ion homeostasis	18123	2835
query_1	TRUE	0.0120748	75	36	3	0.0833333	0.04	GO:0033013	GO:BP	tetrapyrrole metabolic process	18123	9213
query_1	TRUE	0.0120748	16	36	2	0.0555556	0.125	GO:0006787	GO:BP	porphyrin-containing compound catabolic process	18123	2756
query_1	TRUE	0.0120748	325	36	5	0.138889	0.0153846	GO:1901214	GO:BP	regulation of neuron death	18123	24504
query_1	TRUE	0.0120748	16	36	2	0.0555556	0.125	GO:0033015	GO:BP	tetrapyrrole catabolic process	18123	9215
query_1	TRUE	0.0132373	2473	37	14	0.378378	0.00566114	TF:M03815	TF	Factor: c-Fos; motif: TGACTCAN	19917	788
query_1	TRUE	0.0135156	116	23	4	0.173913	0.0344828	KEGG:01200	KEGG	Carbon metabolism	8000	184
query_1	TRUE	0.0137324	5	8	1	0.125	0.2	CORUM:313	CORUM	Cell cycle kinase complex CDK5	3627	188
query_1	TRUE	0.0141929	22	37	2	0.0540541	0.0909091	GO:0072349	GO:MF	modified amino acid transmembrane transporter activity	18679	10060
query_1	TRUE	0.0146084	4805	37	20	0.540541	0.00416233	TF:M09616	TF	Factor: Fra-2; motif: RTGACTCANNN	19917	2706
query_1	TRUE	0.0146337	6	8	1	0.125	0.166667	CORUM:310	CORUM	Cell cycle kinase complex CDC2	3627	185
query_1	TRUE	0.0146337	6	8	1	0.125	0.166667	CORUM:5209	CORUM	Ubiquilin-proteasome complex	3627	1587
query_1	TRUE	0.0151896	986	36	8	0.222222	0.00811359	GO:0019725	GO:BP	cellular homeostasis	18123	6957
query_1	TRUE	0.0160554	198	36	4	0.111111	0.020202	GO:0071248	GO:BP	cellular response to metal ion	18123	19339
query_1	TRUE	0.0166172	545	36	6	0.166667	0.0110092	GO:0006091	GO:BP	generation of precursor metabolites and energy	18123	2131
query_1	TRUE	0.0167335	19	26	2	0.0769231	0.105263	WP:WP697	WP	Estrogen metabolism	7562	108
query_1	TRUE	0.0167609	1	37	1	0.027027	1	GO:0004801	GO:MF	transaldolase activity	18679	1362
query_1	TRUE	0.0167609	25	37	2	0.0540541	0.08	GO:0140359	GO:MF	ABC-type transporter activity	18679	11843
query_1	TRUE	0.0167609	1	37	1	0.027027	1	GO:0008127	GO:MF	quercetin 2,3-dioxygenase activity	18679	1986
query_1	TRUE	0.0167609	1	37	1	0.027027	1	GO:0070260	GO:MF	5'-tyrosyl-DNA phosphodiesterase activity	18679	9860
query_1	TRUE	0.0167609	1	37	1	0.027027	1	GO:0005294	GO:MF	neutral L-amino acid secondary active transmembrane transporter activity	18679	1759
query_1	TRUE	0.0167609	1	37	1	0.027027	1	GO:1901680	GO:MF	sulfur-containing amino acid secondary active transmembrane transporter activity	18679	11969
query_1	TRUE	0.0167609	1	37	1	0.027027	1	GO:0019912	GO:MF	cyclin-dependent protein kinase activating kinase activity	18679	4627
query_1	TRUE	0.0167609	6056	37	21	0.567568	0.00346764	GO:0043167	GO:MF	ion binding	18679	6774
query_1	TRUE	0.0167609	1	37	1	0.027027	1	GO:1904408	GO:MF	melatonin binding	18679	12052
query_1	TRUE	0.0167609	1	37	1	0.027027	1	GO:0004616	GO:MF	phosphogluconate dehydrogenase (decarboxylating) activity	18679	1198
query_1	TRUE	0.0167609	29	37	2	0.0540541	0.0689655	GO:0015035	GO:MF	protein-disulfide reductase activity	18679	2872
query_1	TRUE	0.0167609	1	37	1	0.027027	1	GO:0004362	GO:MF	glutathione-disulfide reductase (NADPH) activity	18679	981
query_1	TRUE	0.0167609	1	37	1	0.027027	1	GO:1905594	GO:MF	resveratrol binding	18679	12094
query_1	TRUE	0.0167609	1	37	1	0.027027	1	GO:0001512	GO:MF	dihydronicotinamide riboside quinone reductase activity	18679	246
query_1	TRUE	0.0167609	1	37	1	0.027027	1	GO:0015328	GO:MF	cystine secondary active transmembrane transporter activity	18679	3120
query_1	TRUE	0.0167609	1	37	1	0.027027	1	GO:0036317	GO:MF	tyrosyl-RNA phosphodiesterase activity	18679	6444
query_1	TRUE	0.0167609	1	37	1	0.027027	1	GO:0015327	GO:MF	cystine:glutamate antiporter activity	18679	3119
query_1	TRUE	0.0167609	1	37	1	0.027027	1	GO:0015439	GO:MF	ABC-type heme transporter activity	18679	3213
query_1	TRUE	0.0167609	2413	37	12	0.324324	0.00497306	GO:0043168	GO:MF	anion binding	18679	6775
query_1	TRUE	0.0170321	4865	37	20	0.540541	0.004111	TF:M08933	TF	Factor: JUND:C-FOS; motif: NNATGAGTCATNN	19917	4288
query_1	TRUE	0.0183326	365	36	5	0.138889	0.0136986	GO:0070997	GO:BP	neuron death	18123	19243
query_1	TRUE	0.0184491	8	8	1	0.125	0.125	CORUM:443	CORUM	BP-SMAD complex	3627	256
query_1	TRUE	0.0186729	90	36	3	0.0833333	0.0333333	GO:0055072	GO:BP	iron ion homeostasis	18123	16827
query_1	TRUE	0.0190192	36	37	2	0.0540541	0.0555556	GO:0015036	GO:MF	disulfide oxidoreductase activity	18679	2873
query_1	TRUE	0.0193753	92	36	3	0.0833333	0.0326087	GO:1904705	GO:BP	regulation of vascular associated smooth muscle cell proliferation	18123	27626
query_1	TRUE	0.0193753	92	36	3	0.0833333	0.0326087	GO:1990874	GO:BP	vascular associated smooth muscle cell proliferation	18123	29146
query_1	TRUE	0.0195601	5361	37	21	0.567568	0.00391718	TF:M08944	TF	Factor: JUNB:C-JUN; motif: NATGACKCAT	19917	4272
query_1	TRUE	0.0198611	4058	37	17	0.459459	0.00418926	GO:0031982	GO:CC	vesicle	18964	1453
query_1	TRUE	0.0199855	3319	37	16	0.432432	0.00482073	TF:M08942	TF	Factor: C-FOS:C-JUN; motif: ATGAGTCAYN	19917	2376
query_1	TRUE	0.0203738	22	36	2	0.0555556	0.0909091	GO:0060117	GO:BP	auditory receptor cell development	18123	16967
query_1	TRUE	0.0203738	22	36	2	0.0555556	0.0909091	GO:0008090	GO:BP	retrograde axonal transport	18123	3540
query_1	TRUE	0.0209974	219	36	4	0.111111	0.0182648	GO:0043523	GO:BP	regulation of neuron apoptotic process	18123	12423
query_1	TRUE	0.0212307	583	36	6	0.166667	0.0102916	GO:0010035	GO:BP	response to inorganic substance	18123	4322
query_1	TRUE	0.0213878	140	37	3	0.0810811	0.0214286	GO:0009055	GO:MF	electron transfer activity	18679	2653
query_1	TRUE	0.0215129	6210	37	21	0.567568	0.00338164	GO:1901363	GO:MF	heterocyclic compound binding	18679	11949
query_1	TRUE	0.0217701	144	37	4	0.108108	0.0277778	TF:M10001	TF	Factor: NF-E2p45; motif: NNRTGACTCAGCA	19917	5414
query_1	TRUE	0.0221947	99	36	3	0.0833333	0.030303	GO:0046364	GO:BP	monosaccharide biosynthetic process	18123	14105
query_1	TRUE	0.0221947	99	36	3	0.0833333	0.030303	GO:0036473	GO:BP	cell death in response to oxidative stress	18123	11114
query_1	TRUE	0.0224487	226	36	4	0.111111	0.0176991	GO:0071241	GO:BP	cellular response to inorganic substance	18123	19332
query_1	TRUE	0.022505	824	36	7	0.194444	0.00849515	GO:0019221	GO:BP	cytokine-mediated signaling pathway	18123	6495
query_1	TRUE	0.0230119	229	36	4	0.111111	0.0174672	GO:0009266	GO:BP	response to temperature stimulus	18123	3876
query_1	TRUE	0.0251043	6291	37	21	0.567568	0.0033381	GO:0097159	GO:MF	organic cyclic compound binding	18679	10305
query_1	TRUE	0.0261218	2	37	1	0.027027	0.5	GO:0015150	GO:MF	fucose transmembrane transporter activity	18679	2975
query_1	TRUE	0.0261218	2	37	1	0.027027	0.5	GO:0015146	GO:MF	pentose transmembrane transporter activity	18679	2971
query_1	TRUE	0.0261218	2	37	1	0.027027	0.5	GO:0032542	GO:MF	sulfiredoxin activity	18679	5397
query_1	TRUE	0.0261218	2	37	1	0.027027	0.5	GO:0004817	GO:MF	cysteine-tRNA ligase activity	18679	1376
query_1	TRUE	0.0261218	2	37	1	0.027027	0.5	GO:0004392	GO:MF	heme oxygenase (decyclizing) activity	18679	1006
query_1	TRUE	0.0261218	2	37	1	0.027027	0.5	GO:0070259	GO:MF	tyrosyl-DNA phosphodiesterase activity	18679	9859
query_1	TRUE	0.0261218	2	37	1	0.027027	0.5	GO:0005367	GO:MF	myo-inositol:sodium symporter activity	18679	1814
query_1	TRUE	0.026599	1998	36	11	0.305556	0.00550551	GO:0006915	GO:BP	apoptotic process	18123	2868
query_1	TRUE	0.0271672	2687	37	14	0.378378	0.00521027	TF:M09617	TF	Factor: c-Fos; motif: RTGAGTCAYNN	19917	2404
query_1	TRUE	0.0273983	49	37	2	0.0540541	0.0408163	GO:0003955	GO:MF	NAD(P)H dehydrogenase (quinone) activity	18679	627
query_1	TRUE	0.0290612	51	37	2	0.0540541	0.0392157	GO:1901682	GO:MF	sulfur compound transmembrane transporter activity	18679	11971
query_1	TRUE	0.0296818	347	37	4	0.108108	0.0115274	GO:0022804	GO:MF	active transmembrane transporter activity	18679	4657
query_1	TRUE	0.0301705	53	37	2	0.0540541	0.0377358	GO:0031593	GO:MF	polyubiquitin modification-dependent protein binding	18679	5095
query_1	TRUE	0.0304992	7873	36	25	0.694444	0.00317541	GO:0051716	GO:BP	cellular response to stimulus	18123	16110
query_1	TRUE	0.0310599	251	36	4	0.111111	0.0159363	GO:0051402	GO:BP	neuron apoptotic process	18123	15869
query_1	TRUE	0.0310599	29	36	2	0.0555556	0.0689655	GO:0021591	GO:BP	ventricular system development	18123	7155
query_1	TRUE	0.0318957	116	36	3	0.0833333	0.0258621	GO:0006805	GO:BP	xenobiotic metabolic process	18123	2774
query_1	TRUE	0.0324984	30	36	2	0.0555556	0.0666667	GO:0000132	GO:BP	establishment of mitotic spindle orientation	18123	66
query_1	TRUE	0.0326208	3	37	1	0.027027	0.333333	GO:0004802	GO:MF	transketolase activity	18679	1363
query_1	TRUE	0.0326208	3	37	1	0.027027	0.333333	GO:0071074	GO:MF	eukaryotic initiation factor eIF2 binding	18679	9989
query_1	TRUE	0.0326208	3	37	1	0.027027	0.333333	GO:0004471	GO:MF	malate dehydrogenase (decarboxylating) (NAD+) activity	18679	1074
query_1	TRUE	0.0326208	3	37	1	0.027027	0.333333	GO:0005365	GO:MF	myo-inositol transmembrane transporter activity	18679	1812
query_1	TRUE	0.0326208	3	37	1	0.027027	0.333333	GO:0008753	GO:MF	NADPH dehydrogenase (quinone) activity	18679	2376
query_1	TRUE	0.0326208	3	37	1	0.027027	0.333333	GO:0004473	GO:MF	malate dehydrogenase (decarboxylating) (NADP+) activity	18679	1075
query_1	TRUE	0.034614	483	37	6	0.162162	0.0124224	TF:M00495	TF	Factor: Bach1; motif: NNSATGAGTCATGNT	19917	368
query_1	TRUE	0.0348974	166	23	4	0.173913	0.0240964	KEGG:05225	KEGG	Hepatocellular carcinoma	8000	452
query_1	TRUE	0.0351183	61	37	2	0.0540541	0.0327869	GO:0016655	GO:MF	oxidoreductase activity, acting on NAD(P)H, quinone or similar compound as acceptor	18679	3639
query_1	TRUE	0.0352033	121	36	3	0.0833333	0.0247934	GO:0071466	GO:BP	cellular response to xenobiotic stimulus	18123	19543
query_1	TRUE	0.0353763	14	31	2	0.0645161	0.142857	REAC:R-HSA-189483	REAC	Heme degradation	10622	1019
query_1	TRUE	0.03565	122	36	3	0.0833333	0.0245902	GO:0046916	GO:BP	cellular transition metal ion homeostasis	18123	14489
query_1	TRUE	0.0371687	1	36	1	0.0277778	1	GO:0034395	GO:BP	regulation of transcription from RNA polymerase II promoter in response to iron	18123	9918
query_1	TRUE	0.0371687	1	36	1	0.0277778	1	GO:0098849	GO:BP	cellular detoxification of cadmium ion	18123	22184
query_1	TRUE	0.0371687	1	36	1	0.0277778	1	GO:1904679	GO:BP	myo-inositol import across plasma membrane	18123	27602
query_1	TRUE	0.0371687	1	36	1	0.0277778	1	GO:1901494	GO:BP	regulation of cysteine metabolic process	18123	24760
query_1	TRUE	0.0371687	33	36	2	0.0555556	0.0606061	GO:0072337	GO:BP	modified amino acid transport	18123	20258
query_1	TRUE	0.0372573	273	36	4	0.111111	0.014652	GO:0048872	GO:BP	homeostasis of number of cells	18123	15206
query_1	TRUE	0.0372573	680	36	6	0.166667	0.00882353	GO:0040008	GO:BP	regulation of growth	18123	11491
query_1	TRUE	0.0375328	34	36	2	0.0555556	0.0588235	GO:0046685	GO:BP	response to arsenic-containing substance	18123	14339
query_1	TRUE	0.0380779	129	36	3	0.0833333	0.0232558	GO:0009410	GO:BP	response to xenobiotic stimulus	18123	3928
query_1	TRUE	0.0390776	65	37	2	0.0540541	0.0307692	GO:0030145	GO:MF	manganese ion binding	18679	4747
query_1	TRUE	0.0396384	3165	37	15	0.405405	0.00473934	TF:M00188	TF	Factor: AP-1; motif: RGTGACTMANN	19917	114
query_1	TRUE	0.04011	4	37	1	0.027027	0.25	GO:0004127	GO:MF	cytidylate kinase activity	18679	778
query_1	TRUE	0.04011	4	37	1	0.027027	0.25	GO:0004470	GO:MF	malic enzyme activity	18679	1073
query_1	TRUE	0.04011	4	37	1	0.027027	0.25	GO:0008948	GO:MF	oxaloacetate decarboxylase activity	18679	2560
query_1	TRUE	0.0408004	4371	37	18	0.486486	0.00411805	TF:M08934	TF	Factor: JUND; motif: NATGAGTCAT	19917	4300
query_1	TRUE	0.0411783	2158	36	11	0.305556	0.00509731	GO:0012501	GO:BP	programmed cell death	18123	5130
query_1	TRUE	0.0411783	36	36	2	0.0555556	0.0555556	GO:0040001	GO:BP	establishment of mitotic spindle localization	18123	11484
query_1	TRUE	0.0426839	37	36	2	0.0555556	0.0540541	GO:0051294	GO:BP	establishment of spindle orientation	18123	15784
query_1	TRUE	0.0441685	2886	36	13	0.361111	0.0045045	GO:0035556	GO:BP	intracellular signal transduction	18123	10495
query_1	TRUE	0.0449502	1828	37	11	0.297297	0.00601751	TF:M11297	TF	Factor: jdp2; motif: NRTGASTCAYN	19917	4258
query_1	TRUE	0.045261	4423	37	18	0.486486	0.00406964	TF:M07090	TF	Factor: c-Fos; motif: NNTGASTCATN	19917	2398
query_1	TRUE	0.0458564	5	37	1	0.027027	0.2	GO:0015038	GO:MF	glutathione disulfide oxidoreductase activity	18679	2874
query_1	TRUE	0.0458564	5	37	1	0.027027	0.2	GO:0140311	GO:MF	protein sequestering activity	18679	11814
query_1	TRUE	0.0458564	5	37	1	0.027027	0.2	GO:0034634	GO:MF	glutathione transmembrane transporter activity	18679	6047
query_1	TRUE	0.0458564	5	37	1	0.027027	0.2	GO:0008379	GO:MF	thioredoxin peroxidase activity	18679	2115
query_1	TRUE	0.0458564	5	37	1	0.027027	0.2	GO:0004630	GO:MF	phospholipase D activity	18679	1212
query_1	TRUE	0.0458564	5	37	1	0.027027	0.2	GO:0140313	GO:MF	molecular sequestering activity	18679	11816
query_1	TRUE	0.0464786	39	36	2	0.0555556	0.0512821	GO:0042491	GO:BP	inner ear auditory receptor cell differentiation	18123	11835
query_1	TRUE	0.0467289	297	36	4	0.111111	0.013468	GO:0097193	GO:BP	intrinsic apoptotic signaling pathway	18123	21756
query_1	TRUE	0.047704	143	36	3	0.0833333	0.020979	GO:0055076	GO:BP	transition metal ion homeostasis	18123	16831
query_1	TRUE	0.0481156	1883	36	10	0.277778	0.00531067	GO:1902531	GO:BP	regulation of intracellular signal transduction	18123	25684
query_1	TRUE	0.0489947	734	36	6	0.166667	0.00817439	GO:0043408	GO:BP	regulation of MAPK cascade	18123	12338
query_1	TRUE	0.0489947	41	36	2	0.0555556	0.0487805	GO:1902042	GO:BP	negative regulation of extrinsic apoptotic signaling pathway via death domain receptors	18123	25271

## Sheet: GO_Mod4_Homeostatic
query	significant	p_value	term_size	query_size	intersection_size	precision	recall	term_id	source	term_name	effective_domain_size	source_order	parents
query_1	TRUE	5.95108e-05	28	50	5	0.1	0.178571	REAC:R-HSA-69205	REAC	G1/S-Specific Transcription	10622	915
query_1	TRUE	9.93175e-05	34	41	5	0.121951	0.147059	WP:WP1601	WP	Fluoropyrimidine Activity	7562	641
query_1	TRUE	0.000372989	88	41	6	0.146341	0.0681818	WP:WP2446	WP	Retinoblastoma Gene in Cancer	7562	242
query_1	TRUE	0.000587309	29	41	4	0.097561	0.137931	WP:WP3613	WP	Photodynamic therapy-induced unfolded protein response	7562	498
query_1	TRUE	0.000748592	93	50	6	0.12	0.0645161	REAC:R-HSA-15869	REAC	Metabolism of nucleotides	10622	1308
query_1	TRUE	0.000748592	549	50	12	0.24	0.0218579	REAC:R-HSA-69278	REAC	Cell Cycle, Mitotic	10622	301
query_1	TRUE	0.000905706	679	50	13	0.26	0.0191458	REAC:R-HSA-1640170	REAC	Cell Cycle	10622	299
query_1	TRUE	0.00142858	10	69	3	0.0434783	0.3	GO:0034663	GO:CC	endoplasmic reticulum chaperone complex	18964	1742
query_1	TRUE	0.00222996	131	50	6	0.12	0.0458015	REAC:R-HSA-69206	REAC	G1/S Transition	10622	914
query_1	TRUE	0.00227557	109	69	5	0.0724638	0.0458716	GO:0048770	GO:CC	pigment granule	18964	2552
query_1	TRUE	0.00227557	5579	69	36	0.521739	0.00645277	GO:0043233	GO:CC	organelle lumen	18964	2134
query_1	TRUE	0.00227557	5579	69	36	0.521739	0.00645277	GO:0031974	GO:CC	membrane-enclosed lumen	18964	1446
query_1	TRUE	0.00227557	4564	69	32	0.463768	0.00701139	GO:0005576	GO:CC	extracellular region	18964	241
query_1	TRUE	0.00227557	5579	69	36	0.521739	0.00645277	GO:0070013	GO:CC	intracellular organelle lumen	18964	2720
query_1	TRUE	0.00227557	109	69	5	0.0724638	0.0458716	GO:0042470	GO:CC	melanosome	18964	2029
query_1	TRUE	0.00368671	148	50	6	0.12	0.0405405	REAC:R-HSA-453279	REAC	Mitotic G1 phase and G1/S transition	10622	1352
query_1	TRUE	0.0046083	313	69	7	0.101449	0.0223642	GO:0005788	GO:CC	endoplasmic reticulum lumen	18964	432
query_1	TRUE	0.00618646	3595	69	26	0.376812	0.00723227	GO:0005615	GO:CC	extracellular space	18964	278
query_1	TRUE	0.00629427	4058	69	28	0.405797	0.00689995	GO:0031982	GO:CC	vesicle	18964	1453
query_1	TRUE	0.00631775	309	49	8	0.163265	0.02589	HPA:0091002	HPA	cerebellum; molecular layer cells - cytoplasm/membrane[≥Medium]	10877	129
query_1	TRUE	0.00631775	292	49	8	0.163265	0.0273973	HPA:0091071	HPA	cerebellum; white matter cells - cytoplasm/membrane[≥Low]	10877	155
query_1	TRUE	0.00631775	225	49	7	0.142857	0.0311111	HPA:0091072	HPA	cerebellum; white matter cells - cytoplasm/membrane[≥Medium]	10877	156
query_1	TRUE	0.00631775	343	49	9	0.183673	0.0262391	HPA:0091001	HPA	cerebellum; molecular layer cells - cytoplasm/membrane[≥Low]	10877	128
query_1	TRUE	0.00641128	348	69	7	0.101449	0.0201149	GO:0098687	GO:CC	chromosomal region	18964	3612
query_1	TRUE	0.00662457	77	68	5	0.0735294	0.0649351	GO:0009123	GO:BP	nucleoside monophosphate metabolic process	18123	3735
query_1	TRUE	0.00662457	10	68	3	0.0441176	0.3	GO:0036500	GO:BP	ATF6-mediated unfolded protein response	18123	11136
query_1	TRUE	0.00662457	317	68	9	0.132353	0.0283912	GO:0045787	GO:BP	positive regulation of cell cycle	18123	13555
query_1	TRUE	0.00662457	1388	68	17	0.25	0.0122478	GO:0022402	GO:BP	cell cycle process	18123	7600
query_1	TRUE	0.00670217	138	68	6	0.0882353	0.0434783	GO:0051783	GO:BP	regulation of nuclear division	18123	16136
query_1	TRUE	0.0111231	237	68	7	0.102941	0.0295359	GO:0090068	GO:BP	positive regulation of cell cycle process	18123	21150
query_1	TRUE	0.0111231	680	68	11	0.161765	0.0161765	GO:0009611	GO:BP	response to wounding	18123	3996
query_1	TRUE	0.0111231	815	68	12	0.176471	0.0147239	GO:0010564	GO:BP	regulation of cell cycle process	18123	4728
query_1	TRUE	0.0111231	1867	68	19	0.279412	0.0101768	GO:0007049	GO:BP	cell cycle	18123	2976
query_1	TRUE	0.0111231	1228	68	15	0.220588	0.012215	GO:0033043	GO:BP	regulation of organelle organization	18123	9233
query_1	TRUE	0.0111231	956	68	13	0.191176	0.0135983	GO:1903047	GO:BP	mitotic cell cycle process	18123	26133
query_1	TRUE	0.0114262	2178	69	18	0.26087	0.00826446	GO:0070062	GO:CC	extracellular exosome	18964	2743
query_1	TRUE	0.0114262	10	69	2	0.0289855	0.2	GO:0033018	GO:CC	sarcoplasmic reticulum lumen	18964	1586
query_1	TRUE	0.0114262	10	69	2	0.0289855	0.2	GO:0071162	GO:CC	CMG complex	18964	3024
query_1	TRUE	0.0124085	182	49	6	0.122449	0.032967	HPA:0091003	HPA	cerebellum; molecular layer cells - cytoplasm/membrane[High]	10877	130
query_1	TRUE	0.0141422	2265	69	18	0.26087	0.00794702	GO:0065010	GO:CC	extracellular membrane-bounded organelle	18964	2719
query_1	TRUE	0.0141422	2265	69	18	0.26087	0.00794702	GO:0043230	GO:CC	extracellular organelle	18964	2131
query_1	TRUE	0.0141422	12	69	2	0.0289855	0.166667	GO:0031261	GO:CC	DNA replication preinitiation complex	18964	1270
query_1	TRUE	0.0141422	2263	69	18	0.26087	0.00795404	GO:1903561	GO:CC	extracellular vesicle	18964	4056
query_1	TRUE	0.014581	324	69	6	0.0869565	0.0185185	GO:0060205	GO:CC	cytoplasmic vesicle lumen	18964	2600
query_1	TRUE	0.014581	320	69	6	0.0869565	0.01875	GO:0034774	GO:CC	secretory granule lumen	18964	1801
query_1	TRUE	0.014581	326	69	6	0.0869565	0.0184049	GO:0031983	GO:CC	vesicle lumen	18964	1454
query_1	TRUE	0.014581	128	69	4	0.057971	0.03125	GO:0140534	GO:CC	endoplasmic reticulum protein-containing complex	18964	3963
query_1	TRUE	0.0147425	4321	68	31	0.455882	0.00717427	GO:0006950	GO:BP	response to stress	18123	2897
query_1	TRUE	0.0166935	745	69	9	0.130435	0.0120805	GO:0048471	GO:CC	perinuclear region of cytoplasm	18964	2542
query_1	TRUE	0.0168346	23	68	3	0.0441176	0.130435	GO:0009162	GO:BP	deoxyribonucleoside monophosphate metabolic process	18123	3773
query_1	TRUE	0.0178376	57	40	4	0.1	0.0701754	KEGG:00240	KEGG	Pyrimidine metabolism	8000	25
query_1	TRUE	0.0191397	290	50	7	0.14	0.0241379	REAC:R-HSA-69620	REAC	Cell Cycle Checkpoints	10622	300
query_1	TRUE	0.0192903	32	50	3	0.06	0.09375	REAC:R-HSA-69190	REAC	DNA strand elongation	10622	417
query_1	TRUE	0.0192987	1423	49	16	0.326531	0.0112439	HPA:0040083	HPA	bone marrow; hematopoietic cells[High]	10877	32
query_1	TRUE	0.0192987	297	49	7	0.142857	0.023569	HPA:0090971	HPA	cerebellum; granular cells - cytoplasm/membrane[≥Low]	10877	119
query_1	TRUE	0.019621	66	69	3	0.0434783	0.0454545	GO:0031093	GO:CC	platelet alpha granule lumen	18964	1220
query_1	TRUE	0.0239275	300	68	7	0.102941	0.0233333	GO:0034976	GO:BP	response to endoplasmic reticulum stress	18123	10092
query_1	TRUE	0.0240205	5361	69	31	0.449275	0.0057825	GO:0005829	GO:CC	cytosol	18964	470
query_1	TRUE	0.0240939	31	40	3	0.075	0.0967742	KEGG:01523	KEGG	Antifolate resistance	8000	195
query_1	TRUE	0.025868	214	68	6	0.0882353	0.0280374	GO:0000819	GO:BP	sister chromatid segregation	18123	303
query_1	TRUE	0.0265373	3443	68	26	0.382353	0.00755155	GO:0070887	GO:BP	cellular response to chemical stimulus	18123	19167
query_1	TRUE	0.0265373	1242	68	14	0.205882	0.0112721	GO:0034097	GO:BP	response to cytokine	18123	9696
query_1	TRUE	0.0274566	1098	68	13	0.191176	0.0118397	GO:0000278	GO:BP	mitotic cell cycle	18123	118
query_1	TRUE	0.0278779	160	69	4	0.057971	0.025	GO:0000781	GO:CC	chromosome, telomeric region	18964	104
query_1	TRUE	0.0280085	22	69	2	0.0289855	0.0909091	GO:0071682	GO:CC	endocytic vesicle lumen	18964	3086
query_1	TRUE	0.0281015	79	69	3	0.0434783	0.0379747	GO:0016528	GO:CC	sarcoplasm	18964	884
query_1	TRUE	0.0289586	553	68	9	0.132353	0.0162749	GO:0006753	GO:BP	nucleoside phosphate metabolic process	18123	2729
query_1	TRUE	0.0296834	9	50	2	0.04	0.222222	REAC:R-HSA-381183	REAC	ATF6 (ATF6-alpha) activates chaperone genes	10622	31
query_1	TRUE	0.0298234	1120	68	13	0.191176	0.0116071	GO:0051726	GO:BP	regulation of cell cycle	18123	16112
query_1	TRUE	0.0298234	81	68	4	0.0588235	0.0493827	GO:0048678	GO:BP	response to axon injury	18123	15023
query_1	TRUE	0.0298807	3	20	1	0.05	0.333333	CORUM:6300	CORUM	CDKN1A-TP53-CDK1-PCNA complex	3627	2040
query_1	TRUE	0.0298807	3	20	1	0.05	0.333333	CORUM:2885	CORUM	ITGAV-ITGB1-SPP1 complex	3627	1264
query_1	TRUE	0.0298807	3	20	1	0.05	0.333333	CORUM:6256	CORUM	GM-CSF-receptor complex	3627	2010
query_1	TRUE	0.0298807	3	20	1	0.05	0.333333	CORUM:6192	CORUM	CHDH-SQSTM1-MAP1LC3 complex	3627	1963
query_1	TRUE	0.0298807	3	20	1	0.05	0.333333	CORUM:2791	CORUM	MCM4-MCM6-MCM7 complex	3627	1199
query_1	TRUE	0.0298807	3	20	1	0.05	0.333333	CORUM:6184	CORUM	AuroraB-AuroraC-INCENP complex	3627	1955
query_1	TRUE	0.0298807	3	20	1	0.05	0.333333	CORUM:2710	CORUM	LRP-1-Alpha-2-M-annexin VI complex	3627	1142
query_1	TRUE	0.0298807	3	20	1	0.05	0.333333	CORUM:2582	CORUM	Chromosomal passenger complex CPC (CDCA8, AURKB, BIRC5)	3627	1095
query_1	TRUE	0.0298807	3	20	1	0.05	0.333333	CORUM:2579	CORUM	Chromosomal passenger complex CPC (INCENP, BIRC5, AURKB)	3627	1092
query_1	TRUE	0.0298807	3	20	1	0.05	0.333333	CORUM:2373	CORUM	ITGAV-ITGB3-SPP1 complex	3627	1006
query_1	TRUE	0.0298807	3	20	1	0.05	0.333333	CORUM:1116	CORUM	CRM1-Survivin-AuroraB mitotic complex	3627	610
query_1	TRUE	0.0298807	2	20	1	0.05	0.5	CORUM:680	CORUM	RANBMP-CD39 complex	3627	372
query_1	TRUE	0.0298807	3	20	1	0.05	0.333333	CORUM:2352	CORUM	ITGAV-ITGB6-SPP1 complex	3627	992
query_1	TRUE	0.0298807	3	20	1	0.05	0.333333	CORUM:3111	CORUM	ITGA9-ITGB1-SPP1 complex	3627	1400
query_1	TRUE	0.0298807	2	20	1	0.05	0.5	CORUM:5557	CORUM	CDC2-CCNA2 complex	3627	1729
query_1	TRUE	0.0298807	3	20	1	0.05	0.333333	CORUM:6137	CORUM	GM-CSF receptor complex	3627	1920
query_1	TRUE	0.0298807	3	20	1	0.05	0.333333	CORUM:6078	CORUM	HSPA2-ACR-PDIA6 complex	3627	1874
query_1	TRUE	0.0298807	3	20	1	0.05	0.333333	CORUM:1448	CORUM	LIN2-LIN7-SAP97 complex	3627	753
query_1	TRUE	0.0298807	2	20	1	0.05	0.5	CORUM:5643	CORUM	ESPL1-CDC2 complex	3627	1753
query_1	TRUE	0.0298807	3	20	1	0.05	0.333333	CORUM:2347	CORUM	ITGAV-ITGB5-SPP1 complex	3627	988
query_1	TRUE	0.0298807	3	20	1	0.05	0.333333	CORUM:243	CORUM	RalBP1-CDC2-CCNB1 complex	3627	132
query_1	TRUE	0.0298807	3	20	1	0.05	0.333333	CORUM:1452	CORUM	MCM2-MCM6-MCM7 complex	3627	754
query_1	TRUE	0.0298807	3	20	1	0.05	0.333333	CORUM:617	CORUM	CASK-LIN7C-APBA1 complex	3627	338
query_1	TRUE	0.0298807	2	20	1	0.05	0.5	CORUM:756	CORUM	Prune-Gelsolin complex	3627	420
query_1	TRUE	0.0298807	3	20	1	0.05	0.333333	CORUM:2358	CORUM	ITGAV-ITGB3-SPP1 complex	3627	997
query_1	TRUE	0.0298807	3	20	1	0.05	0.333333	CORUM:5559	CORUM	CDC2-CCNA2-CDK2 complex	3627	1731
query_1	TRUE	0.0298807	2	20	1	0.05	0.5	CORUM:5543	CORUM	CCNB1-CDC2 complex	3627	1720
query_1	TRUE	0.0298807	3	20	1	0.05	0.333333	CORUM:3112	CORUM	ITGA5-ITGB1-SPP1 complex	3627	1401
query_1	TRUE	0.0298807	2	20	1	0.05	0.5	CORUM:7282	CORUM	FEN1-WRN complex	3627	2742
query_1	TRUE	0.0298807	1	20	1	0.05	1	CORUM:5217	CORUM	Calreticulin homo-oligomer complex	3627	1593
query_1	TRUE	0.0298807	3	20	1	0.05	0.333333	CORUM:6910	CORUM	EED-EZH2-PHF19 complex	3627	2457
query_1	TRUE	0.0298807	2	20	1	0.05	0.5	CORUM:3209	CORUM	LIN2-SAP97 complex	3627	1469
query_1	TRUE	0.0298807	2	20	1	0.05	0.5	CORUM:7101	CORUM	AURKB-VRK1 complex	3627	2598
query_1	TRUE	0.0298807	2	20	1	0.05	0.5	CORUM:3208	CORUM	LIN2-LIN7 complex	3627	1468
query_1	TRUE	0.0298807	3	20	1	0.05	0.333333	CORUM:6756	CORUM	RasGAP-AURKB-survivin complex	3627	2356
query_1	TRUE	0.0298807	3	20	1	0.05	0.333333	CORUM:5551	CORUM	CDC2-CCNB1-PTCH1 complex	3627	1727
query_1	TRUE	0.0298807	3	20	1	0.05	0.333333	CORUM:5550	CORUM	CDK1-CCNB1-CCNF complex	3627	1726
query_1	TRUE	0.0298807	2	20	1	0.05	0.5	CORUM:5542	CORUM	CCNB2-CDC2 complex	3627	1719
query_1	TRUE	0.0312089	329	49	7	0.142857	0.0212766	HPA:0381212	HPA	placenta; syncytiotrophoblasts - cell body[≥Medium]	10877	434
query_1	TRUE	0.0314583	4	20	1	0.05	0.25	CORUM:678	CORUM	GINS complex	3627	371
query_1	TRUE	0.0314583	4	20	1	0.05	0.25	CORUM:1087	CORUM	BIRC5-AURKB-INCENP-EVI5 complex	3627	587
query_1	TRUE	0.0314583	4	20	1	0.05	0.25	CORUM:5546	CORUM	CDC2-PCNA-CCNB1-GADD45G complex	3627	1723
query_1	TRUE	0.0314583	4	20	1	0.05	0.25	CORUM:2197	CORUM	9-1-1-FEN1 complex	3627	934
query_1	TRUE	0.0314583	4	20	1	0.05	0.25	CORUM:5545	CORUM	CDC2-PCNA-CCNB1-GADD45B complex	3627	1722
query_1	TRUE	0.0314583	4	20	1	0.05	0.25	CORUM:5544	CORUM	CDC2-PCNA-CCNB1-GADD45A complex	3627	1721
query_1	TRUE	0.0314583	4	20	1	0.05	0.25	CORUM:1119	CORUM	Chromosomal passenger complex CPC (INCENP, CDCA8, BIRC5, AURKB)	3627	613
query_1	TRUE	0.0314583	4	20	1	0.05	0.25	CORUM:3207	CORUM	LIN2-LIN7-SAP97-MINT1 complex	3627	1467
query_1	TRUE	0.0314583	4	20	1	0.05	0.25	CORUM:1118	CORUM	Chromosomal passenger complex CPC (INCENP, CDCA8, BIRC5, AURKB)	3627	612
query_1	TRUE	0.0314583	4	20	1	0.05	0.25	CORUM:2792	CORUM	MCM2-MCM4-MCM6-MCM7 complex	3627	1200
query_1	TRUE	0.0315121	86	41	4	0.097561	0.0465116	WP:WP4022	WP	Pyrimidine metabolism	7562	337
query_1	TRUE	0.0315288	7	68	2	0.0294118	0.285714	GO:0030046	GO:BP	parallel actin filament bundle assembly	18123	7711
query_1	TRUE	0.0315288	34	68	3	0.0441176	0.0882353	GO:0000083	GO:BP	regulation of transcription involved in G1/S transition of mitotic cell cycle	18123	42
query_1	TRUE	0.0315288	86	68	4	0.0588235	0.0465116	GO:0051983	GO:BP	regulation of chromosome segregation	18123	16286
query_1	TRUE	0.0315288	1148	68	13	0.191176	0.011324	GO:0071345	GO:BP	cellular response to cytokine stimulus	18123	19430
query_1	TRUE	0.0322321	98	63	5	0.0793651	0.0510204	MIRNA:hsa-miR-4724-5p	MIRNA	hsa-miR-4724-5p	14823	1328
query_1	TRUE	0.0322321	848	63	13	0.206349	0.0153302	MIRNA:hsa-miR-193b-3p	MIRNA	hsa-miR-193b-3p	14823	345
query_1	TRUE	0.0332755	588	68	9	0.132353	0.0153061	GO:0044772	GO:BP	mitotic cell cycle phase transition	18123	13022
query_1	TRUE	0.0334979	353	68	7	0.102941	0.01983	GO:0007059	GO:BP	chromosome segregation	18123	2985
query_1	TRUE	0.0352862	8	68	2	0.0294118	0.25	GO:0009157	GO:BP	deoxyribonucleoside monophosphate biosynthetic process	18123	3769
query_1	TRUE	0.0360282	99	41	4	0.097561	0.040404	WP:WP2806	WP	Human Complement System	7562	387
query_1	TRUE	0.0360282	13	41	2	0.0487805	0.153846	WP:WP4259	WP	Disorders of Folate Metabolism and Transport	7562	247
query_1	TRUE	0.0360282	49	41	3	0.0731707	0.0612245	WP:WP2038	WP	Regulation of Microtubule Cytoskeleton	7562	13
query_1	TRUE	0.0366506	420	69	6	0.0869565	0.0142857	GO:0005925	GO:CC	focal adhesion	18964	550
query_1	TRUE	0.0366506	180	69	4	0.057971	0.0222222	GO:0001726	GO:CC	ruffle	18964	185
query_1	TRUE	0.0366506	90	69	3	0.0434783	0.0333333	GO:0031091	GO:CC	platelet alpha granule	18964	1218
query_1	TRUE	0.036913	5	20	1	0.05	0.2	CORUM:2235	CORUM	ASF1-interacting protein complex	3627	960
query_1	TRUE	0.036913	5	20	1	0.05	0.2	CORUM:7542	CORUM	KNL1-MIS12-NDC80-SPC24-ZWINT complex	3627	2885
query_1	TRUE	0.036913	5	20	1	0.05	0.2	CORUM:7304	CORUM	HIC1-PCL3L-PCR2 complex	3627	2759
query_1	TRUE	0.0369509	5969	49	38	0.77551	0.00636623	HPA:0310441	HPA	lymph node; non-germinal center cells[≥Low]	10877	366
query_1	TRUE	0.0373675	169	49	5	0.102041	0.0295858	HPA:0091012	HPA	cerebellum; molecular layer cells - nucleus[≥Medium]	10877	132
query_1	TRUE	0.0375125	427	69	6	0.0869565	0.0140515	GO:0030055	GO:CC	cell-substrate junction	18964	1027
query_1	TRUE	0.0396012	15	41	2	0.0487805	0.133333	WP:WP4584	WP	Biomarkers for pyrimidine metabolism disorders	7562	534
query_1	TRUE	0.0402352	6	20	1	0.05	0.166667	CORUM:387	CORUM	MCM complex	3627	229
query_1	TRUE	0.0402352	6	20	1	0.05	0.166667	CORUM:927	CORUM	CENP-A NAC complex	3627	518
query_1	TRUE	0.0402352	6	20	1	0.05	0.166667	CORUM:1464	CORUM	Mis12 centromere complex	3627	758
query_1	TRUE	0.0402352	6	20	1	0.05	0.166667	CORUM:310	CORUM	Cell cycle kinase complex CDC2	3627	185
query_1	TRUE	0.0402352	6	20	1	0.05	0.166667	CORUM:2236	CORUM	ASF1-histone containing complex	3627	961
query_1	TRUE	0.0404478	12	50	2	0.04	0.166667	REAC:R-HSA-176974	REAC	Unwinding of DNA	10622	2399
query_1	TRUE	0.0404478	11	50	2	0.04	0.181818	REAC:R-HSA-381033	REAC	ATF6 (ATF6-alpha) activates chaperones	10622	32
query_1	TRUE	0.0404478	696	50	10	0.2	0.0143678	REAC:R-HSA-1280215	REAC	Cytokine Signaling in Immune system	10622	393
query_1	TRUE	0.0406855	756	68	10	0.147059	0.0132275	GO:0030155	GO:BP	regulation of cell adhesion	18123	7740
query_1	TRUE	0.0406855	172	68	5	0.0735294	0.0290698	GO:1903034	GO:BP	regulation of response to wounding	18123	26120
query_1	TRUE	0.0406855	3457	68	25	0.367647	0.0072317	GO:0010033	GO:BP	response to organic substance	18123	4320
query_1	TRUE	0.040822	99	68	4	0.0588235	0.040404	GO:1903035	GO:BP	negative regulation of response to wounding	18123	26121
query_1	TRUE	0.040822	495	68	8	0.117647	0.0161616	GO:0000280	GO:BP	nuclear division	18123	120
query_1	TRUE	0.0410319	628	68	9	0.132353	0.0143312	GO:0055086	GO:BP	nucleobase-containing small molecule metabolic process	18123	16839
query_1	TRUE	0.0412957	43	68	3	0.0441176	0.0697674	GO:0009124	GO:BP	nucleoside monophosphate biosynthetic process	18123	3736
query_1	TRUE	0.041584	1238	68	13	0.191176	0.0105008	GO:0032101	GO:BP	regulation of response to external stimulus	18123	8566
query_1	TRUE	0.041584	1924	68	17	0.25	0.00883576	GO:0044281	GO:BP	small molecule metabolic process	18123	12753
query_1	TRUE	0.041584	10	68	2	0.0294118	0.2	GO:0051593	GO:BP	response to folic acid	18123	16002
query_1	TRUE	0.042352	30	69	2	0.0289855	0.0666667	GO:0002102	GO:CC	podosome	18964	202
query_1	TRUE	0.0430528	185	68	5	0.0735294	0.027027	GO:0000070	GO:BP	mitotic sister chromatid segregation	18123	32
query_1	TRUE	0.0433328	109	50	4	0.08	0.0366972	REAC:R-HSA-69618	REAC	Mitotic Spindle Checkpoint	10622	1358
query_1	TRUE	0.0433328	110	50	4	0.08	0.0363636	REAC:R-HSA-6785807	REAC	Interleukin-4 and Interleukin-13 signaling	10622	1148
query_1	TRUE	0.0440801	186	49	5	0.102041	0.0268817	HPA:0091011	HPA	cerebellum; molecular layer cells - nucleus[≥Low]	10877	131
query_1	TRUE	0.0440801	273	49	6	0.122449	0.021978	HPA:0381192	HPA	placenta; cytotrophoblasts[≥Medium]	10877	422
query_1	TRUE	0.0440801	372	49	7	0.142857	0.0188172	HPA:0381211	HPA	placenta; syncytiotrophoblasts - cell body[≥Low]	10877	433
query_1	TRUE	0.0443476	14	50	2	0.04	0.142857	REAC:R-HSA-189483	REAC	Heme degradation	10622	1019
query_1	TRUE	0.0446267	2142	68	18	0.264706	0.00840336	GO:0033554	GO:BP	cellular response to stress	18123	9546
query_1	TRUE	0.0446267	9487	68	49	0.720588	0.00516496	GO:0050896	GO:BP	response to stimulus	18123	15456
query_1	TRUE	0.0452041	7	20	1	0.05	0.142857	CORUM:1150	CORUM	Histone H3.3 complex	3627	634
query_1	TRUE	0.0452041	7	20	1	0.05	0.142857	CORUM:1226	CORUM	H2AX complex I	3627	695
query_1	TRUE	0.0452821	17	41	2	0.0487805	0.117647	WP:WP4225	WP	Pyrimidine metabolism and related diseases	7562	659
query_1	TRUE	0.045873	11	68	2	0.0294118	0.181818	GO:0034975	GO:BP	protein folding in endoplasmic reticulum	18123	10091
query_1	TRUE	0.0459893	544	68	8	0.117647	0.0147059	GO:0048285	GO:BP	organelle fission	18123	14707
query_1	TRUE	0.0459893	12	68	2	0.0294118	0.166667	GO:0000727	GO:BP	double-strand break repair via break-induced replication	18123	261
query_1	TRUE	0.0459893	976	68	11	0.161765	0.0112705	GO:0006259	GO:BP	DNA metabolic process	18123	2286
query_1	TRUE	0.0459893	299	68	6	0.0882353	0.0200669	GO:0033044	GO:BP	regulation of chromosome organization	18123	9234
query_1	TRUE	0.0459893	110	68	4	0.0588235	0.0363636	GO:0007088	GO:BP	regulation of mitotic nuclear division	18123	3011
query_1	TRUE	0.0459893	12	68	2	0.0294118	0.166667	GO:0014889	GO:BP	muscle atrophy	18123	5330
query_1	TRUE	0.0459893	664	68	9	0.132353	0.0135542	GO:1901361	GO:BP	organic cyclic compound catabolic process	18123	24637
query_1	TRUE	0.0459893	293	68	6	0.0882353	0.0204778	GO:0098813	GO:BP	nuclear chromosome segregation	18123	22168
query_1	TRUE	0.0459893	824	68	10	0.147059	0.0121359	GO:0019221	GO:BP	cytokine-mediated signaling pathway	18123	6495
query_1	TRUE	0.0459893	12	68	2	0.0294118	0.166667	GO:0042989	GO:BP	sequestering of actin monomers	18123	12110
query_1	TRUE	0.0459893	12	68	2	0.0294118	0.166667	GO:0045916	GO:BP	negative regulation of complement activation	18123	13668
query_1	TRUE	0.0459893	681	68	9	0.132353	0.0132159	GO:0044770	GO:BP	cell cycle phase transition	18123	13020
query_1	TRUE	0.0462415	2017	68	17	0.25	0.00842836	GO:0043933	GO:BP	protein-containing complex subunit organization	18123	12553
query_1	TRUE	0.0462415	306	68	6	0.0882353	0.0196078	GO:0034599	GO:BP	cellular response to oxidative stress	18123	10002
query_1	TRUE	0.0468618	53	68	3	0.0441176	0.0566038	GO:0006984	GO:BP	ER-nucleus signaling pathway	18123	2925
query_1	TRUE	0.0468817	13	68	2	0.0294118	0.153846	GO:0071801	GO:BP	regulation of podosome assembly	18123	19788
query_1	TRUE	0.0468915	63	41	3	0.0731707	0.047619	WP:WP3945	WP	TYROBP Causal Network	7562	45
query_1	TRUE	0.0468915	19	41	2	0.0487805	0.105263	WP:WP404	WP	Nucleotide Metabolism	7562	65
query_1	TRUE	0.0470957	192	49	5	0.102041	0.0260417	HPA:0091032	HPA	cerebellum; processes in molecular layer[≥Medium]	10877	141
query_1	TRUE	0.0491839	209	68	5	0.0735294	0.0239234	GO:0031099	GO:BP	regeneration	18123	8173
query_1	TRUE	0.0498764	6431	49	39	0.795918	0.00606438	HPA:0310000	HPA	lymph node	10877	362
query_1	TRUE	0.0498764	119	49	4	0.0816327	0.0336134	HPA:0091013	HPA	cerebellum; molecular layer cells - nucleus[High]	10877	133
