# Supplementary material for: Iron accumulation induces oxidative stress, while depressing inflammatory polarization in human iPSC-derived microglia
Source: Stem Cell Reports. 2022 May 5;17(6):1351–65. doi: 10.1016/j.stemcr.2022.04.006 (PMC9213827; doi:10.1016/j.stemcr.2022.04.006)
Supplement: Table S6. GSEA analysis results, related to Figure 5. All overrepresented classes of genes identified using gene set enrichment analysis (GSEA), on which Figure S3 is based [file mmc4.xlsx]

## Sheet: GSEA_Control vs FC
ID	Description	setSize	enrichmentScore	NES	pvalue	p.adjust	qvalues	rank	leading_edge	core_enrichment
REACTOME_CELLULAR_RESPONSE_TO_CHEMICAL_STRESS	REACTOME_CELLULAR_RESPONSE_TO_CHEMICAL_STRESS	127	0.485346	2.15059	2.40295e-08	4.27561e-05	3.81091e-05	1857	tags=37%, list=23%, signal=29%	TXN/ABCC1/TXNRD1/GSR/BACH1/HMOX1/CREBBP/PRDX1/MAFK/SCO1/TXNRD2/NCOA1/PSME4/SOD1/PSMA3/PSMD11/CUL1/PSMD12/GPX3/NCOA6/BLVRB/PSMD14/GSTP1/NCOR2/NCF2/CSNK2A1/PSMA1/PSMB3/PSMD7/PSMC6/PSMB6/PSMB5/PSMD6/PSMB7/CCS/PSMD9/PSMC2/KEAP1/CYCS/PSMA5/SCO2/CSNK2B/TBL1XR1/RXRA/SOD2/CYBB/HMOX2
REACTOME_RESPONSE_TO_METAL_IONS	REACTOME_RESPONSE_TO_METAL_IONS	10	-0.943261	-2.17732	4.71402e-08	4.27561e-05	3.81091e-05	89	tags=80%, list=1%, signal=79%	MT1A/MT1G/MT1H/MT2A/MT1E/MT1X/MT1F/MT1M
WP_NRF2_PATHWAY	WP_NRF2_PATHWAY	65	0.56865	2.26772	2.19323e-07	0.000132617	0.000118203	922	tags=43%, list=12%, signal=38%	SLC7A11/NQO1/SRXN1/TXN/SLC39A10/TXNRD1/GSR/SQSTM1/PGD/SLC5A3/GCLM/HMOX1/MAFG/ME1/PTGR1/SLC6A6/GGTLC2/PRDX1/GCLC/GSTM3/HSP90AA1/HSPA1A/G6PD/SLC39A7/GPX3/GSTM4/BLVRB/GSTP1
REACTOME_CYTOPROTECTION_BY_HMOX1	REACTOME_CYTOPROTECTION_BY_HMOX1	101	0.47935	2.05503	1.3194e-06	0.000598347	0.000533315	1857	tags=35%, list=23%, signal=27%	ABCC1/BACH1/HMOX1/CREBBP/MAFK/SCO1/NCOA1/PSME4/PSMA3/PSMD11/CUL1/PSMD12/NCOA6/BLVRB/PSMD14/NCOR2/CSNK2A1/PSMA1/PSMB3/PSMD7/PSMC6/PSMB6/PSMB5/PSMD6/PSMB7/PSMD9/PSMC2/KEAP1/CYCS/PSMA5/SCO2/CSNK2B/TBL1XR1/RXRA/HMOX2
WP_NRF2ARE_REGULATION	WP_NRF2ARE_REGULATION	17	0.810485	2.30194	2.91081e-06	0.000805057	0.000717558	670	tags=53%, list=8%, signal=49%	SLC7A11/NQO1/PGAM5/GCLM/HMOX1/SRC/EPHB2/GCLC/GSK3B
WP_ERBB_SIGNALING_PATHWAY	WP_ERBB_SIGNALING_PATHWAY	52	0.574275	2.15629	3.00001e-06	0.000805057	0.000717558	1018	tags=40%, list=13%, signal=35%	CDKN1A/MDM2/MAP2K7/CBL/SRC/MYC/MAP2K4/TP53/PIK3R3/CRK/MAPK1/CDKN1B/BCL2L11/MAP2K2/GSK3B/RPS6KB1/CRKL/SHC1/PDPK1/KRAS/BAD
WP_NUCLEAR_RECEPTORS_METAPATHWAY	WP_NUCLEAR_RECEPTORS_METAPATHWAY	144	0.425723	1.92696	3.10661e-06	0.000805057	0.000717558	922	tags=30%, list=12%, signal=27%	SLC7A11/NQO1/SRXN1/CYP1B1/TXN/SLC39A10/TXNRD1/IRS2/GSR/SQSTM1/PGD/SLC5A3/GCLM/LRRC8A/HMOX1/MAFG/SRC/MYC/ME1/PTGR1/SLC6A6/GGTLC2/PRDX1/TNFAIP3/GCLC/JUND/MGST1/CDKN1B/NCOA1/SRGN/GSTM3/CDC37/SEC14L1/HSP90AA1/CUL1/HSPA1A/G6PD/SLC39A7/GPX3/NCOA6/GSTM4/BLVRB/GSTP1
REACTOME_G1_S_SPECIFIC_TRANSCRIPTION	REACTOME_G1_S_SPECIFIC_TRANSCRIPTION	14	-0.834605	-2.09822	5.36282e-06	0.00110212	0.000982338	320	tags=50%, list=4%, signal=48%	TFDP1/RBL2/DHFR/TK1/CDK1/TYMS/RRM2
NABA_MATRISOME_ASSOCIATED	NABA_MATRISOME_ASSOCIATED	165	-0.441994	-1.80968	5.46809e-06	0.00110212	0.000982338	1448	tags=33%, list=18%, signal=27%	A2M/CTSS/PLOD1/P4HA2/LTB/TGM2/PIK3IP1/CCL13/IL1RN/CXCL5/CLEC10A/IL16/CXCL12/ANXA4/CTSK/CTSH/HCFC2/CTSZ/PLXDC2/HYAL3/SERPINA1/TNFSF10/CCL22/TNF/CSF1/SERPINE1/EBI3/ADAMDEC1/IL6/ADAM28/TNFSF13/LOXL3/GPC4/BMP1/CCL7/P3H2/SERPINB9/S100B/CCL8/MMP1/MMP12/CCL23/IL10/ST14/FAM20A/MMP9/IL1B/CCL4L2/TNFSF12/PDGFB/ANXA6/LOX/F13A1/HPSE
NABA_MATRISOME	NABA_MATRISOME	203	-0.423156	-1.78666	8.68414e-06	0.00143938	0.00128294	978	tags=27%, list=12%, signal=24%	IL16/CXCL12/FGL1/ANXA4/IGFBP6/CTSK/CTSH/HCFC2/CTSZ/PLXDC2/HYAL3/GAS6/LUM/SERPINA1/COL6A1/TNFSF10/CCL22/TNF/CSF1/SERPINE1/CRELD2/EBI3/SPP1/ADAMDEC1/IL6/ADAM28/COL9A2/TNFSF13/LOXL3/GPC4/BMP1/CCL7/P3H2/SERPINB9/S100B/CCL8/MMP1/MMP12/CCL23/IL10/ST14/MFGE8/FAM20A/MMP9/IL1B/CCL4L2/TNFSF12/PDGFB/FGL2/ANXA6/LOX/IGFBP7/F13A1/HPSE
NABA_ECM_REGULATORS	NABA_ECM_REGULATORS	66	-0.573571	-2.03717	8.96808e-06	0.00143938	0.00128294	854	tags=38%, list=11%, signal=34%	A2M/CTSS/PLOD1/P4HA2/TGM2/CTSK/CTSH/CTSZ/HYAL3/SERPINA1/SERPINE1/ADAMDEC1/ADAM28/LOXL3/BMP1/P3H2/SERPINB9/MMP1/MMP12/ST14/FAM20A/MMP9/LOX/F13A1/HPSE
REACTOME_G1_S_DNA_DAMAGE_CHECKPOINTS	REACTOME_G1_S_DNA_DAMAGE_CHECKPOINTS	56	0.554621	2.1278	9.52182e-06	0.00143938	0.00128294	1574	tags=38%, list=20%, signal=30%	CDKN1A/MDM2/TP53/CDKN1B/PSME4/PSMA3/PSMD11/PSMD12/PSMD14/PSMA1/PSMB3/PSMD7/PSMC6/ATM/CHEK2/PSMB6/PSMB5/PSMD6/PSMB7/PSMD9/PSMC2
PID_AURORA_B_PATHWAY	PID_AURORA_B_PATHWAY	23	-0.727795	-2.09198	1.14381e-05	0.00148987	0.00132794	555	tags=39%, list=7%, signal=37%	SMC2/STMN1/BIRC5/NDC80/SMC4/RASA1/AURKA/NCAPH/AURKB
REACTOME_TRANSCRIPTIONAL_REGULATION_BY_RUNX3	REACTOME_TRANSCRIPTIONAL_REGULATION_BY_RUNX3	71	0.508708	2.05518	1.14985e-05	0.00148987	0.00132794	1601	tags=41%, list=20%, signal=33%	RUNX3/CDKN1A/MDM2/CREBBP/SRC/MYC/TP53/BCL2L11/NOTCH1/BRD2/PSMA3/PSMD11/PSMD12/PSMD14/KRAS/PSMA1/RBPJ/PSMB3/PSMD7/PSMC6/PSMB6/PSMB5/RUNX1/PSMD6/CTNNB1/PSMB7/PSMD9/PSMC2/FOXO3
WP_PHYTOCHEMICAL_ACTIVITY_ON_NRF2_TRANSCRIPTIONAL_ACTIVATION	WP_PHYTOCHEMICAL_ACTIVITY_ON_NRF2_TRANSCRIPTIONAL_ACTIVATION	12	0.829084	2.19229	1.65571e-05	0.00200231	0.00178468	386	tags=50%, list=5%, signal=48%	SLC7A11/NQO1/GCLM/HMOX1/EPHB2/GCLC
WP_ZINC_HOMEOSTASIS	WP_ZINC_HOMEOSTASIS	22	-0.720276	-2.04443	2.82286e-05	0.00310312	0.00276585	89	tags=45%, list=1%, signal=45%	SLC39A8/MT1A/MT1G/MT1H/MT2A/MT1E/MT1X/MT1L/MT1F/MT1M
REACTOME_CELL_CYCLE_MITOTIC	REACTOME_CELL_CYCLE_MITOTIC	347	-0.35855	-1.59154	2.9081e-05	0.00310312	0.00276585	658	tags=15%, list=8%, signal=15%	CCNB2/CEP57/SDCCAG8/SEH1L/PPP2R5E/CKS1B/OPTN/NUP153/GORASP2/SMC2/DBF4/CDC25B/ORC3/MCM6/ZWINT/TUBA4A/BIRC5/DSN1/CDKN1C/NDC80/TFDP1/VRK1/SMC4/SPDL1/MCM4/FEN1/LIG1/MCM3/RBL2/CENPU/POLA2/DHFR/MCM7/AURKA/CDC20/CENPF/HMMR/NCAPH/MCM2/MAD2L1/PLK1/CENPM/TK1/AURKB/TOP2A/GINS2/UBE2C/PKMYT1/GTSE1/SPC25/CDK1/TYMS/RRM2
REACTOME_DNA_STRAND_ELONGATION	REACTOME_DNA_STRAND_ELONGATION	22	-0.717782	-2.03735	3.19005e-05	0.00321486	0.00286545	1876	tags=77%, list=24%, signal=59%	RPA1/POLD4/MCM5/PRIM1/PCNA/POLD1/RFC2/RFC4/MCM6/MCM4/FEN1/LIG1/MCM3/POLA2/MCM7/MCM2/GINS2
REACTOME_CELL_CYCLE	REACTOME_CELL_CYCLE	418	-0.335221	-1.514	5.7684e-05	0.0055073	0.00490873	658	tags=14%, list=8%, signal=13%	CCNB2/CEP57/SDCCAG8/SEH1L/PPP2R5E/CKS1B/OPTN/NUP153/GORASP2/SMC2/DBF4/CDC25B/ORC3/MCM6/ZWINT/TUBA4A/BIRC5/DSN1/CDKN1C/NDC80/TFDP1/VRK1/BRCA1/SMC4/SPDL1/MIS18BP1/MCM4/FEN1/LIG1/DIDO1/MCM3/RBL2/CENPU/POLA2/DHFR/MCM7/AURKA/CDC20/CENPF/HMMR/NCAPH/MCM2/MAD2L1/PLK1/CENPM/RMI2/TK1/AURKB/TOP2A/GINS2/CLSPN/UBE2C/PKMYT1/GTSE1/SPC25/CDK1/TYMS/RRM2
WP_PHOTODYNAMIC_THERAPYINDUCED_NFE2L2_NRF2_SURVIVAL_SIGNALING	WP_PHOTODYNAMIC_THERAPYINDUCED_NFE2L2_NRF2_SURVIVAL_SIGNALING	18	0.730444	2.0897	6.58339e-05	0.00597113	0.00532215	1126	tags=61%, list=14%, signal=53%	NQO1/SRXN1/ABCG2/GCLM/HMOX1/GCLC/NQO2/EPHX1/GSTP1/MAPK14/MAPK12
KEGG_DNA_REPLICATION	KEGG_DNA_REPLICATION	28	-0.670127	-2.03276	8.01947e-05	0.00692729	0.00617439	2076	tags=71%, list=26%, signal=53%	RPA3/POLE4/RPA1/POLD4/MCM5/RNASEH2C/PRIM1/PCNA/POLD1/RFC2/RFC4/RNASEH2A/MCM6/MCM4/FEN1/LIG1/MCM3/POLA2/MCM7/MCM2
REACTOME_CELL_CYCLE_CHECKPOINTS	REACTOME_CELL_CYCLE_CHECKPOINTS	178	-0.406929	-1.68213	0.000100492	0.00828605	0.00738546	658	tags=17%, list=8%, signal=16%	CCNB2/SEH1L/PPP2R5E/DBF4/ORC3/MCM6/ZWINT/BIRC5/DSN1/NDC80/BRCA1/SPDL1/MCM4/MCM3/CENPU/MCM7/CDC20/CENPF/MCM2/MAD2L1/PLK1/CENPM/RMI2/AURKB/CLSPN/UBE2C/PKMYT1/GTSE1/SPC25/CDK1
WP_RETINOBLASTOMA_GENE_IN_CANCER	WP_RETINOBLASTOMA_GENE_IN_CANCER	56	-0.543391	-1.87494	0.000121811	0.00960716	0.00856299	799	tags=34%, list=10%, signal=31%	RFC4/ZNF655/CCNB2/SMC2/HMGB2/CDC25B/MCM6/STMN1/TFDP1/MCM4/MCM3/DCK/DHFR/MCM7/RRM1/TOP2A/CDK1/TYMS/RRM2
REACTOME_STABILIZATION_OF_P53	REACTOME_STABILIZATION_OF_P53	53	0.522149	1.97204	0.000142358	0.0107599	0.00959046	2899	tags=60%, list=36%, signal=39%	MDM2/TP53/PSME4/PSMA3/PSMD11/PSMD12/PSMD14/PSMA1/PSMB3/PSMD7/PSMC6/ATM/CHEK2/PSMB6/PSMB5/PSMD6/PSMB7/PSMD9/PSMC2/PSMA5/PSMA7/UBC/PSMF1/PSMD10/MDM4/PSMB9/RPS27A/PSMD3/PSME2/PSME1/PSMB1/PSMA2
PID_AR_TF_PATHWAY	PID_AR_TF_PATHWAY	30	0.606579	2.0073	0.000152235	0.0110462	0.00984563	1827	tags=57%, list=23%, signal=44%	MDM2/CREBBP/SRC/MAP2K4/NCOA1/SIRT1/APPBP2/GSK3B/HSP90AA1/HDAC7/MAPK14/CEBPA/KAT5/DNAJA1/POU2F1/RCHY1/RXRA
REACTOME_SIGNALING_BY_NTRKS	REACTOME_SIGNALING_BY_NTRKS	79	0.443774	1.82969	0.000171246	0.0119477	0.0106491	1500	tags=34%, list=19%, signal=28%	IRS2/DUSP6/NELFB/NAB2/SRC/RIT1/CRK/MAPK1/SRF/JUND/RPS6KA3/PPP2CB/MAP2K2/MAPKAPK2/TRIB1/SGK1/CRKL/SHC1/KRAS/FURIN/MAPK14/MAPK12/KIDINS220/DNAL4/LYL1/MAPK7/RAPGEF1
REACTOME_REGULATION_OF_HMOX1_EXPRESSION_AND_ACTIVITY	REACTOME_REGULATION_OF_HMOX1_EXPRESSION_AND_ACTIVITY	59	0.493809	1.91992	0.000184006	0.0119925	0.0106891	2899	tags=63%, list=36%, signal=40%	BACH1/HMOX1/MAFK/PSME4/PSMA3/PSMD11/CUL1/PSMD12/PSMD14/CSNK2A1/PSMA1/PSMB3/PSMD7/PSMC6/PSMB6/PSMB5/PSMD6/PSMB7/PSMD9/PSMC2/KEAP1/PSMA5/CSNK2B/PSMA7/UBC/PSMF1/PRKCD/PSMD10/SKP1/PSMB9/RPS27A/PSMD3/PSME2/PSME1/PSMB1/CUL3/PSMA2
REACTOME_METABOLISM_OF_POLYAMINES	REACTOME_METABOLISM_OF_POLYAMINES	53	0.517193	1.95332	0.000185139	0.0119925	0.0106891	1574	tags=34%, list=20%, signal=27%	NQO1/OAZ3/ODC1/PSME4/PSMA3/PSMD11/PSMD12/PSMD14/PSMA1/PSMB3/PSMD7/PSMC6/PSMB6/PSMB5/PSMD6/PSMB7/PSMD9/PSMC2
KEGG_ERBB_SIGNALING_PATHWAY	KEGG_ERBB_SIGNALING_PATHWAY	49	0.522763	1.93745	0.000191722	0.0119925	0.0106891	1115	tags=37%, list=14%, signal=32%	CDKN1A/MAP2K7/CBL/SRC/MYC/MAP2K4/PIK3R3/CRK/MAPK1/CDKN1B/MAP2K2/GSK3B/RPS6KB1/CRKL/SHC1/KRAS/BAD/PIK3CG
REACTOME_DISEASES_OF_SIGNAL_TRANSDUCTION_BY_GROWTH_FACTOR_RECEPTORS_AND_SECOND_MESSENGERS	REACTOME_DISEASES_OF_SIGNAL_TRANSDUCTION_BY_GROWTH_FACTOR_RECEPTORS_AND_SECOND_MESSENGERS	235	0.325909	1.56422	0.000241303	0.0145908	0.0130049	1738	tags=29%, list=22%, signal=23%	IRS2/ERLIN2/DUSP6/CDKN1A/MDM2/CBL/TNKS/CREBBP/PTEN/SRC/MYC/FLT3LG/QKI/PIK3R3/CHUK/MAPK1/PPP2R5C/CDKN1B/BCL2L11/CDC37/NOTCH1/PSME4/PPP2CB/MAP2K2/PSMA3/PSMD11/FIP1L1/POLR2G/SHOC2/GSK3B/HSP90AA1/CUL1/CTBP2/PSMD12/GSK3A/POLR2A/HDAC7/PSMD14/NCOR2/SHC1/PDPK1/KRAS/BAD/PSMA1/TRAK1/GTF2F1/RBPJ/PSMB3/PSMD7/PSMC6/PSMB6/LMNA/PSMB5/PSMD6/ARAF/CTNNB1/PSMB7/POLR2H/PSMD9/FGFR1OP2/PSMC2/FOXO3/TRIP11/VCP/AKT1S1/TG…
SIG_PIP3_SIGNALING_IN_CARDIAC_MYOCTES	SIG_PIP3_SIGNALING_IN_CARDIAC_MYOCTES	43	0.533209	1.89873	0.000287624	0.0168306	0.0150014	1018	tags=30%, list=13%, signal=27%	IRS2/YWHAG/PTEN/MYC/GADD45A/RPS6KA3/CDKN1B/GSK3B/GSK3A/RPS6KB1/SHC1/PDPK1/BAD
REACTOME_INTERLEUKIN_7_SIGNALING	REACTOME_INTERLEUKIN_7_SIGNALING	14	0.746019	2.02395	0.000336928	0.018099	0.0161319	545	tags=43%, list=7%, signal=40%	IRS2/IL7R/PIK3R3/SMARCA4/SOCS1/CISH
REACTOME_AUF1_HNRNP_D0_BINDS_AND_DESTABILIZES_MRNA	REACTOME_AUF1_HNRNP_D0_BINDS_AND_DESTABILIZES_MRNA	52	0.489174	1.83676	0.00034286	0.018099	0.0161319	2899	tags=60%, list=36%, signal=38%	PSME4/PSMA3/PSMD11/HSPA1A/PSMD12/PSMD14/PSMA1/PSMB3/PSMD7/PSMC6/PSMB6/PSMB5/PSMD6/HSPB1/PSMB7/PSMD9/PSMC2/EIF4G1/HNRNPD/PSMA5/PSMA7/UBC/PSMF1/PSMD10/PSMB9/RPS27A/PSMD3/PSME2/PSME1/PSMB1/PSMA2
REACTOME_INTRACELLULAR_SIGNALING_BY_SECOND_MESSENGERS	REACTOME_INTRACELLULAR_SIGNALING_BY_SECOND_MESSENGERS	177	0.341314	1.58282	0.000353137	0.018099	0.0161319	1051	tags=23%, list=13%, signal=20%	IRS2/CDKN1A/MDM2/TNKS/PTEN/SRC/FLT3LG/TP53/PIK3R3/CBX6/USP7/PHC2/RCOR1/PIP5K1C/AGO1/CHUK/MAPK1/PIP4K2B/PPP2R5C/CDKN1B/MBD3/EED/PSME4/PPP2CB/MTA3/AGO4/PRKAR2A/PSMA3/PSMD11/GSK3B/PSMD12/GSK3A/HDAC7/PSMD14/PDPK1/CSNK2A1/RNF146/BAD/IER3/PSMA1
PID_P53_REGULATION_PATHWAY	PID_P53_REGULATION_PATHWAY	44	0.535507	1.91479	0.000357532	0.018099	0.0161319	1325	tags=39%, list=17%, signal=32%	MDM2/CREBBP/HUWE1/YY1/KAT8/TP53/USP7/TTC5/GSK3B/SETD7/DAXX/PRMT5/MAPK14/E4F1/ATM/CHEK2/KAT5
REACTOME_REGULATION_OF_RUNX2_EXPRESSION_AND_ACTIVITY	REACTOME_REGULATION_OF_RUNX2_EXPRESSION_AND_ACTIVITY	57	0.494591	1.89317	0.000359187	0.018099	0.0161319	2899	tags=58%, list=36%, signal=37%	ESRRA/PSME4/PSMA3/PSMD11/GSK3B/CUL1/PSMD12/PPARGC1B/PSMD14/PSMA1/PSMB3/PSMD7/PSMC6/PSMB6/PSMB5/PSMD6/PSMB7/PSMD9/PSMC2/PSMA5/PSMA7/UBC/PSMF1/CBFB/PSMD10/SKP1/PSMB9/RPS27A/PSMD3/PSME2/PSME1/PSMB1/PSMA2
REACTOME_GPCR_LIGAND_BINDING	REACTOME_GPCR_LIGAND_BINDING	86	-0.460925	-1.71214	0.000427852	0.0204248	0.0182049	992	tags=34%, list=12%, signal=30%	HCAR3/CXCL12/GNG12/ADRB2/GNG7/GNB4/EDN1/C3/GNG2/CCL22/CYSLTR1/HTR2B/HRH2/C3AR1/FPR1/GAL/GNGT2/ADORA3/CCL7/GPR183/P2RY11/CCL23/CCR5/GPBAR1/ADGRE1/S1PR1/LPAR5/P2RY13/PTGER4
WP_PYRIMIDINE_METABOLISM	WP_PYRIMIDINE_METABOLISM	57	-0.528797	-1.83577	0.000427863	0.0204248	0.0182049	1945	tags=44%, list=24%, signal=33%	POLE4/NME2/NME7/POLD4/POLR1D/POLR2B/POLR2C/PRIM1/DTYMK/POLD1/POLR2D/NT5C/UPRT/TK2/DUT/POLR3D/NME4/DCK/POLA2/RRM1/ENTPD1/CMPK2/TK1/TYMS/RRM2
REACTOME_ABC_TRANSPORTER_DISORDERS	REACTOME_ABC_TRANSPORTER_DISORDERS	60	0.482709	1.89473	0.000447031	0.0207927	0.0185328	1738	tags=33%, list=22%, signal=26%	ABCB6/ERLIN2/ABCA1/PSME4/PSMA3/PSMD11/PSMD12/PSMD14/PSMA1/PSMB3/PSMD7/PSMC6/PSMB6/PSMB5/PSMD6/PSMB7/PSMD9/PSMC2/VCP/PSMA5
REACTOME_RESOLUTION_OF_SISTER_CHROMATID_COHESION	REACTOME_RESOLUTION_OF_SISTER_CHROMATID_COHESION	79	-0.474862	-1.73573	0.000494332	0.022418	0.0199814	658	tags=28%, list=8%, signal=26%	CENPN/CENPH/TUBB6/MAD1L1/CCNB2/SEH1L/PPP2R5E/ZWINT/TUBA4A/BIRC5/DSN1/NDC80/SPDL1/CENPU/CDC20/CENPF/MAD2L1/PLK1/CENPM/AURKB/SPC25/CDK1
PID_PLK1_PATHWAY	PID_PLK1_PATHWAY	27	-0.647111	-1.92944	0.000510616	0.0225916	0.0201362	530	tags=33%, list=7%, signal=31%	CDC25B/NDC80/CENPU/AURKA/CDC20/PRC1/PLK1/CLSPN/CDK1
WP_COPPER_HOMEOSTASIS	WP_COPPER_HOMEOSTASIS	42	-0.557413	-1.83888	0.000553017	0.0238851	0.0212891	89	tags=26%, list=1%, signal=26%	STEAP4/APC/MT1A/MT1G/MT1H/MT2A/MT1E/MT1X/MT1L/MT1F/MT1JP
REACTOME_TP53_REGULATES_METABOLIC_GENES	REACTOME_TP53_REGULATES_METABOLIC_GENES	69	0.448014	1.80026	0.000634529	0.0264732	0.0235959	763	tags=17%, list=10%, signal=16%	TXN/TXNRD1/GSR/YWHAG/PTEN/TP53/PRDX1/AGO1/SCO1/AGO4/G6PD/RRM2B
REACTOME_DEGRADATION_OF_BETA_CATENIN_BY_THE_DESTRUCTION_COMPLEX	REACTOME_DEGRADATION_OF_BETA_CATENIN_BY_THE_DESTRUCTION_COMPLEX	71	0.448809	1.81319	0.000642128	0.0264732	0.0235959	1574	tags=34%, list=20%, signal=27%	MYC/FRAT2/PPP2R5C/PSME4/PPP2CB/PSMA3/PSMD11/GSK3B/CUL1/CTBP2/PSMD12/PSMD14/PSMA1/PSMB3/PSMD7/PSMC6/PSMB6/PSMB5/PSMD6/CTNNB1/PSMB7/TLE4/PSMD9/PSMC2
REACTOME_ANTI_INFLAMMATORY_RESPONSE_FAVOURING_LEISHMANIA_PARASITE_INFECTION	REACTOME_ANTI_INFLAMMATORY_RESPONSE_FAVOURING_LEISHMANIA_PARASITE_INFECTION	52	-0.520199	-1.76717	0.000693664	0.0279624	0.0249232	953	tags=37%, list=12%, signal=32%	GNG12/ADRB2/CD163/GNG7/GNB4/FCGR2A/GGT5/GNG2/CYSLTR1/HRH2/IL6/GNGT2/GPR84/FCGR1A/P2RY11/IL10/FCGR3A/GPBAR1/PTGER4
KEGG_CHRONIC_MYELOID_LEUKEMIA	KEGG_CHRONIC_MYELOID_LEUKEMIA	54	0.474163	1.80235	0.000719268	0.0283642	0.0252814	1115	tags=33%, list=14%, signal=29%	CDKN1A/MDM2/CBL/MYC/TP53/PIK3R3/CRK/CHUK/MAPK1/CDKN1B/CDK6/MAP2K2/CTBP2/CRKL/SHC1/KRAS/BAD/PIK3CG
REACTOME_REGULATION_OF_MRNA_STABILITY_BY_PROTEINS_THAT_BIND_AU_RICH_ELEMENTS	REACTOME_REGULATION_OF_MRNA_STABILITY_BY_PROTEINS_THAT_BIND_AU_RICH_ELEMENTS	82	0.413087	1.72486	0.000767165	0.0296093	0.0263912	1738	tags=34%, list=22%, signal=27%	XRN1/XPO1/EXOSC3/PSME4/MAPKAPK2/PSMA3/PSMD11/EXOSC4/EXOSC5/HSPA1A/PSMD12/KHSRP/PSMD14/PSMA1/MAPK14/PSMB3/PSMD7/PSMC6/PSMB6/PSMB5/PSMD6/HSPB1/PSMB7/PSMD9/PSMC2/EIF4G1/HNRNPD/PSMA5
PID_E2F_PATHWAY	PID_E2F_PATHWAY	47	-0.530918	-1.78291	0.000910976	0.0344273	0.0306855	426	tags=30%, list=5%, signal=28%	APAF1/SERPINE1/TFDP1/BRCA1/KAT2A/MCM3/RBL2/CASP7/DHFR/RRM1/TK1/CDK1/TYMS/RRM2
REACTOME_REGULATION_OF_RUNX3_EXPRESSION_AND_ACTIVITY	REACTOME_REGULATION_OF_RUNX3_EXPRESSION_AND_ACTIVITY	53	0.483797	1.82719	0.00105693	0.039128	0.0348753	2899	tags=58%, list=36%, signal=37%	RUNX3/MDM2/SRC/PSMA3/PSMD11/PSMD12/PSMD14/PSMA1/PSMB3/PSMD7/PSMC6/PSMB6/PSMB5/PSMD6/PSMB7/PSMD9/PSMC2/PSMA5/PSMA7/EP300/UBC/PSMF1/CBFB/PSMD10/PSMB9/RPS27A/PSMD3/PSME2/PSME1/PSMB1/PSMA2
REACTOME_REGULATION_OF_PTEN_STABILITY_AND_ACTIVITY	REACTOME_REGULATION_OF_PTEN_STABILITY_AND_ACTIVITY	59	0.456654	1.77546	0.00117531	0.0426403	0.0380059	1791	tags=36%, list=22%, signal=28%	TNKS/PTEN/PSME4/PSMA3/PSMD11/PSMD12/PSMD14/CSNK2A1/RNF146/PSMA1/PSMB3/PSMD7/PSMC6/PSMB6/PSMB5/PSMD6/PSMB7/PSMD9/PSMC2/PSMA5/CSNK2B
REACTOME_ACTIVATION_OF_ATR_IN_RESPONSE_TO_REPLICATION_STRESS	REACTOME_ACTIVATION_OF_ATR_IN_RESPONSE_TO_REPLICATION_STRESS	18	-0.680974	-1.84213	0.00120472	0.0428504	0.0381931	879	tags=56%, list=11%, signal=50%	RFC2/RFC4/DBF4/ORC3/MCM6/MCM4/MCM3/MCM7/MCM2/CLSPN
REACTOME_DEGRADATION_OF_GLI1_BY_THE_PROTEASOME	REACTOME_DEGRADATION_OF_GLI1_BY_THE_PROTEASOME	54	0.454004	1.72573	0.00132208	0.0461204	0.0411077	2899	tags=59%, list=36%, signal=38%	PSME4/SUFU/PSMA3/PSMD11/CUL1/PSMD12/PSMD14/PSMA1/PSMB3/PSMD7/PSMC6/PSMB6/PSMB5/PSMD6/PSMB7/PSMD9/PSMC2/PSMA5/PSMA7/UBC/PSMF1/PSMD10/SKP1/PRKACA/PSMB9/RPS27A/PSMD3/PSME2/ITCH/PSME1/PSMB1/PSMA2
PID_PI3KCI_AKT_PATHWAY	PID_PI3KCI_AKT_PATHWAY	28	0.57456	1.88049	0.00140231	0.0479962	0.0427797	1018	tags=36%, list=13%, signal=31%	CDKN1A/YWHAG/SRC/CHUK/CDKN1B/GSK3B/HSP90AA1/GSK3A/PDPK1/BAD
KEGG_PROTEASOME	KEGG_PROTEASOME	40	0.515796	1.81779	0.0014508	0.0487361	0.0434391	1738	tags=38%, list=22%, signal=29%	PSME4/PSMA3/PSMD11/PSMD12/PSMD14/PSMA1/PSMB3/PSMD7/PSMC6/PSMB6/PSMB5/PSMD6/PSMB7/PSMC2/PSMA5
KEGG_PROSTATE_CANCER	KEGG_PROSTATE_CANCER	52	0.459754	1.72629	0.00148307	0.0489144	0.043598	1115	tags=37%, list=14%, signal=32%	CDKN1A/MDM2/CREBBP/ATF4/PTEN/TP53/PIK3R3/CHUK/MAPK1/CDKN1B/MAP2K2/GSK3B/PDGFC/HSP90AA1/GSTP1/PDPK1/KRAS/BAD/PIK3CG

## Sheet: GSEA_Control vs IFNg
ID	Description	setSize	enrichmentScore	NES	pvalue	p.adjust	qvalues	rank	leading_edge	core_enrichment
KEGG_CYTOKINE_CYTOKINE_RECEPTOR_INTERACTION	KEGG_CYTOKINE_CYTOKINE_RECEPTOR_INTERACTION	83	0.695486	2.42018	1e-10	2.59143e-08	2.18346e-08	648	tags=43%, list=8%, signal=40%	CXCL9/CXCL10/CXCL11/CCL8/TNFSF10/IL15RA/TNF/TNFSF13B/CCL19/CCL7/INHBA/CCL15/CCL3L3/CD40/IL6/TNFSF15/FLT3LG/CCL2/CXCL1/IL3RA/CCL4/CCL3/IL1B/CCL1/CCL4L2/CSF2RB/TNFSF14/TGFB1/CXCL8/CCR1/IL12RB1/CSF1/CCR5/IL17RA/FLT1/LTB
REACTOME_ADAPTIVE_IMMUNE_SYSTEM	REACTOME_ADAPTIVE_IMMUNE_SYSTEM	466	0.475188	1.99457	1e-10	2.59143e-08	2.18346e-08	1217	tags=30%, list=15%, signal=27%	SOCS1/TAP1/PSMB9/CD274/IFITM1/SLAMF7/FCGR1B/PSME2/HLA-F/TAP2/FCGR1A/VCAM1/NCF1/UBE2L6/CD40/PSMB8/FBXO6/ICAM1/ERAP2/HLA-E/HLA-DOA/PSMB10/DAPP1/RBCK1/NFKBIE/SOCS3/DTX3L/PSME1/UBE2Z/MYD88/SRC/BTN3A2/PSMA2/LILRB3/BTN2A2/HLA-C/LCP2/RNF19B/PSMA5/RNF213/PSMA4/CTSO/HLA-B/LYN/LILRA6/CD1D/TRIM21/PVR/LILRB2/PSMA3/HLA-A/IFI30/HLA-DPB1/RIPK2/TLR1/PIK3R3/HLA-DQB1/FBXO9/PAK1/BTN2A1/MICB/PDCD1LG2/CUL1/PSME4/ITGA…
REACTOME_CYTOKINE_SIGNALING_IN_IMMUNE_SYSTEM	REACTOME_CYTOKINE_SIGNALING_IN_IMMUNE_SYSTEM	449	0.604315	2.53071	1e-10	2.59143e-08	2.18346e-08	1173	tags=39%, list=15%, signal=36%	CXCL10/GBP4/GBP1/SOCS1/IRF1/ISG20/IL15RA/GBP5/GBP2/IFIT3/IFIT2/PSMB9/TNF/STAT1/IFITM1/IL27/RSAD2/FCGR1B/PSME2/IL18BP/TNFSF13B/XAF1/CCL19/HLA-F/FCGR1A/GBP3/IRF7/IL32/VCAM1/CCL3L3/IFI35/UBE2L6/CD40/IFIT5/PSMB8/MX1/IL31RA/IL6/TNFSF15/CCND1/ICAM1/JAK2/OAS3/FLT3LG/CCL2/BIRC3/OAS2/HLA-E/IL1RN/CXCL1/IL3RA/USP18/PSMB10/CCL4/CCL3/ISG15/PIM1/IL1B/GSDMD/SOCS3/CAMK2D/PSME1/CASP1/MCL1/MYD88/IFIT1/PSMA2/IFITM3…
REACTOME_INTERFERON_ALPHA_BETA_SIGNALING	REACTOME_INTERFERON_ALPHA_BETA_SIGNALING	54	0.838688	2.71952	1e-10	2.59143e-08	2.18346e-08	930	tags=76%, list=12%, signal=68%	SOCS1/IRF1/ISG20/GBP2/IFIT3/IFIT2/STAT1/IFITM1/RSAD2/XAF1/HLA-F/IRF7/IFI35/IFIT5/PSMB8/MX1/OAS3/OAS2/HLA-E/USP18/ISG15/SOCS3/IFIT1/IFITM3/HLA-C/HLA-B/HLA-A/IFI27/IRF3/STAT2/OASL/ADAR/IRF2/OAS1/IRF9/PTPN6/PTPN1/KPNB1/SAMHD1/ABCE1/MX2
REACTOME_INTERFERON_GAMMA_SIGNALING	REACTOME_INTERFERON_GAMMA_SIGNALING	64	0.834111	2.79094	1e-10	2.59143e-08	2.18346e-08	778	tags=72%, list=10%, signal=65%	GBP4/GBP1/SOCS1/IRF1/GBP5/GBP2/STAT1/FCGR1B/HLA-F/FCGR1A/GBP3/IRF7/VCAM1/ICAM1/JAK2/OAS3/OAS2/HLA-E/SOCS3/CAMK2D/HLA-C/CIITA/HLA-B/TRIM22/MT2A/TRIM21/HLA-A/PML/IFI30/IRF3/HLA-DPB1/HLA-DQB1/OASL/HLA-DPA1/PTPN2/HLA-DQA1/IRF2/OAS1/TRIM26/HLA-DRA/IRF9/PTPN6/PTPN1/TRIM14/IFNGR2/HLA-DRB1
REACTOME_INTERFERON_SIGNALING	REACTOME_INTERFERON_SIGNALING	142	0.742117	2.7852	1e-10	2.59143e-08	2.18346e-08	1017	tags=54%, list=13%, signal=48%	GBP4/GBP1/SOCS1/IRF1/ISG20/GBP5/GBP2/IFIT3/IFIT2/STAT1/IFITM1/RSAD2/FCGR1B/XAF1/HLA-F/FCGR1A/GBP3/IRF7/VCAM1/IFI35/UBE2L6/IFIT5/PSMB8/MX1/ICAM1/JAK2/OAS3/OAS2/HLA-E/USP18/ISG15/SOCS3/CAMK2D/IFIT1/IFITM3/HLA-C/CIITA/HLA-B/TRIM22/MT2A/TRIM21/HLA-A/IFI27/PML/IFI30/IRF3/STAT2/HLA-DPB1/HLA-DQB1/OASL/DDX58/EIF2AK2/ADAR/HLA-DPA1/PTPN2/HLA-DQA1/IRF2/OAS1/TRIM26/HLA-DRA/IRF9/PTPN6/PTPN1/TRIM14/IFNGR2/HLA-…
REACTOME_SIGNALING_BY_INTERLEUKINS	REACTOME_SIGNALING_BY_INTERLEUKINS	290	0.512907	2.07505	1e-10	2.59143e-08	2.18346e-08	1171	tags=33%, list=15%, signal=29%	CXCL10/SOCS1/IL15RA/PSMB9/TNF/STAT1/IL27/PSME2/IL18BP/CCL19/IL32/VCAM1/CCL3L3/PSMB8/IL31RA/IL6/CCND1/ICAM1/JAK2/CCL2/IL1RN/CXCL1/IL3RA/PSMB10/CCL4/CCL3/PIM1/IL1B/GSDMD/SOCS3/PSME1/CASP1/MCL1/MYD88/PSMA2/NFKB2/NOD2/PSMA5/RHOU/PSMA4/CSF2RB/LMNB1/LYN/PSMA3/STAT2/RIPK2/PTK2B/PIK3R3/TGFB1/PITPNA/CUL1/PSME4/CXCL8/CCR1/IL12RB1/NFKB1/PTPN2/PSMB4/PSMB3/SOD2/CSF1/CCR5/IL17RA/PSMA6/MAP2K4/FPR1/RALA/STAT3/PS…
WP_ALLOGRAFT_REJECTION	WP_ALLOGRAFT_REJECTION	45	0.783626	2.44263	1.45355e-10	3.1811e-08	2.68029e-08	1039	tags=69%, list=13%, signal=60%	CXCL9/CXCL11/TNF/STAT1/CCL19/HLA-F/LRRK2/CD40/HLA-E/HLA-DOA/IL1B/HLA-C/HLA-B/HLA-A/CASP7/HLA-DPB1/TGFB1/HLA-DQB1/CXCL8/HLA-DPA1/C1QB/HLA-DQA1/HLA-DRA/HLA-DMA/C2/HLA-DRB1/HLA-DMB/HLA-DQA2/C1QC/CASP3/FAS
WP_SARSCOV2_INNATE_IMMUNITY_EVASION_AND_CELLSPECIFIC_IMMUNE_RESPONSE	WP_SARSCOV2_INNATE_IMMUNITY_EVASION_AND_CELLSPECIFIC_IMMUNE_RESPONSE	52	0.763941	2.46065	1.57827e-10	3.1811e-08	2.68029e-08	508	tags=42%, list=6%, signal=40%	CXCL9/CXCL10/CXCL11/IFIT2/TNF/STAT1/IFITM1/IRF7/MX1/IL6/CCL2/CXCL1/CCL4/CCL3/IRF3/STAT2/TGFB1/DDX58/CXCL8/TANK/NFKB1/TRAF2
REACTOME_EUKARYOTIC_TRANSLATION_ELONGATION	REACTOME_EUKARYOTIC_TRANSLATION_ELONGATION	90	-0.611846	-2.48003	1.96671e-10	3.56761e-08	3.00596e-08	2687	tags=80%, list=34%, signal=54%	RPS29/RPL22/RPL26L1/RPS15/RPL37/RPS27L/RPS10/RPS16/RPL38/RPL35/RPS7/RPS2/RPS19/RPL6/EEF1D/EEF2/RPL18A/RPL39/UBA52/RPL8/RPL36/RPS14/RPS15A/RPS25/RPS8/RPL5/RPL11/RPS5/EEF1G/RPS13/RPL24/RPL10A/RPL30/RPL23A/RPS24/RPL13/RPL10/RPL27A/RPLP0/RPL37A/RPS3/RPLP2/RPL14/RPLP1/RPS27/RPS21/RPL15/RPL7A/RPL13A/RPL3/RPL26/RPL21/RPS6/RPS28/RPL12/EEF1A1/RPS4X/RPS17/RPL41/RPS3A/RPS12/RPL34/RPS18/RPL39L/RPL35A/RPL7/RP…
KEGG_RIBOSOME	KEGG_RIBOSOME	85	-0.608168	-2.42518	2.52168e-10	4.15848e-08	3.50381e-08	2687	tags=79%, list=34%, signal=53%	RPS29/RPL22/RPL26L1/RPS15/RPL37/RPS27L/RPS10/RPS16/RPL38/RPL35/RPS7/RPS2/RPS19/RPL6/RPL18A/RPL39/UBA52/RPL8/RPL36/RPS15A/RPS25/RPS8/RPL5/RPL11/RSL24D1/RPS5/RPS13/RPL24/RPL10A/RPL30/RPL23A/RPS24/RPL13/RPL10/RPL27A/RPLP0/RPL37A/RPS3/RPLP2/RPL14/RPLP1/RPS27/RPS21/RPL15/RPL7A/RPL13A/RPL3/RPL26/RPL21/RPS6/RPS28/RPL12/RPS4X/RPS17/RPL41/RPS3A/RPS12/RPL34/RPS18/RPL35A/RPL7/RPL29/RPS23/RPL23/RPL36A/RPL32/…
WP_CYTOPLASMIC_RIBOSOMAL_PROTEINS	WP_CYTOPLASMIC_RIBOSOMAL_PROTEINS	85	-0.607008	-2.42055	2.84994e-10	4.30816e-08	3.62993e-08	2391	tags=73%, list=30%, signal=52%	RPS16/RPL38/RPL35/RPS7/RPS2/RPS19/RPL6/RPL18A/RPL39/UBA52/RPL8/RPS6KA1/RPL36/RPS14/RPS15A/RPS25/RPS8/RPL5/RPL11/RPS6KB2/RPS5/RPS13/RPL24/RPL10A/RPL30/RPL23A/RPS24/RPL13/RPL10/RPL27A/RPLP0/RPL37A/RPS3/RPLP2/RPL14/RPLP1/RPS27/RPS21/RPL15/RPL7A/RPL13A/RPL3/RPL26/RPL21/RPS6/RPS28/RPL12/RPS4X/RPS17/RPL41/RPS3A/RPS12/RPL34/RPS18/RPL35A/RPL7/RPL29/RPS23/RPL23/RPL36A/RPL32/RPL31
WP_TYPE_II_INTERFERON_SIGNALING_IFNG	WP_TYPE_II_INTERFERON_SIGNALING_IFNG	30	0.846473	2.4335	6.1829e-10	8.0563e-08	6.78799e-08	535	tags=67%, list=7%, signal=62%	CXCL9/CXCL10/GBP1/SOCS1/IRF1/TAP1/IFIT2/PSMB9/STAT1/ICAM1/JAK2/ISG15/IL1B/SOCS3/CIITA/HLA-B/STAT2/EIF2AK2/IRF2/OAS1
REACTOME_TNFR2_NON_CANONICAL_NF_KB_PATHWAY	REACTOME_TNFR2_NON_CANONICAL_NF_KB_PATHWAY	73	0.687943	2.34154	6.21765e-10	8.0563e-08	6.78799e-08	1642	tags=63%, list=21%, signal=50%	PSMB9/TNF/PSME2/TNFSF13B/CD40/PSMB8/TNFSF15/BIRC3/PSMB10/PSME1/PSMA2/NFKB2/PSMA5/PSMA4/TNFSF14/PSMA3/CUL1/PSME4/TRAF2/PSMB4/PSMB3/PSMA6/PSMB2/PSMD12/LTB/PSMD11/PSMB7/PSMC2/PSMD14/CHUK/PSMA1/PSMF1/UBE2M/TNFRSF14/TNFRSF12A/RELB/PSMD13/UBC/PSMB1/PSMB5/PSMD1/PSMD9/LTBR/PSMD3/PSMC3/PSMD6
REACTOME_TCR_SIGNALING	REACTOME_TCR_SIGNALING	90	0.667697	2.35044	8.36773e-10	1.01194e-07	8.52627e-08	1861	tags=63%, list=23%, signal=49%	PSMB9/PSME2/PSMB8/PSMB10/PSME1/PSMA2/LCP2/PSMA5/PSMA4/PSMA3/HLA-DPB1/RIPK2/HLA-DQB1/PAK1/CUL1/PSME4/HLA-DPA1/NFKB1/HLA-DQA1/PSMB4/PSMB3/PSMA6/PAG1/PSMB2/PSMD12/PTPRC/HLA-DRA/PTPRJ/PSMD11/PSMB7/NFKBIA/PSMC2/HLA-DRB1/HLA-DQA2/PSMD14/RELA/CHUK/PSMA1/PSMF1/UBE2N/CSK/PSMD13/UBC/PSMB1/UBE2D1/PSMB5/PSMD1/PSMD9/INPP5D/PSMD3/PSMC3/PSMD6/PSMC1/PSMD7/PDPK1/PSMB6/PSMA7
WP_REGULATION_OF_TOLLLIKE_RECEPTOR_SIGNALING_PATHWAY	WP_REGULATION_OF_TOLLLIKE_RECEPTOR_SIGNALING_PATHWAY	98	0.633896	2.27134	2.6284e-09	2.97994e-07	2.51081e-07	833	tags=36%, list=10%, signal=32%	CXCL9/CXCL10/CXCL11/SOCS1/TNF/STAT1/TIFA/IRF7/CD40/TRAFD1/IL6/TNFAIP3/IKBKE/CCL4/CCL3/RBCK1/IL1B/MYD88/NFKB2/IRF3/TLR1/PIK3R3/TLR8/TICAM1/CXCL8/NFKB1/MAP2K4/TICAM2/CYLD/USP7/IRAK4/PTPN6/NFKBIA/TLR7/TLR2
REACTOME_CLASS_I_MHC_MEDIATED_ANTIGEN_PROCESSING_PRESENTATION	REACTOME_CLASS_I_MHC_MEDIATED_ANTIGEN_PROCESSING_PRESENTATION	259	0.491862	1.97075	8.12094e-09	8.66552e-07	7.3013e-07	1214	tags=31%, list=15%, signal=27%	SOCS1/TAP1/PSMB9/FCGR1B/PSME2/HLA-F/TAP2/FCGR1A/NCF1/UBE2L6/PSMB8/FBXO6/ERAP2/HLA-E/PSMB10/RBCK1/SOCS3/DTX3L/PSME1/UBE2Z/MYD88/PSMA2/HLA-C/RNF19B/PSMA5/RNF213/PSMA4/HLA-B/TRIM21/PSMA3/HLA-A/TLR1/FBXO9/CUL1/PSME4/UBE2A/PSMB4/PSMB3/CDC26/UBE2F/PSMA6/PDIA3/PSMB2/PSMD12/FBXW2/VAMP8/UBE2S/RNF115/PSMD11/PSMB7/TAPBP/PSMC2/UBE2L3/TLR2/CYBB/SNAP23/RNF114/WSB1/STX4/HERC5/CUL2/PSMD14/FBXO7/UBE2E2/ERAP1/B2M/…
REACTOME_SELENOAMINO_ACID_METABOLISM	REACTOME_SELENOAMINO_ACID_METABOLISM	98	-0.56413	-2.30899	1.05506e-08	1.06327e-06	8.95879e-07	2687	tags=76%, list=34%, signal=51%	RPS29/RPL22/RPL26L1/RPS15/RPL37/RPS27L/RPS10/RPS16/RPL38/RPL35/RPS7/RPS2/RPS19/RPL6/RPL18A/TXNRD1/RPL39/UBA52/RPL8/AHCY/GSR/PAPSS1/RPL36/RPS14/RPS15A/RPS25/RPS8/RPL5/RPL11/RPS5/RPS13/RPL24/RPL10A/RPL30/RPL23A/RPS24/RPL13/RPL10/RPL27A/RPLP0/RPL37A/CBS/RPS3/RPLP2/RPL14/RPLP1/RPS27/RPS21/RPL15/RPL7A/RPL13A/RPL3/RPL26/RPL21/RPS6/RPS28/RPL12/RPS4X/RPS17/RPL41/RPS3A/RPS12/RPL34/RPS18/RPL39L/RPL35A/RPL7…
KEGG_ANTIGEN_PROCESSING_AND_PRESENTATION	KEGG_ANTIGEN_PROCESSING_AND_PRESENTATION	46	0.736799	2.30772	1.82491e-08	1.74231e-06	1.46802e-06	1075	tags=59%, list=13%, signal=51%	TAP1/PSME2/HLA-F/TAP2/HLA-E/HLA-DOA/PSME1/HLA-C/CIITA/HLA-B/HLA-A/IFI30/HLA-DPB1/HLA-DQB1/HLA-DPA1/HLA-DQA1/PDIA3/HLA-DRA/HLA-DMA/TAPBP/HLA-DRB1/HLA-DMB/HLA-DQA2/HSPA8/HSP90AA1/B2M/CD74
REACTOME_INTERLEUKIN_10_SIGNALING	REACTOME_INTERLEUKIN_10_SIGNALING	31	0.801268	2.32931	2.36036e-08	2.14085e-06	1.80381e-06	605	tags=58%, list=8%, signal=54%	CXCL10/TNF/CCL19/CCL3L3/IL6/ICAM1/CCL2/IL1RN/CXCL1/CCL4/CCL3/IL1B/CXCL8/CCR1/CSF1/CCR5/FPR1/STAT3
REACTOME_FCERI_MEDIATED_NF_KB_ACTIVATION	REACTOME_FCERI_MEDIATED_NF_KB_ACTIVATION	69	0.664763	2.24425	3.33601e-08	2.88168e-06	2.42801e-06	1861	tags=64%, list=23%, signal=49%	PSMB9/PSME2/PSMB8/PSMB10/PSME1/PSMA2/PSMA5/PSMA4/LYN/PSMA3/CUL1/PSME4/NFKB1/PSMB4/PSMB3/PSMA6/PSMB2/PSMD12/PSMD11/PSMB7/NFKBIA/PSMC2/PSMD14/RELA/CHUK/PSMA1/PSMF1/FCER1G/UBE2N/PSMD13/UBC/PSMB1/UBE2D1/PSMB5/PSMD1/PSMD9/PSMD3/PSMC3/PSMD6/PSMC1/PSMD7/PDPK1/PSMB6/PSMA7
REACTOME_INTERLEUKIN_1_FAMILY_SIGNALING	REACTOME_INTERLEUKIN_1_FAMILY_SIGNALING	101	0.603602	2.16629	5.69009e-08	4.69174e-06	3.95312e-06	1642	tags=53%, list=21%, signal=43%	PSMB9/PSME2/IL18BP/PSMB8/IL1RN/PSMB10/IL1B/GSDMD/PSME1/CASP1/MYD88/PSMA2/NFKB2/NOD2/PSMA5/PSMA4/PSMA3/RIPK2/CUL1/PSME4/NFKB1/PTPN2/PSMB4/PSMB3/PSMA6/MAP2K4/STAT3/PSMB2/PSMD12/IRAK4/PSMD11/PSMB7/PTPN6/NFKBIA/PSMC2/PSMD14/RELA/CHUK/PSMA1/PSMF1/NKIRAS2/PTPN23/UBE2N/PSMD13/UBC/PSMB1/PSMB5/PSMD1/PSMD9/TNIP2/IRAK1/PSMD3/PSMC3/PSMD6
KEGG_CHEMOKINE_SIGNALING_PATHWAY	KEGG_CHEMOKINE_SIGNALING_PATHWAY	105	0.590906	2.14296	6.31614e-08	4.98151e-06	4.19727e-06	530	tags=25%, list=7%, signal=23%	CXCL9/CXCL10/CXCL11/CCL8/STAT1/CCL19/CCL7/CCL15/CCL3L3/NCF1/JAK2/CCL2/CXCL1/CCL4/CCL3/CCL1/CCL4L2/LYN/STAT2/PTK2B/PIK3R3/PAK1/CXCL8/CCR1/NFKB1/CCR5
REACTOME_DECTIN_1_MEDIATED_NONCANONICAL_NF_KB_SIGNALING	REACTOME_DECTIN_1_MEDIATED_NONCANONICAL_NF_KB_SIGNALING	57	0.685634	2.23811	7.21361e-08	5.45229e-06	4.59393e-06	1861	tags=70%, list=23%, signal=54%	PSMB9/PSME2/PSMB8/PSMB10/PSME1/PSMA2/NFKB2/PSMA5/PSMA4/PSMA3/CUL1/PSME4/PSMB4/PSMB3/PSMA6/PSMB2/PSMD12/PSMD11/PSMB7/PSMC2/PSMD14/RELA/CHUK/PSMA1/PSMF1/UBE2M/RELB/PSMD13/UBC/PSMB1/PSMB5/PSMD1/PSMD9/PSMD3/PSMC3/PSMD6/PSMC1/PSMD7/PSMB6/PSMA7
WP_TOLLLIKE_RECEPTOR_SIGNALING_PATHWAY	WP_TOLLLIKE_RECEPTOR_SIGNALING_PATHWAY	71	0.660498	2.23308	7.81834e-08	5.67299e-06	4.77989e-06	833	tags=37%, list=10%, signal=33%	CXCL9/CXCL10/CXCL11/TNF/STAT1/IRF7/CD40/IL6/IKBKE/CCL4/CCL3/IL1B/MYD88/IRF3/TLR1/PIK3R3/TLR8/TICAM1/CXCL8/NFKB1/MAP2K4/TICAM2/IRAK4/NFKBIA/TLR7/TLR2
REACTOME_ANTIGEN_PROCESSING_CROSS_PRESENTATION	REACTOME_ANTIGEN_PROCESSING_CROSS_PRESENTATION	91	0.611218	2.16252	9.00427e-08	6.28221e-06	5.2932e-06	1082	tags=47%, list=14%, signal=41%	TAP1/PSMB9/FCGR1B/PSME2/HLA-F/TAP2/FCGR1A/NCF1/PSMB8/HLA-E/PSMB10/PSME1/MYD88/PSMA2/HLA-C/PSMA5/PSMA4/HLA-B/PSMA3/HLA-A/TLR1/PSME4/PSMB4/PSMB3/PSMA6/PDIA3/PSMB2/PSMD12/VAMP8/PSMD11/PSMB7/TAPBP/PSMC2/TLR2/CYBB/SNAP23/STX4/PSMD14/B2M/BTK/CHUK/PSMA1/PSMF1
REACTOME_REGULATION_OF_RUNX3_EXPRESSION_AND_ACTIVITY	REACTOME_REGULATION_OF_RUNX3_EXPRESSION_AND_ACTIVITY	53	0.691018	2.23003	9.75919e-08	6.55673e-06	5.5245e-06	1883	tags=72%, list=24%, signal=55%	PSMB9/PSME2/PSMB8/PSMB10/PSME1/SRC/PSMA2/PSMA5/PSMA4/PSMA3/RUNX3/TGFB1/PSMB4/PSMB3/PSMA6/PSMB2/PSMD12/PSMD11/PSMB7/PSMC2/PSMD14/PSMA1/PSMF1/PSMD13/UBC/PSMB1/PSMB5/PSMD1/PSMD9/EP300/PSMD3/PSMC3/PSMD6/PSMC1/PSMD7/PSMB6/PSMA7/CBFB
WP_NONGENOMIC_ACTIONS_OF_125_DIHYDROXYVITAMIN_D3	WP_NONGENOMIC_ACTIONS_OF_125_DIHYDROXYVITAMIN_D3	47	0.715931	2.26451	1.10887e-07	7.18386e-06	6.0529e-06	484	tags=36%, list=6%, signal=34%	TNF/STAT1/RSAD2/IFI44L/CD40/IL6/CCL2/CYP27B1/OAS2/ISG15/CAMK2D/NFKB2/NOD2/STAT2/TLR8/CXCL8/NFKB1
WP_THE_HUMAN_IMMUNE_RESPONSE_TO_TUBERCULOSIS	WP_THE_HUMAN_IMMUNE_RESPONSE_TO_TUBERCULOSIS	22	0.841837	2.26178	1.16128e-07	7.26403e-06	6.12045e-06	761	tags=73%, list=10%, signal=66%	SOCS1/IRF1/TAP1/IFIT3/STAT1/IFITM1/IFI35/PSMB8/MX1/JAK2/IFIT1/STAT2/PTPN2/OAS1/IRF9/IFNGR2
REACTOME_EUKARYOTIC_TRANSLATION_INITIATION	REACTOME_EUKARYOTIC_TRANSLATION_INITIATION	117	-0.501394	-2.11167	1.56172e-07	9.44322e-06	7.95657e-06	2391	tags=61%, list=30%, signal=43%	RPS16/RPL38/EIF2S3/RPL35/RPS7/RPS2/RPS19/RPL6/RPL18A/RPL39/UBA52/RPL8/RPL36/RPS14/RPS15A/RPS25/RPS8/RPL5/RPL11/EIF3E/RPS5/RPS13/RPL24/EIF3F/RPL10A/RPL30/RPL23A/RPS24/RPL13/RPL10/RPL27A/RPLP0/RPL37A/EIF3L/RPS3/RPLP2/RPL14/EIF3D/RPLP1/RPS27/RPS21/RPL15/PABPC1/RPL7A/RPL13A/RPL3/RPL26/RPL21/RPS6/EIF4B/RPS28/RPL12/RPS4X/RPS17/RPL41/RPS3A/RPS12/RPL34/RPS18/RPL39L/RPL35A/RPL7/EIF4EBP1/RPL29/RPS23/RPL23/…
NABA_SECRETED_FACTORS	NABA_SECRETED_FACTORS	66	0.664317	2.23408	2.63726e-07	1.54323e-05	1.30027e-05	701	tags=48%, list=9%, signal=45%	CXCL9/CXCL10/CXCL11/CCL8/TNFSF10/TNF/TNFSF13B/CCL19/CCL7/INHBA/CCL15/CCL3L3/IL6/TNFSF15/FLT3LG/CCL2/IL1RN/CXCL1/CCL4/CCL3/IL1B/CCL1/CCL4L2/S100A10/TNFSF14/TGFB1/CXCL8/HCFC1/CSF1/LTB/MDK/S100A13
REACTOME_REGULATION_OF_HMOX1_EXPRESSION_AND_ACTIVITY	REACTOME_REGULATION_OF_HMOX1_EXPRESSION_AND_ACTIVITY	59	0.676394	2.23571	2.8056e-07	1.55126e-05	1.30705e-05	1861	tags=66%, list=23%, signal=51%	PSMB9/PSME2/PSMB8/PSMB10/PSME1/PSMA2/PSMA5/PSMA4/PSMA3/CUL1/PSME4/BACH1/PSMB4/PSMB3/PSMA6/PSMB2/PSMD12/PSMD11/PSMB7/PSMC2/PSMD14/PSMA1/PSMF1/PRKCD/MAFK/PSMD13/UBC/PSMB1/PSMB5/PSMD1/PSMD9/PSMD3/PSMC3/PSMD6/KEAP1/PSMC1/PSMD7/PSMB6/PSMA7
REACTOME_SRP_DEPENDENT_COTRANSLATIONAL_PROTEIN_TARGETING_TO_MEMBRANE	REACTOME_SRP_DEPENDENT_COTRANSLATIONAL_PROTEIN_TARGETING_TO_MEMBRANE	108	-0.510473	-2.11313	2.82203e-07	1.55126e-05	1.30705e-05	2687	tags=66%, list=34%, signal=44%	RPS29/RPL22/RPL26L1/RPS15/RPL37/RPS27L/RPS10/RPS16/SPCS2/RPL38/RPL35/RPS7/RPS2/RPS19/RPL6/RPL18A/RPL39/UBA52/RPL8/RPL36/RPS14/SRP9/RPS15A/RPS25/RPS8/RPL5/RPL11/RPS5/RPS13/RPL24/RPL10A/RPL30/RPL23A/RPS24/RPN2/RPL13/RPL10/RPL27A/RPLP0/RPL37A/RPS3/RPLP2/RPL14/RPLP1/RPS27/RPS21/RPL15/RPL7A/RPL13A/RPL3/RPL26/RPL21/RPS6/RPS28/RPL12/RPS4X/RPS17/RPL41/RPS3A/RPS12/RPL34/RPS18/RPL39L/RPL35A/RPL7/RPL29/RPS2…
KEGG_TOLL_LIKE_RECEPTOR_SIGNALING_PATHWAY	KEGG_TOLL_LIKE_RECEPTOR_SIGNALING_PATHWAY	71	0.646749	2.1866	3.19036e-07	1.70215e-05	1.43418e-05	833	tags=37%, list=10%, signal=33%	CXCL9/CXCL10/CXCL11/TNF/STAT1/IRF7/CD40/IL6/IKBKE/CCL4/CCL3/IL1B/MYD88/IRF3/TLR1/PIK3R3/TLR8/TICAM1/CXCL8/NFKB1/MAP2K4/TICAM2/IRAK4/NFKBIA/TLR7/TLR2
REACTOME_SCF_SKP2_MEDIATED_DEGRADATION_OF_P27_P21	REACTOME_SCF_SKP2_MEDIATED_DEGRADATION_OF_P27_P21	52	0.690162	2.22301	3.74356e-07	1.88573e-05	1.58886e-05	1861	tags=69%, list=23%, signal=53%	PSMB9/PSME2/PSMB8/CCND1/PSMB10/PSME1/PSMA2/PSMA5/PSMA4/PSMA3/CUL1/PSMB4/PSMB3/PSMA6/PSMB2/PSMD12/PSMD11/PSMB7/CDKN1A/PSMC2/PSMD14/PSMA1/PSMF1/PSMD13/UBC/PSMB1/PSMB5/PSMD1/PSMD9/PSMD3/PSMC3/PSMD6/PSMC1/PSMD7/PSMB6/PSMA7
REACTOME_SIGNALING_BY_THE_B_CELL_RECEPTOR_BCR	REACTOME_SIGNALING_BY_THE_B_CELL_RECEPTOR_BCR	92	0.596338	2.11256	3.79055e-07	1.88573e-05	1.58886e-05	1861	tags=55%, list=23%, signal=43%	PSMB9/PSME2/PSMB8/PSMB10/DAPP1/NFKBIE/PSME1/PSMA2/PSMA5/PSMA4/LYN/PSMA3/CUL1/PSME4/NFKB1/PSMB4/PSMB3/PSMA6/PSMB2/PSMD12/PSMD11/PSMB7/PTPN6/NFKBIA/PSMC2/PSMD14/PIK3AP1/RELA/PRKCB/BTK/CHUK/PSMA1/PSMF1/GRB2/PSMD13/UBC/PSMB1/PSMB5/PSMD1/PSMD9/PIK3CD/ORAI2/PSMD3/PSMC3/PSMD6/PSMC1/PSMD7/BLNK/STIM1/PSMB6/PSMA7
REACTOME_UCH_PROTEINASES	REACTOME_UCH_PROTEINASES	75	0.626971	2.14167	3.84632e-07	1.88573e-05	1.58886e-05	1861	tags=57%, list=23%, signal=44%	PSMB9/PSME2/PSMB8/PSMB10/PSME1/PSMA2/PSMA5/PSMA4/PSMA3/TGFB1/PSME4/HCFC1/PSMB4/PSMB3/PSMA6/USP15/PSMB2/PSMD12/PSMD11/PSMB7/ACTB/PSMC2/KDM1B/PSMD14/PSMA1/PSMF1/ADRM1/PSMD13/INO80C/UBC/PSMB1/PSMB5/PSMD1/PSMD9/ACTR8/PSMD3/PSMC3/PSMD6/INO80D/PSMC1/PSMD7/PSMB6/PSMA7
KEGG_PROTEASOME	KEGG_PROTEASOME	40	0.729446	2.23352	4.5533e-07	2.1736e-05	1.83141e-05	1861	tags=82%, list=23%, signal=64%	PSMB9/PSME2/PSMB8/PSMB10/PSME1/PSMA2/PSMA5/PSMA4/POMP/PSMA3/PSME4/PSMB4/PSMB3/PSMA6/PSMB2/PSMD12/PSMD11/PSMB7/PSMC2/PSMD14/PSMA1/PSMF1/PSMD13/PSMB1/PSMB5/PSMD1/PSMD3/PSMC3/PSMD6/PSMC1/PSMD7/PSMB6/PSMA7
REACTOME_C_TYPE_LECTIN_RECEPTORS_CLRS	REACTOME_C_TYPE_LECTIN_RECEPTORS_CLRS	103	0.585461	2.1082	5.4153e-07	2.47418e-05	2.08467e-05	1861	tags=53%, list=23%, signal=41%	PSMB9/PSME2/PSMB8/PSMB10/IL1B/PSME1/CLEC10A/SRC/PSMA2/NFKB2/PSMA5/PSMA4/LYN/PSMA3/PAK1/CUL1/PSME4/CLEC4E/NFKB1/PSMB4/PSMB3/PSMA6/PSMB2/PSMD12/PSMD11/PSMB7/NFKBIA/PSMC2/PSMD14/RELA/CHUK/PSMA1/PSMF1/UBE2M/PRKCD/FCER1G/UBE2N/RELB/PSMD13/UBC/PSMB1/UBE2D1/PSMB5/PSMD1/PSMD9/EP300/PSMD3/PSMC3/PSMD6/RAF1/PSMC1/PSMD7/PDPK1/PSMB6/PSMA7
WP_PROTEASOME_DEGRADATION	WP_PROTEASOME_DEGRADATION	56	0.677377	2.20926	5.45575e-07	2.47418e-05	2.08467e-05	1861	tags=66%, list=23%, signal=51%	PSMB9/PSME2/HLA-F/PSMB8/HLA-E/PSMB10/PSME1/PSMA2/HLA-C/PSMA5/PSMA4/HLA-B/PSMA3/HLA-A/PSMB4/PSMB3/PSMA6/PSMB2/PSMD12/PSMD11/PSMB7/PSMC2/PSMA1/PSMD13/UBC/PSMB1/UBE2D1/PSMB5/PSMD1/PSMD9/PSMD3/PSMC3/PSMD6/PSMC1/PSMD7/PSMB6/PSMA7
REACTOME_HEDGEHOG_LIGAND_BIOGENESIS	REACTOME_HEDGEHOG_LIGAND_BIOGENESIS	53	0.671099	2.16575	6.65884e-07	2.94613e-05	2.48232e-05	1889	tags=68%, list=24%, signal=52%	PSMB9/PSME2/PSMB8/PSMB10/PSME1/PSMA2/PSMA5/PSMA4/PSMA3/PSME4/PSMB4/PSMB3/PSMA6/PSMB2/PSMD12/PSMD11/PSMB7/PSMC2/PSMD14/PSMA1/PSMF1/PSMD13/UBC/PSMB1/PSMB5/PSMD1/PSMD9/VCP/PSMD3/PSMC3/PSMD6/PSMC1/PSMD7/PSMB6/PSMA7/SYVN1
REACTOME_STABILIZATION_OF_P53	REACTOME_STABILIZATION_OF_P53	53	0.668281	2.15666	7.52409e-07	3.2409e-05	2.73068e-05	1861	tags=64%, list=23%, signal=49%	PSMB9/PSME2/PSMB8/PSMB10/PSME1/PSMA2/PSMA5/PSMA4/PSMA3/PSME4/PSMB4/PSMB3/PSMA6/PSMB2/PSMD12/PSMD11/PSMB7/PSMC2/PSMD14/PSMA1/PSMF1/PSMD13/UBC/PSMB1/PSMB5/PSMD1/PSMD9/PSMD3/PSMC3/PSMD6/PSMC1/PSMD7/PSMB6/PSMA7
REACTOME_DEFECTIVE_CFTR_CAUSES_CYSTIC_FIBROSIS	REACTOME_DEFECTIVE_CFTR_CAUSES_CYSTIC_FIBROSIS	56	0.672756	2.19418	7.68239e-07	3.2409e-05	2.73068e-05	1861	tags=66%, list=23%, signal=51%	PSMB9/PSME2/PSMB8/PSMB10/PSME1/PSMA2/PSMA5/PSMA4/PSMA3/PSME4/PSMB4/PSMB3/PSMA6/ERLIN1/PSMB2/PSMD12/PSMD11/PSMB7/PSMC2/PSMD14/PSMA1/PSMF1/PSMD13/UBC/PSMB1/PSMB5/PSMD1/PSMD9/VCP/ERLIN2/PSMD3/PSMC3/PSMD6/PSMC1/PSMD7/PSMB6/PSMA7
WP_MIRNAS_INVOLVEMENT_IN_THE_IMMUNE_RESPONSE_IN_SEPSIS	WP_MIRNAS_INVOLVEMENT_IN_THE_IMMUNE_RESPONSE_IN_SEPSIS	33	0.755121	2.21976	8.47937e-07	3.49581e-05	2.94547e-05	777	tags=52%, list=10%, signal=47%	IRF1/TNF/IRF7/VCAM1/IL6/ICAM1/CCL4/CCL3/MYD88/NFKB2/MIR155HG/TLR8/CXCL8/NFKB1/IRAK4/NFKBIA/TLR7
REACTOME_DEGRADATION_OF_GLI1_BY_THE_PROTEASOME	REACTOME_DEGRADATION_OF_GLI1_BY_THE_PROTEASOME	54	0.688624	2.23292	8.85575e-07	3.56985e-05	3.00785e-05	1861	tags=67%, list=23%, signal=51%	PSMB9/PSME2/PSMB8/PSMB10/PSME1/PSMA2/PSMA5/PSMA4/PSMA3/CUL1/PSME4/PSMB4/PSMB3/PSMA6/PSMB2/PSMD12/PSMD11/PSMB7/PSMC2/PSMD14/PSMA1/PSMF1/PSMD13/UBC/PSMB1/PSMB5/PSMD1/PSMD9/NUMB/PSMD3/PSMC3/PSMD6/PSMC1/PSMD7/PSMB6/PSMA7
REACTOME_INTERLEUKIN_1_SIGNALING	REACTOME_INTERLEUKIN_1_SIGNALING	87	0.597979	2.09825	1.01193e-06	3.99051e-05	3.36228e-05	1642	tags=54%, list=21%, signal=43%	PSMB9/PSME2/PSMB8/IL1RN/PSMB10/IL1B/PSME1/MYD88/PSMA2/NFKB2/NOD2/PSMA5/PSMA4/PSMA3/RIPK2/CUL1/PSME4/NFKB1/PSMB4/PSMB3/PSMA6/MAP2K4/PSMB2/PSMD12/IRAK4/PSMD11/PSMB7/NFKBIA/PSMC2/PSMD14/RELA/CHUK/PSMA1/PSMF1/NKIRAS2/UBE2N/PSMD13/UBC/PSMB1/PSMB5/PSMD1/PSMD9/TNIP2/IRAK1/PSMD3/PSMC3/PSMD6
REACTOME_PEPTIDE_LIGAND_BINDING_RECEPTORS	REACTOME_PEPTIDE_LIGAND_BINDING_RECEPTORS	40	0.720569	2.20634	1.15267e-06	4.42997e-05	3.73256e-05	584	tags=42%, list=7%, signal=40%	CXCL9/CXCL10/CXCL11/EDN1/CCL19/CCL7/CCL3L3/CCL2/CXCL1/CCL4/CCL3/CCL1/CXCL8/CCR1/CCR5/CCRL2/FPR1
REACTOME_REGULATION_OF_PTEN_STABILITY_AND_ACTIVITY	REACTOME_REGULATION_OF_PTEN_STABILITY_AND_ACTIVITY	59	0.662237	2.18891	1.17221e-06	4.42997e-05	3.73256e-05	1861	tags=61%, list=23%, signal=47%	PSMB9/PSME2/PSMB8/PSMB10/PSME1/PSMA2/PSMA5/PSMA4/PSMA3/PSME4/PSMB4/PSMB3/PSMA6/PSMB2/PSMD12/PSMD11/PSMB7/PSMC2/TNKS/PSMD14/PSMA1/PSMF1/PSMD13/UBC/PSMB1/PSMB5/PSMD1/PSMD9/PSMD3/PSMC3/PSMD6/PSMC1/PSMD7/XIAP/PSMB6/PSMA7
REACTOME_DEGRADATION_OF_AXIN	REACTOME_DEGRADATION_OF_AXIN	50	0.68789	2.20613	1.34254e-06	4.97013e-05	4.18768e-05	1861	tags=70%, list=23%, signal=54%	PSMB9/PSME2/PSMB8/PSMB10/PSME1/PSMA2/PSMA5/PSMA4/PSMA3/PSME4/PSMB4/PSMB3/PSMA6/PSMB2/PSMD12/PSMD11/PSMB7/PSMC2/TNKS/PSMD14/PSMA1/PSMF1/PSMD13/UBC/PSMB1/PSMB5/PSMD1/PSMD9/PSMD3/PSMC3/PSMD6/PSMC1/PSMD7/PSMB6/PSMA7
PID_IL23_PATHWAY	PID_IL23_PATHWAY	19	0.843808	2.19668	1.49665e-06	5.42984e-05	4.57502e-05	750	tags=68%, list=9%, signal=62%	CXCL9/TNF/STAT1/IL6/JAK2/CCL2/CXCL1/IL1B/SOCS3/IL12RB1/NFKB1/STAT3/NFKBIA
REACTOME_ABC_TRANSPORTER_DISORDERS	REACTOME_ABC_TRANSPORTER_DISORDERS	60	0.649361	2.15277	1.58222e-06	5.62776e-05	4.74178e-05	1861	tags=63%, list=23%, signal=49%	PSMB9/PSME2/PSMB8/PSMB10/PSME1/PSMA2/PSMA5/PSMA4/PSMA3/PSME4/PSMB4/PSMB3/PSMA6/ERLIN1/PSMB2/PSMD12/PSMD11/PSMB7/PSMC2/PSMD14/PSMA1/PSMF1/ABCB6/PSMD13/UBC/PSMB1/PSMB5/PSMD1/PSMD9/VCP/ERLIN2/PSMD3/PSMC3/PSMD6/PSMC1/PSMD7/PSMB6/PSMA7
REACTOME_PROGRAMMED_CELL_DEATH	REACTOME_PROGRAMMED_CELL_DEATH	156	0.506563	1.93531	1.68772e-06	5.88755e-05	4.96067e-05	1944	tags=47%, list=24%, signal=36%	IRF1/TNFSF10/PSMB9/PSME2/PSMB8/BIRC3/PSMB10/IL1B/GSDMD/PMAIP1/PSME1/CASP1/CASP4/MLKL/PSMA2/PSMA5/PSMA4/LMNB1/PSMA3/CASP7/TICAM1/PSME4/BAK1/TRAF2/PSMB4/PSMB3/IRF2/PSMA6/STAT3/PSMB2/PSMD12/TICAM2/CFLAR/PSMD11/PSMB7/PSMC2/KPNB1/HSP90AA1/PSMD14/CASP3/FAS/PSMA1/PSMF1/PRKCD/BCL2L11/DFFA/CYCS/YWHAG/PSMD13/BCL2L1/UBC/PSMB1/RIPK1/PSMB5/PSMD1/PSMD9/PSMD3/PSMC3/PSMD6/BID/PSMC1/YWHAE/TLR4/PSMD7/XIAP/CHMP4B/P…
REACTOME_AUF1_HNRNP_D0_BINDS_AND_DESTABILIZES_MRNA	REACTOME_AUF1_HNRNP_D0_BINDS_AND_DESTABILIZES_MRNA	52	0.669821	2.15749	1.75313e-06	5.97469e-05	5.03409e-05	1861	tags=69%, list=23%, signal=53%	PSMB9/PSME2/PSMB8/PSMB10/PSME1/PSMA2/PSMA5/PSMA4/PSMA3/PSME4/PSMB4/PSMB3/PSMA6/PSMB2/PSMD12/PSMD11/PSMB7/PSMC2/HSPA8/PSMD14/PSMA1/PSMF1/PSMD13/UBC/PSMB1/PSMB5/PSMD1/PSMD9/PSMD3/PSMC3/EIF4G1/PSMD6/PSMC1/PSMD7/PSMB6/PSMA7
WP_EBOLA_VIRUS_PATHWAY_ON_HOST	WP_EBOLA_VIRUS_PATHWAY_ON_HOST	89	0.57376	2.02073	1.77857e-06	5.97469e-05	5.03409e-05	987	tags=39%, list=12%, signal=35%	STAT1/HLA-F/IRF7/HLA-E/IKBKE/HLA-DOA/SOCS3/CLEC10A/NFKB2/HLA-C/HLA-B/HLA-A/IRF3/HLA-DPB1/PIK3R3/HLA-DQB1/PAK1/DDX58/EIF2AK2/AXL/HLA-DPA1/EIF2S1/NFKB1/HLA-DQA1/TOP1/HLA-DRA/HLA-DMA/ACTB/HLA-DRB1/HLA-DMB/HLA-DQA2/NPC1/RELA/ACTG1/BST2
REACTOME_CHEMOKINE_RECEPTORS_BIND_CHEMOKINES	REACTOME_CHEMOKINE_RECEPTORS_BIND_CHEMOKINES	24	0.80395	2.2002	2.14492e-06	6.92049e-05	5.83099e-05	556	tags=62%, list=7%, signal=58%	CXCL9/CXCL10/CXCL11/CCL19/CCL7/CCL3L3/CCL2/CXCL1/CCL4/CCL3/CCL1/CXCL8/CCR1/CCR5/CCRL2
REACTOME_ANTIGEN_PROCESSING_UBIQUITINATION_PROTEASOME_DEGRADATION	REACTOME_ANTIGEN_PROCESSING_UBIQUITINATION_PROTEASOME_DEGRADATION	203	0.473184	1.85452	2.14957e-06	6.92049e-05	5.83099e-05	1723	tags=38%, list=22%, signal=31%	SOCS1/PSMB9/PSME2/UBE2L6/PSMB8/FBXO6/PSMB10/RBCK1/SOCS3/DTX3L/PSME1/UBE2Z/PSMA2/RNF19B/PSMA5/RNF213/PSMA4/TRIM21/PSMA3/FBXO9/CUL1/PSME4/UBE2A/PSMB4/PSMB3/CDC26/UBE2F/PSMA6/PSMB2/PSMD12/FBXW2/UBE2S/RNF115/PSMD11/PSMB7/PSMC2/UBE2L3/RNF114/WSB1/HERC5/CUL2/PSMD14/FBXO7/UBE2E2/ASB1/UBR2/RBBP6/ZNRF2/UFL1/PSMA1/PSMF1/UBE2M/UBA6/UBE2N/LRSAM1/RNF144B/ANAPC10/PSMD13/THOP1/UBC/PSMB1/UBE2Q1/UBE2D1/PSMB5/PSMD…
REACTOME_DEGRADATION_OF_DVL	REACTOME_DEGRADATION_OF_DVL	51	0.667465	2.14702	2.17458e-06	6.92049e-05	5.83099e-05	1861	tags=69%, list=23%, signal=53%	PSMB9/PSME2/PSMB8/PSMB10/PSME1/PSMA2/PSMA5/PSMA4/PSMA3/PSME4/PSMB4/PSMB3/PSMA6/PSMB2/PSMD12/PSMD11/PSMB7/PSMC2/PSMD14/PSMA1/PSMF1/DVL3/PSMD13/UBC/PSMB1/PSMB5/PSMD1/PSMD9/PSMD3/PSMC3/PSMD6/PSMC1/PSMD7/PSMB6/PSMA7
REACTOME_DOWNSTREAM_SIGNALING_EVENTS_OF_B_CELL_RECEPTOR_BCR	REACTOME_DOWNSTREAM_SIGNALING_EVENTS_OF_B_CELL_RECEPTOR_BCR	73	0.609569	2.07478	2.26605e-06	7.08725e-05	5.9715e-05	1861	tags=56%, list=23%, signal=43%	PSMB9/PSME2/PSMB8/PSMB10/NFKBIE/PSME1/PSMA2/PSMA5/PSMA4/PSMA3/CUL1/PSME4/NFKB1/PSMB4/PSMB3/PSMA6/PSMB2/PSMD12/PSMD11/PSMB7/NFKBIA/PSMC2/PSMD14/RELA/PRKCB/CHUK/PSMA1/PSMF1/PSMD13/UBC/PSMB1/PSMB5/PSMD1/PSMD9/PSMD3/PSMC3/PSMD6/PSMC1/PSMD7/PSMB6/PSMA7
REACTOME_REGULATION_OF_RUNX2_EXPRESSION_AND_ACTIVITY	REACTOME_REGULATION_OF_RUNX2_EXPRESSION_AND_ACTIVITY	57	0.64704	2.11213	2.31305e-06	7.11164e-05	5.99205e-05	1883	tags=68%, list=24%, signal=53%	PSMB9/STAT1/PSME2/PSMB8/PSMB10/PSME1/PSMA2/PSMA5/PSMA4/PSMA3/CUL1/PSME4/PSMB4/PSMB3/PSMA6/PSMB2/PSMD12/PSMD11/PSMB7/PSMC2/PSMD14/PSMA1/PSMF1/PPARGC1B/NR3C1/PSMD13/UBC/PSMB1/PSMB5/PSMD1/PSMD9/PSMD3/PSMC3/PSMD6/PSMC1/PSMD7/PSMB6/PSMA7/CBFB
REACTOME_RESPONSE_OF_EIF2AK4_GCN2_TO_AMINO_ACID_DEFICIENCY	REACTOME_RESPONSE_OF_EIF2AK4_GCN2_TO_AMINO_ACID_DEFICIENCY	97	-0.506244	-2.07204	2.4098e-06	7.28563e-05	6.13865e-05	2687	tags=73%, list=34%, signal=49%	RPS29/RPL22/RPL26L1/RPS15/RPL37/RPS27L/DDIT3/RPS10/ATF2/RPS16/RPL38/EIF2S3/RPL35/RPS7/RPS2/RPS19/RPL6/RPL18A/RPL39/UBA52/RPL8/RPL36/RPS14/RPS15A/RPS25/RPS8/RPL5/RPL11/RPS5/RPS13/RPL24/RPL10A/RPL30/RPL23A/RPS24/RPL13/RPL10/RPL27A/RPLP0/RPL37A/RPS3/RPLP2/RPL14/RPLP1/RPS27/RPS21/RPL15/RPL7A/RPL13A/RPL3/RPL26/RPL21/RPS6/RPS28/RPL12/RPS4X/RPS17/RPL41/RPS3A/RPS12/RPL34/RPS18/RPL39L/RPL35A/RPL7/RPL29/RP…
REACTOME_NEGATIVE_REGULATION_OF_NOTCH4_SIGNALING	REACTOME_NEGATIVE_REGULATION_OF_NOTCH4_SIGNALING	51	0.665382	2.14032	2.49475e-06	7.41883e-05	6.25088e-05	1861	tags=67%, list=23%, signal=51%	PSMB9/PSME2/PSMB8/PSMB10/PSME1/PSMA2/PSMA5/PSMA4/PSMA3/CUL1/PSMB4/PSMB3/PSMA6/PSMB2/PSMD12/PSMD11/PSMB7/PSMC2/PSMD14/PSMA1/PSMF1/PSMD13/UBC/PSMB1/PSMB5/PSMD1/PSMD9/PSMD3/PSMC3/PSMD6/PSMC1/PSMD7/PSMB6/PSMA7
REACTOME_G1_S_DNA_DAMAGE_CHECKPOINTS	REACTOME_G1_S_DNA_DAMAGE_CHECKPOINTS	56	0.654574	2.13488	2.679e-06	7.83823e-05	6.60425e-05	1861	tags=62%, list=23%, signal=48%	PSMB9/PSME2/PSMB8/PSMB10/PSME1/PSMA2/PSMA5/PSMA4/PSMA3/PSME4/PSMB4/PSMB3/PSMA6/PSMB2/PSMD12/PSMD11/PSMB7/CDKN1A/PSMC2/PSMD14/PSMA1/PSMF1/PSMD13/UBC/PSMB1/PSMB5/PSMD1/PSMD9/PSMD3/PSMC3/PSMD6/PSMC1/PSMD7/PSMB6/PSMA7
WP_CYTOSOLIC_DNASENSING_PATHWAY	WP_CYTOSOLIC_DNASENSING_PATHWAY	47	0.674599	2.13377	2.88256e-06	8.22744e-05	6.93219e-05	1172	tags=43%, list=15%, signal=37%	CXCL10/IRF7/IL6/IKBKE/CCL4/ISG15/IL1B/POLR3D/CCL4L2/CASP1/IRF3/DDX58/ADAR/NFKB1/CYLD/NFKBIA/RELA/CHUK/CCL5/POLR3H
REACTOME_CLEC7A_DECTIN_1_SIGNALING	REACTOME_CLEC7A_DECTIN_1_SIGNALING	88	0.586655	2.06474	2.90273e-06	8.22744e-05	6.93219e-05	1861	tags=55%, list=23%, signal=42%	PSMB9/PSME2/PSMB8/PSMB10/IL1B/PSME1/SRC/PSMA2/NFKB2/PSMA5/PSMA4/PSMA3/CUL1/PSME4/NFKB1/PSMB4/PSMB3/PSMA6/PSMB2/PSMD12/PSMD11/PSMB7/NFKBIA/PSMC2/PSMD14/RELA/CHUK/PSMA1/PSMF1/UBE2M/PRKCD/UBE2N/RELB/PSMD13/UBC/PSMB1/UBE2D1/PSMB5/PSMD1/PSMD9/PSMD3/PSMC3/PSMD6/PSMC1/PSMD7/PDPK1/PSMB6/PSMA7
REACTOME_REGULATION_OF_RAS_BY_GAPS	REACTOME_REGULATION_OF_RAS_BY_GAPS	57	0.644092	2.1025	2.94878e-06	8.22936e-05	6.93381e-05	1861	tags=61%, list=23%, signal=47%	PSMB9/PSME2/PSMB8/PSMB10/PSME1/PSMA2/PSMA5/PSMA4/PSMA3/PSME4/PSMB4/PSMB3/PSMA6/PSMB2/PSMD12/PSMD11/PSMB7/PSMC2/PSMD14/RASAL3/PSMA1/PSMF1/PSMD13/UBC/PSMB1/PSMB5/PSMD1/PSMD9/PSMD3/PSMC3/PSMD6/PSMC1/PSMD7/PSMB6/PSMA7
REACTOME_CROSS_PRESENTATION_OF_SOLUBLE_EXOGENOUS_ANTIGENS_ENDOSOMES	REACTOME_CROSS_PRESENTATION_OF_SOLUBLE_EXOGENOUS_ANTIGENS_ENDOSOMES	45	0.681388	2.12394	3.46507e-06	9.52368e-05	8.02436e-05	1861	tags=78%, list=23%, signal=60%	PSMB9/FCGR1B/PSME2/FCGR1A/PSMB8/PSMB10/PSME1/PSMA2/PSMA5/PSMA4/PSMA3/PSME4/PSMB4/PSMB3/PSMA6/PSMB2/PSMD12/PSMD11/PSMB7/PSMC2/PSMD14/PSMA1/PSMF1/PSMD13/PSMB1/PSMB5/PSMD1/PSMD9/PSMD3/PSMC3/PSMD6/PSMC1/PSMD7/PSMB6/PSMA7
REACTOME_CELLULAR_RESPONSE_TO_HYPOXIA	REACTOME_CELLULAR_RESPONSE_TO_HYPOXIA	63	0.613792	2.05217	4.08874e-06	0.000110701	9.32734e-05	1861	tags=63%, list=23%, signal=49%	PSMB9/PSME2/PSMB8/PSMB10/PSME1/PSMA2/PSMA5/PSMA4/PSMA3/PSME4/PSMB4/PSMB3/PSMA6/PSMB2/PSMD12/PSMD11/PSMB7/PSMC2/LIMD1/CUL2/PSMD14/PSMA1/PSMF1/HIF1AN/PSMD13/UBC/HIGD1A/PSMB1/UBE2D1/PSMB5/PSMD1/PSMD9/EP300/PSMD3/PSMC3/PSMD6/PSMC1/PSMD7/PSMB6/PSMA7
REACTOME_METABOLISM_OF_POLYAMINES	REACTOME_METABOLISM_OF_POLYAMINES	53	0.647788	2.09052	4.16911e-06	0.000111217	9.37081e-05	1861	tags=68%, list=23%, signal=52%	PSMB9/PSME2/PSMB8/PSMB10/PSME1/PSMA2/PSMA5/PSMA4/PSMA3/PSME4/PSMB4/PSMB3/PSMA6/OAZ3/PSMB2/PSMD12/PSMD11/PSMB7/PSMC2/SAT1/PSMD14/PSMA1/PSMF1/PSMD13/PSMB1/PSMB5/PSMD1/PSMD9/PSMD3/PSMC3/PSMD6/SRM/PSMC1/PSMD7/PSMB6/PSMA7
KEGG_CYTOSOLIC_DNA_SENSING_PATHWAY	KEGG_CYTOSOLIC_DNA_SENSING_PATHWAY	32	0.741439	2.16661	4.4207e-06	0.00011622	9.79231e-05	1172	tags=56%, list=15%, signal=48%	CXCL10/IRF7/IL6/IKBKE/CCL4/IL1B/POLR3D/CCL4L2/CASP1/IRF3/DDX58/ADAR/NFKB1/NFKBIA/RELA/CHUK/CCL5/POLR3H
REACTOME_NONSENSE_MEDIATED_DECAY_NMD	REACTOME_NONSENSE_MEDIATED_DECAY_NMD	113	-0.478838	-2.00447	4.59649e-06	0.000119115	0.000100363	2687	tags=63%, list=34%, signal=42%	RPS29/RPL22/RPL26L1/RPS15/RPL37/RPS27L/RPS10/UPF3A/RPS16/RPL38/RPL35/RPS7/RPS2/RPS19/RPL6/RPL18A/RPL39/UBA52/RPL8/RPL36/RPS14/RPS15A/RPS25/RPS8/RPL5/RPL11/RPS5/RPS13/RPL24/RPL10A/RPL30/PNRC2/RPL23A/RPS24/RPL13/RPL10/RPL27A/RPLP0/RPL37A/RPS3/RPLP2/RPL14/RPLP1/RPS27/RPS21/RPL15/PABPC1/RPL7A/RPL13A/RPL3/RPL26/RPL21/RPS6/RPS28/RPL12/RPS4X/RPS17/RPL41/RPS3A/RPS12/RPL34/RPS18/RPL39L/RPL35A/RPL7/RPL29/R…
PID_IL27_PATHWAY	PID_IL27_PATHWAY	16	0.858681	2.14875	4.99186e-06	0.000127539	0.00010746	605	tags=62%, list=8%, signal=58%	TNF/STAT1/IL27/IL6/JAK2/IL1B/STAT2/TGFB1/IL12RB1/STAT3
REACTOME_ANTIGEN_PRESENTATION_FOLDING_ASSEMBLY_AND_PEPTIDE_LOADING_OF_CLASS_I_MHC	REACTOME_ANTIGEN_PRESENTATION_FOLDING_ASSEMBLY_AND_PEPTIDE_LOADING_OF_CLASS_I_MHC	22	0.790714	2.12442	5.24828e-06	0.000132227	0.000111411	969	tags=55%, list=12%, signal=48%	TAP1/HLA-F/TAP2/ERAP2/HLA-E/HLA-C/HLA-B/HLA-A/PDIA3/TAPBP/ERAP1/B2M
KEGG_GRAFT_VERSUS_HOST_DISEASE	KEGG_GRAFT_VERSUS_HOST_DISEASE	21	0.805702	2.14117	6.2853e-06	0.000156185	0.000131597	839	tags=86%, list=11%, signal=77%	TNF/HLA-F/IL6/HLA-E/HLA-DOA/IL1B/HLA-C/HLA-B/HLA-A/HLA-DPB1/HLA-DQB1/HLA-DPA1/HLA-DQA1/HLA-DRA/HLA-DMA/HLA-DRB1/HLA-DMB/HLA-DQA2
REACTOME_HEDGEHOG_ON_STATE	REACTOME_HEDGEHOG_ON_STATE	60	0.629839	2.08805	6.60284e-06	0.000161859	0.000136377	1861	tags=62%, list=23%, signal=48%	PSMB9/PSME2/PSMB8/PSMB10/PSME1/PSMA2/PSMA5/PSMA4/PSMA3/PSME4/PSMB4/PSMB3/PSMA6/PSMB2/PSMD12/PSMD11/PSMB7/PSMC2/PSMD14/PSMA1/PSMF1/CDC73/PSMD13/UBC/PSMB1/PSMB5/PSMD1/PSMD9/NUMB/PSMD3/PSMC3/PSMD6/PSMC1/CSNK1A1/PSMD7/PSMB6/PSMA7
NABA_MATRISOME_ASSOCIATED	NABA_MATRISOME_ASSOCIATED	165	0.489307	1.87176	7.16953e-06	0.000173407	0.000146108	716	tags=28%, list=9%, signal=26%	CXCL9/CXCL10/CXCL11/CCL8/TNFSF10/TNF/SERPING1/TNFSF13B/CCL19/CCL7/SEMA4A/INHBA/CCL15/CCL3L3/IL6/TNFSF15/FLT3LG/CCL2/SEMA4D/IL1RN/CXCL1/CCL4/CCL3/IL1B/CCL1/SERPINB9/CCL4L2/CLEC10A/CTSO/TGM2/SDC3/S100A10/TNFSF14/TGFB1/CXCL8/MMP25/CLEC4E/CLEC2B/C1QB/HCFC1/CSF1/LTB/MDK/S100A13/SERPINB8/SERPINB1
REACTOME_FC_EPSILON_RECEPTOR_FCERI_SIGNALING	REACTOME_FC_EPSILON_RECEPTOR_FCERI_SIGNALING	99	0.557069	1.99443	7.2919e-06	0.000174046	0.000146646	1861	tags=51%, list=23%, signal=39%	PSMB9/PSME2/PSMB8/PSMB10/PSME1/PSMA2/LCP2/PSMA5/PSMA4/LYN/PSMA3/PAK1/CUL1/PSME4/NFKB1/PSMB4/PSMB3/PSMA6/MAP2K4/LAT2/PSMB2/PSMD12/PSMD11/PSMB7/NFKBIA/PSMC2/PSMD14/RELA/BTK/CHUK/PSMA1/PSMF1/FCER1G/GRB2/UBE2N/PSMD13/UBC/PSMB1/UBE2D1/PSMB5/PSMD1/PSMD9/PSMD3/PSMC3/PSMD6/PSMC1/PSMD7/PDPK1/PSMB6/PSMA7
REACTOME_REGULATION_OF_MRNA_STABILITY_BY_PROTEINS_THAT_BIND_AU_RICH_ELEMENTS	REACTOME_REGULATION_OF_MRNA_STABILITY_BY_PROTEINS_THAT_BIND_AU_RICH_ELEMENTS	82	0.565355	1.96339	9.07763e-06	0.000213526	0.00017991	1861	tags=54%, list=23%, signal=42%	PSMB9/PSME2/PSMB8/XRN1/PSMB10/PSME1/PSMA2/PSMA5/PSMA4/PSMA3/PSME4/PSMB4/PSMB3/PSMA6/PSMB2/PSMD12/PSMD11/PSMB7/PSMC2/HSPA8/PSMD14/ZFP36/PSMA1/PSMF1/PRKCD/PSMD13/MAPKAPK2/UBC/PSMB1/DIS3/XPO1/PSMB5/PSMD1/PSMD9/EXOSC3/PSMD3/PSMC3/EIF4G1/PSMD6/EXOSC7/PSMC1/PSMD7/PSMB6/PSMA7
REACTOME_HEDGEHOG_OFF_STATE	REACTOME_HEDGEHOG_OFF_STATE	74	0.590024	2.00825	9.18137e-06	0.000213526	0.00017991	1861	tags=54%, list=23%, signal=42%	PSMB9/PSME2/PSMB8/PSMB10/PSME1/PSMA2/PSMA5/PSMA4/PSMA3/CUL1/PSME4/PSMB4/PSMB3/PSMA6/PSMB2/PSMD12/PSMD11/PSMB7/PSMC2/PSMD14/PSMA1/PSMF1/PSMD13/TUBA4A/UBC/PSMB1/PSMB5/PSMD1/PSMD9/TUBB6/TUBB4B/NUMB/PSMD3/PSMC3/PSMD6/PSMC1/CSNK1A1/PSMD7/PSMB6/PSMA7
NABA_MATRISOME	NABA_MATRISOME	203	0.456207	1.78798	1.00376e-05	0.000230483	0.000194198	529	tags=22%, list=7%, signal=21%	CXCL9/CXCL10/CXCL11/HAPLN3/CCL8/TNFSF10/TNF/SERPING1/TNFSF13B/CCL19/CCL7/SEMA4A/TNFAIP6/INHBA/CCL15/FGL2/CCL3L3/IL6/TNFSF15/FLT3LG/CCL2/SEMA4D/IL1RN/CXCL1/CCL4/CCL3/IL1B/CCL1/SERPINB9/CCL4L2/CLEC10A/CTSO/TGM2/SDC3/S100A10/TNFSF14/TGFB1/CXCL8/MMP25/CLEC4E/CLEC2B/C1QB/HCFC1/CSF1/IGFBP4
KEGG_LEISHMANIA_INFECTION	KEGG_LEISHMANIA_INFECTION	55	0.643922	2.0947	1.05184e-05	0.000237524	0.00020013	963	tags=47%, list=12%, signal=42%	TNF/STAT1/FCGR1A/NCF1/JAK2/HLA-DOA/IL1B/MYD88/HLA-DPB1/TGFB1/HLA-DQB1/HLA-DPA1/NFKB1/HLA-DQA1/HLA-DRA/HLA-DMA/IRAK4/PTPN6/NFKBIA/IFNGR2/HLA-DRB1/HLA-DMB/TLR2/HLA-DQA2/RELA/PRKCB
KEGG_VIRAL_MYOCARDITIS	KEGG_VIRAL_MYOCARDITIS	38	0.697954	2.11849	1.06239e-05	0.000237524	0.00020013	1004	tags=58%, list=13%, signal=51%	HLA-F/CD40/CCND1/ICAM1/HLA-E/HLA-DOA/HLA-C/HLA-B/HLA-A/HLA-DPB1/HLA-DQB1/ITGAL/HLA-DPA1/HLA-DQA1/HLA-DRA/HLA-DMA/ACTB/HLA-DRB1/HLA-DMB/HLA-DQA2/ACTG1/CASP3
REACTOME_CYTOPROTECTION_BY_HMOX1	REACTOME_CYTOPROTECTION_BY_HMOX1	101	0.541677	1.94405	1.0737e-05	0.000237524	0.00020013	1861	tags=48%, list=23%, signal=37%	PSMB9/PSME2/PSMB8/PSMB10/PSME1/PSMA2/PSMA5/PSMA4/SCO2/SCO1/PSMA3/CUL1/PSME4/BACH1/PSMB4/PSMB3/PSMA6/STAT3/PSMB2/PSMD12/PSMD11/PSMB7/PSMC2/PSMD14/PSMA1/PSMF1/PRKCD/MAFK/CYCS/NLRP3/PSMD13/UBC/PSMB1/COX20/PSMB5/PSMD1/PSMD9/NCOA1/ABCC1/PSMD3/PSMC3/PSMD6/TACO1/KEAP1/PSMC1/PSMD7/PSMB6/PSMA7
REACTOME_ASYMMETRIC_LOCALIZATION_OF_PCP_PROTEINS	REACTOME_ASYMMETRIC_LOCALIZATION_OF_PCP_PROTEINS	50	0.662177	2.12367	1.10087e-05	0.000240599	0.000202721	1861	tags=68%, list=23%, signal=52%	PSMB9/PSME2/PSMB8/PSMB10/PSME1/PSMA2/PSMA5/PSMA4/PSMA3/PSME4/PSMB4/PSMB3/PSMA6/PSMB2/PSMD12/PSMD11/PSMB7/PSMC2/PSMD14/PSMA1/PSMF1/PSMD13/UBC/PSMB1/PSMB5/PSMD1/PSMD9/PSMD3/PSMC3/PSMD6/PSMC1/PSMD7/PSMB6/PSMA7
WP_HOSTPATHOGEN_INTERACTION_OF_HUMAN_CORONA_VIRUSES_INTERFERON_INDUCTION	WP_HOSTPATHOGEN_INTERACTION_OF_HUMAN_CORONA_VIRUSES_INTERFERON_INDUCTION	32	0.727422	2.12565	1.14741e-05	0.000247785	0.000208776	777	tags=50%, list=10%, signal=45%	STAT1/OAS3/OAS2/IKBKE/MYD88/IFIH1/IRF3/STAT2/TICAM1/DDX58/EIF2AK2/NFKB1/OAS1/IRF9/NFKBIA/TLR7
REACTOME_RUNX1_REGULATES_TRANSCRIPTION_OF_GENES_INVOLVED_IN_DIFFERENTIATION_OF_HSCS	REACTOME_RUNX1_REGULATES_TRANSCRIPTION_OF_GENES_INVOLVED_IN_DIFFERENTIATION_OF_HSCS	59	0.631448	2.08715	1.25763e-05	0.000268393	0.00022614	1883	tags=66%, list=24%, signal=51%	PSMB9/PSME2/PSMB8/PSMB10/PSME1/PSMA2/PSMA5/PSMA4/PSMA3/PSME4/PSMB4/PSMB3/PSMA6/PSMB2/PSMD12/PSMD11/PSMB7/PSMC2/PSMD14/LMO2/CDK7/PSMA1/PSMF1/PSMD13/UBC/PSMB1/SPI1/PSMB5/PSMD1/PSMD9/PSMD3/PSMC3/PSMD6/RUNX1/PSMC1/PSMD7/PSMB6/PSMA7/CBFB
WP_CHEMOKINE_SIGNALING_PATHWAY	WP_CHEMOKINE_SIGNALING_PATHWAY	91	0.552717	1.95554	1.27455e-05	0.000268841	0.000226518	1173	tags=33%, list=15%, signal=28%	CXCL9/CXCL10/CXCL11/STAT1/CCL19/CCL7/CCL15/NCF1/JAK2/CCL4/CCL3/CCL1/LYN/STAT2/PTK2B/PIK3R3/PAK1/CCR1/NFKB1/STAT3/NFKBIA/RELA/PRKCB/ROCK2/CHUK/GNB1/PRKCD/CCL5/GRB2/CSK
WP_IL18_SIGNALING_PATHWAY	WP_IL18_SIGNALING_PATHWAY	175	0.469082	1.8028	1.55451e-05	0.000324125	0.000273098	1403	tags=33%, list=18%, signal=28%	IRF1/TNF/IL18BP/CCL19/NCF1/IL6/TNFAIP3/CA11/ICAM1/CCL2/NRN1/TNFAIP2/BIRC3/ZC3H12A/CCL4/CCL3/IL1B/CCL1/NFKBIE/SOCS3/MYD88/NFKB2/TGM2/CD83/ATF3/NR1H3/CXCL8/NFKB1/STK40/TICAM2/CEBPB/CFLAR/LTB/NFKBIA/ZBTB7A/RELA/PRKCB/B2M/CASP3/TMEM165/FAS/ABHD16A/CHUK/SDC4/RUSC1/PRKCD/CCL5/ABCF1/CYCS/ZNF143/CD81/MMP14/TOMM40/BCL2L1/RANGAP1/HDGF/TRAF1/ENO1
WP_INTERACTIONS_BETWEEN_IMMUNE_CELLS_AND_MICRORNAS_IN_TUMOR_MICROENVIRONMENT	WP_INTERACTIONS_BETWEEN_IMMUNE_CELLS_AND_MICRORNAS_IN_TUMOR_MICROENVIRONMENT	20	0.79282	2.0749	1.62701e-05	0.000335385	0.000282585	777	tags=55%, list=10%, signal=50%	CXCL10/SOCS1/CD274/CCL2/NFKB2/TGFB1/TLR8/NFKB1/STAT3/IRAK4/TLR7
WP_RETINOBLASTOMA_GENE_IN_CANCER	WP_RETINOBLASTOMA_GENE_IN_CANCER	56	-0.57453	-2.07204	1.81325e-05	0.000369576	0.000311394	1278	tags=52%, list=16%, signal=44%	PRKDC/RBBP7/HMGB1/PCNA/RPA3/TFDP2/MAPK13/DNMT1/HLTF/POLD3/MCM3/MCM4/RPA1/RB1/CCNB2/SMC2/MCM7/CDC25B/CCNB1/RRM1/MCM6/DHFR/RFC4/RRM2/HMGB2/STMN1/TYMS/TOP2A/CDK1
REACTOME_TRANSCRIPTIONAL_REGULATION_BY_RUNX3	REACTOME_TRANSCRIPTIONAL_REGULATION_BY_RUNX3	71	0.590651	1.99694	1.97626e-05	0.0003979	0.000335259	1883	tags=65%, list=24%, signal=50%	PSMB9/PSME2/PSMB8/CCND1/PSMB10/PSME1/SRC/PSMA2/PSMA5/PSMA4/PSMA3/RUNX3/TGFB1/ITGAL/PSMB4/PSMB3/PSMA6/PSMB2/PSMD12/PSMD11/PSMB7/CDKN1A/PSMC2/PSMD14/PSMA1/PSMF1/BCL2L11/BRD2/PSMD13/UBC/PSMB1/NOTCH1/PSMB5/PSMD1/PSMD9/EP300/PSMD3/PSMC3/PSMD6/RUNX1/PSMC1/MYC/PSMD7/PSMB6/PSMA7/CBFB
REACTOME_MITOTIC_PROMETAPHASE	REACTOME_MITOTIC_PROMETAPHASE	127	-0.443929	-1.89184	1.99608e-05	0.0003979	0.000335259	1943	tags=36%, list=24%, signal=28%	HAUS4/MZT2B/CEP250/HDAC8/RAD21/DYNC1I2/AKAP9/CETN2/WAPL/HAUS1/CEP41/NEK9/CENPP/NEK6/TUBA1A/PDS5B/SPDL1/RPS27/NME7/NEK7/MZT2A/CEP57/DSN1/MAD1L1/HAUS8/NUMA1/SMC4/ZWINT/CDK5RAP2/CCNB2/AURKB/SMC2/CENPC/PCNT/CCNB1/NDC80/MAD2L1/BIRC5/NCAPH/CDC20/CENPU/CENPM/PLK1/SPC25/CENPF/CDK1
KEGG_TYPE_I_DIABETES_MELLITUS	KEGG_TYPE_I_DIABETES_MELLITUS	22	0.769012	2.06612	2.02318e-05	0.000398918	0.000336116	839	tags=77%, list=11%, signal=69%	TNF/HLA-F/HLA-E/HLA-DOA/IL1B/HLA-C/HLA-B/HLA-A/HLA-DPB1/HLA-DQB1/HLA-DPA1/HLA-DQA1/HLA-DRA/HLA-DMA/HLA-DRB1/HLA-DMB/HLA-DQA2
REACTOME_CELLULAR_RESPONSE_TO_CHEMICAL_STRESS	REACTOME_CELLULAR_RESPONSE_TO_CHEMICAL_STRESS	127	0.505934	1.88056	2.24485e-05	0.000437866	0.000368932	1861	tags=43%, list=23%, signal=34%	PSMB9/PSME2/NCF1/PSMB8/TXN/PSMB10/PSME1/PSMA2/PSMA5/PSMA4/SCO2/SCO1/PSMA3/CUL1/PSME4/BACH1/PSMB4/PSMB3/SOD2/PSMA6/STAT3/PSMB2/PSMD12/PSMD11/PSMB7/PSMC2/PRDX1/CYBB/PSMD14/PSMA1/PSMF1/PRKCD/MAFK/CYCS/NLRP3/PSMD13/UBC/PSMB1/ERO1A/COX20/PSMB5/PSMD1/PSMD9/NCOA1/ABCC1/PSMD3/PSMC3/PSMD6/TACO1/KEAP1/PSMC1/PSMD7/PSMB6/TXNRD2/PSMA7
REACTOME_RESOLUTION_OF_SISTER_CHROMATID_COHESION	REACTOME_RESOLUTION_OF_SISTER_CHROMATID_COHESION	79	-0.504106	-1.99569	2.61287e-05	0.000504229	0.000424848	563	tags=19%, list=7%, signal=18%	ZWINT/CCNB2/AURKB/CENPC/CCNB1/NDC80/MAD2L1/BIRC5/CDC20/CENPU/CENPM/PLK1/SPC25/CENPF/CDK1
REACTOME_SIGNALING_BY_HEDGEHOG	REACTOME_SIGNALING_BY_HEDGEHOG	89	0.535832	1.88715	2.86118e-05	0.000546335	0.000460325	1889	tags=48%, list=24%, signal=37%	PSMB9/PSME2/PSMB8/PSMB10/PSME1/PSMA2/PSMA5/PSMA4/PSMA3/CUL1/PSME4/PSMB4/PSMB3/PSMA6/PSMB2/PSMD12/PSMD11/PSMB7/PSMC2/PSMD14/PSMA1/PSMF1/CDC73/PSMD13/TUBA4A/UBC/PSMB1/PSMB5/PSMD1/PSMD9/VCP/TUBB6/TUBB4B/NUMB/PSMD3/PSMC3/PSMD6/PSMC1/CSNK1A1/PSMD7/PSMB6/PSMA7/SYVN1
KEGG_RIG_I_LIKE_RECEPTOR_SIGNALING_PATHWAY	KEGG_RIG_I_LIKE_RECEPTOR_SIGNALING_PATHWAY	44	0.660148	2.04961	3.19918e-05	0.000604511	0.000509343	1136	tags=41%, list=14%, signal=35%	CXCL10/TNF/IRF7/IKBKE/ISG15/IFIH1/IRF3/DDX58/CXCL8/TANK/NFKB1/TRAF2/CYLD/DHX58/NFKBIA/RELA/CHUK/DDX3X
KEGG_ALLOGRAFT_REJECTION	KEGG_ALLOGRAFT_REJECTION	21	0.781908	2.07794	3.31278e-05	0.000619525	0.000521993	839	tags=81%, list=11%, signal=73%	TNF/HLA-F/CD40/HLA-E/HLA-DOA/HLA-C/HLA-B/HLA-A/HLA-DPB1/HLA-DQB1/HLA-DPA1/HLA-DQA1/HLA-DRA/HLA-DMA/HLA-DRB1/HLA-DMB/HLA-DQA2
WP_FIBRIN_COMPLEMENT_RECEPTOR_3_SIGNALING_PATHWAY	WP_FIBRIN_COMPLEMENT_RECEPTOR_3_SIGNALING_PATHWAY	27	0.728885	2.0622	3.44594e-05	0.000637851	0.000537434	677	tags=41%, list=8%, signal=37%	CXCL10/TNF/IL6/CCL2/MYD88/SRC/IRF3/TICAM1/NFKB1/TICAM2/IRAK4
WP_NOVEL_INTRACELLULAR_COMPONENTS_OF_RIGILIKE_RECEPTOR_RLR_PATHWAY	WP_NOVEL_INTRACELLULAR_COMPONENTS_OF_RIGILIKE_RECEPTOR_RLR_PATHWAY	47	0.633801	2.00473	3.74019e-05	0.000685324	0.000577433	1136	tags=38%, list=14%, signal=33%	CXCL10/TNF/IRF7/IKBKE/ISG15/IFIH1/IRF3/DDX58/CXCL8/TANK/NFKB1/TRAF2/CYLD/DHX58/NFKBIA/RELA/CHUK/DDX3X
KEGG_CELL_ADHESION_MOLECULES_CAMS	KEGG_CELL_ADHESION_MOLECULES_CAMS	47	0.633459	2.00365	3.87143e-05	0.000702277	0.000591717	839	tags=51%, list=11%, signal=46%	CD274/HLA-F/VCAM1/CD40/ICAM1/HLA-E/HLA-DOA/HLA-C/HLA-B/PVR/SDC3/HLA-A/HLA-DPB1/HLA-DQB1/PDCD1LG2/ITGAL/HLA-DPA1/HLA-DQA1/PTPRC/HLA-DRA/HLA-DMA/HLA-DRB1/HLA-DMB/HLA-DQA2
PID_IL12_2PATHWAY	PID_IL12_2PATHWAY	34	0.70328	2.08612	3.94329e-05	0.000708231	0.000596734	1106	tags=53%, list=14%, signal=46%	SOCS1/STAT1/JAK2/CCL4/CCL3/IL1B/NFKB2/HLA-A/RIPK2/IL12RB1/NFKB1/CCR5/STAT3/HLA-DRA/GADD45B/RELA/B2M/SPHK2
REACTOME_G_ALPHA_I_SIGNALLING_EVENTS	REACTOME_G_ALPHA_I_SIGNALLING_EVENTS	94	0.534261	1.90119	4.08919e-05	0.000727235	0.000612746	584	tags=22%, list=7%, signal=21%	CXCL9/CXCL10/CXCL11/P2RY14/HCAR3/CCL19/PDE4B/P2RY12/CXCL1/CCL4/CCL1/CAMK2D/CCL4L2/P2RY13/SRC/SUCNR1/PLA2G4A/CXCL8/CCR1/CCR5/FPR1
REACTOME_DNA_STRAND_ELONGATION	REACTOME_DNA_STRAND_ELONGATION	22	-0.720816	-2.10826	4.14726e-05	0.000727538	0.000613001	1689	tags=68%, list=21%, signal=54%	PCNA/RPA3/FEN1/MCM5/LIG1/POLD3/MCM3/MCM4/RFC2/RPA1/MCM2/MCM7/MCM6/GINS2/RFC4
REACTOME_IMMUNOREGULATORY_INTERACTIONS_BETWEEN_A_LYMPHOID_AND_A_NON_LYMPHOID_CELL	REACTOME_IMMUNOREGULATORY_INTERACTIONS_BETWEEN_A_LYMPHOID_AND_A_NON_LYMPHOID_CELL	54	0.633964	2.05568	4.17111e-05	0.000727538	0.000613001	564	tags=39%, list=7%, signal=36%	IFITM1/SLAMF7/HLA-F/FCGR1A/VCAM1/CD40/ICAM1/HLA-E/LILRB3/HLA-C/HLA-B/LILRA6/CD1D/PVR/LILRB2/HLA-A/MICB/ITGAL/CLEC2B/CD33/LILRB1
REACTOME_MAPK_FAMILY_SIGNALING_CASCADES	REACTOME_MAPK_FAMILY_SIGNALING_CASCADES	165	0.463935	1.7747	4.69439e-05	0.000811011	0.000683333	1823	tags=41%, list=23%, signal=32%	PSMB9/PSME2/PSMB8/RAPGEF2/IL6/JAK2/FLT3LG/IL3RA/PSMB10/CAMK2D/PSME1/SRC/PSMA2/PSMA5/PSMA4/CSF2RB/DUSP5/PSMA3/PAK1/PSME4/MAPK6/PSMB4/PSMB3/MRAS/MOV10/PSMA6/PSMB2/PSMD12/DUSP10/PSMD11/PSMB7/ACTB/RALGDS/PSMC2/PSMD14/RASAL3/ACTG1/PSMA1/PSMF1/PPP2R5B/IL6R/SHOC2/DUSP6/GRB2/CSK/PSMD13/BCL2L1/UBC/PSMB1/XPO1/PSMB5/PSMD1/PSMD9/DNAJB1/IL6ST/PSMD3/IGF2BP1/PSMC3/NCOA3/PSMD6/PDE6D/RAF1/PSMC1/MYC/MAPK12/PSMD7/P…
WP_TYPE_I_INTERFERON_INDUCTION_AND_SIGNALING_DURING_SARSCOV2_INFECTION	WP_TYPE_I_INTERFERON_INDUCTION_AND_SIGNALING_DURING_SARSCOV2_INFECTION	27	0.721485	2.04126	5.27923e-05	0.000899869	0.000758202	1159	tags=56%, list=15%, signal=48%	STAT1/OAS3/OAS2/IKBKE/MYD88/IRF3/STAT2/EIF2AK2/NFKB1/OAS1/IRF9/NFKBIA/TLR7/CHUK/IFNAR2
REACTOME_G1_S_SPECIFIC_TRANSCRIPTION	REACTOME_G1_S_SPECIFIC_TRANSCRIPTION	14	-0.800074	-2.07466	5.30794e-05	0.000899869	0.000758202	175	tags=43%, list=2%, signal=42%	RBL2/DHFR/TK1/RRM2/TYMS/CDK1
REACTOME_DEUBIQUITINATION	REACTOME_DEUBIQUITINATION	178	0.446799	1.72063	5.55116e-05	0.00093239	0.000785603	1821	tags=42%, list=23%, signal=33%	PSMB9/PSME2/PSMB8/TNFAIP3/STAMBPL1/BIRC3/USP18/PSMB10/PSME1/PSMA2/IFIH1/NOD2/PSMA5/PSMA4/POLB/PSMA3/RIPK2/TGFB1/PSME4/DDX58/HCFC1/TRAF2/PSMB4/PSMB3/PSMA6/USP15/PSMB2/PSMD12/CYLD/USP7/PSMD11/PSMB7/ACTB/VCPIP1/NFKBIA/PSMC2/TNKS/KDM1B/PSMD14/VDAC1/USP19/PSMA1/PSMF1/TNIP1/ADRM1/NLRP3/USP14/PSMD13/INO80C/USP25/UBC/PSMB1/RIPK1/UBE2D1/PSMB5/PSMD1/PSMD9/ACTR8/VCP/EP300/TNIP2/VDAC2/PSMD3/USP33/PSMC3/PSMD6…
REACTOME_TCF_DEPENDENT_SIGNALING_IN_RESPONSE_TO_WNT	REACTOME_TCF_DEPENDENT_SIGNALING_IN_RESPONSE_TO_WNT	101	0.521396	1.87126	5.71551e-05	0.000951187	0.000801441	1861	tags=47%, list=23%, signal=36%	PSMB9/PSME2/PSMB8/PSMB10/PSME1/PSMA2/PSMA5/PSMA4/PSMA3/RUNX3/PSME4/PSMB4/PSMB3/PSMA6/PSMB2/PSMD12/PSMD11/PSMB7/PSMC2/TNKS/PSMD14/PSMA1/PSMF1/PPP2R5B/LEO1/CDC73/DVL3/PSMD13/UBC/SMARCA4/PSMB1/XPO1/PSMB5/PSMD1/PSMD9/EP300/PSMD3/PSMC3/PSMD6/PSMC1/CSNK1A1/MYC/PSMD7/XIAP/PSMB6/PPP2CB/PSMA7
REACTOME_CYCLIN_A_CDK2_ASSOCIATED_EVENTS_AT_S_PHASE_ENTRY	REACTOME_CYCLIN_A_CDK2_ASSOCIATED_EVENTS_AT_S_PHASE_ENTRY	68	0.584889	1.98106	6.08851e-05	0.00100405	0.000845983	1861	tags=57%, list=23%, signal=44%	PSMB9/PSME2/PSMB8/CCND1/PSMB10/PSME1/PSMA2/PSMA5/PSMA4/PSMA3/CUL1/PSMB4/PSMB3/PSMA6/MAX/PSMB2/PSMD12/PSMD11/PSMB7/CDKN1A/PSMC2/PSMD14/CDK7/PSMA1/PSMF1/PSMD13/UBC/PSMB1/PSMB5/PSMD1/PSMD9/PSMD3/PSMC3/PSMD6/PSMC1/MYC/PSMD7/PSMB6/PSMA7
REACTOME_REGULATED_NECROSIS	REACTOME_REGULATED_NECROSIS	46	0.641108	2.00801	6.67556e-05	0.00109094	0.000919195	1378	tags=39%, list=17%, signal=33%	IRF1/TNFSF10/BIRC3/IL1B/GSDMD/CASP1/CASP4/MLKL/BAK1/TRAF2/IRF2/CFLAR/HSP90AA1/CASP3/FAS/CYCS/UBC/RIPK1
REACTOME_DEGRADATION_OF_BETA_CATENIN_BY_THE_DESTRUCTION_COMPLEX	REACTOME_DEGRADATION_OF_BETA_CATENIN_BY_THE_DESTRUCTION_COMPLEX	71	0.570219	1.92786	6.95873e-05	0.00112574	0.000948518	1861	tags=55%, list=23%, signal=42%	PSMB9/PSME2/PSMB8/PSMB10/PSME1/PSMA2/PSMA5/PSMA4/PSMA3/CUL1/PSME4/PSMB4/PSMB3/PSMA6/PSMB2/PSMD12/PSMD11/PSMB7/PSMC2/PSMD14/PSMA1/PSMF1/PPP2R5B/PSMD13/UBC/PSMB1/PSMB5/PSMD1/PSMD9/PSMD3/PSMC3/PSMD6/PSMC1/CSNK1A1/MYC/PSMD7/PSMB6/PPP2CB/PSMA7
REACTOME_DISORDERS_OF_TRANSMEMBRANE_TRANSPORTERS	REACTOME_DISORDERS_OF_TRANSMEMBRANE_TRANSPORTERS	101	0.518593	1.8612	7.01263e-05	0.00112574	0.000948518	1861	tags=49%, list=23%, signal=38%	PSMB9/PSME2/PSMB8/PSMB10/PSME1/PSMA2/PSMA5/PSMA4/PSMA3/PSME4/PSMB4/PSMB3/PSMA6/ERLIN1/PSMB2/PSMD12/PSMD11/PSMB7/PSMC2/SLC27A4/PSMD14/SLC7A7/NUP93/NUP62/SLC35A1/PSMA1/PSMF1/ABCB6/SLC16A1/PSMD13/HK1/UBC/PSMB1/PSMB5/PSMD1/PSMD9/VCP/ERLIN2/SLC1A3/NUP88/NUP98/PSMD3/PSMC3/PSMD6/PSMC1/SLC35C1/PSMD7/PSMB6/PSMA7
KEGG_ASTHMA	KEGG_ASTHMA	14	0.8298	2.02858	7.41364e-05	0.00117968	0.000993961	839	tags=86%, list=11%, signal=77%	TNF/CD40/HLA-DOA/HLA-DPB1/HLA-DQB1/HLA-DPA1/HLA-DQA1/HLA-DRA/HLA-DMA/HLA-DRB1/HLA-DMB/HLA-DQA2
KEGG_AUTOIMMUNE_THYROID_DISEASE	KEGG_AUTOIMMUNE_THYROID_DISEASE	20	0.764765	2.00148	7.93561e-05	0.00125176	0.00105469	839	tags=80%, list=11%, signal=72%	HLA-F/CD40/HLA-E/HLA-DOA/HLA-C/HLA-B/HLA-A/HLA-DPB1/HLA-DQB1/HLA-DPA1/HLA-DQA1/HLA-DRA/HLA-DMA/HLA-DRB1/HLA-DMB/HLA-DQA2
REACTOME_SIGNALING_BY_GPCR	REACTOME_SIGNALING_BY_GPCR	185	0.445123	1.72391	9.29839e-05	0.00145408	0.00122516	584	tags=19%, list=7%, signal=18%	CXCL9/CXCL10/CXCL11/EDN1/GPR84/P2RY14/HCAR3/CCL19/CCL7/CCL3L3/PDE4B/GPBAR1/ADGRE5/CCL2/P2RY12/CXCL1/CCL4/CCL3/CCL1/CAMK2D/CCL4L2/P2RY13/SRC/P2RY6/ADM/SUCNR1/PLA2G4A/GPR132/FGD2/PIK3R3/PAK1/CXCL8/CCR1/CCR5/CCRL2/FPR1
REACTOME_APOPTOSIS	REACTOME_APOPTOSIS	132	0.482373	1.79861	9.60521e-05	0.00148922	0.00125477	1944	tags=48%, list=24%, signal=37%	TNFSF10/PSMB9/PSME2/PSMB8/PSMB10/GSDMD/PMAIP1/PSME1/PSMA2/PSMA5/PSMA4/LMNB1/PSMA3/CASP7/TICAM1/PSME4/BAK1/TRAF2/PSMB4/PSMB3/PSMA6/STAT3/PSMB2/PSMD12/TICAM2/CFLAR/PSMD11/PSMB7/PSMC2/KPNB1/PSMD14/CASP3/FAS/PSMA1/PSMF1/PRKCD/BCL2L11/DFFA/CYCS/YWHAG/PSMD13/BCL2L1/UBC/PSMB1/RIPK1/PSMB5/PSMD1/PSMD9/PSMD3/PSMC3/PSMD6/BID/PSMC1/YWHAE/TLR4/PSMD7/XIAP/PPP3CC/PSMB6/PSMA7/TRADD/DNM1L/C1QBP/MAPK1
REACTOME_MAPK6_MAPK4_SIGNALING	REACTOME_MAPK6_MAPK4_SIGNALING	69	0.562283	1.89828	0.000105968	0.00162904	0.00137258	1861	tags=61%, list=23%, signal=47%	PSMB9/PSME2/PSMB8/PSMB10/PSME1/PSMA2/PSMA5/PSMA4/PSMA3/PAK1/PSME4/MAPK6/PSMB4/PSMB3/MOV10/PSMA6/PSMB2/PSMD12/PSMD11/PSMB7/PSMC2/PSMD14/PSMA1/PSMF1/PSMD13/UBC/PSMB1/XPO1/PSMB5/PSMD1/PSMD9/DNAJB1/PSMD3/IGF2BP1/PSMC3/NCOA3/PSMD6/PSMC1/MYC/PSMD7/PSMB6/PSMA7
REACTOME_NEGATIVE_REGULATORS_OF_DDX58_IFIH1_SIGNALING	REACTOME_NEGATIVE_REGULATORS_OF_DDX58_IFIH1_SIGNALING	33	0.674797	1.98364	0.000125786	0.00191745	0.00161558	887	tags=30%, list=11%, signal=27%	NLRC5/UBE2L6/TNFAIP3/IKBKE/ISG15/IFIH1/IRF3/DDX58/CYLD/HERC5
PID_IFNG_PATHWAY	PID_IFNG_PATHWAY	35	0.664587	1.99942	0.000131584	0.00198911	0.00167596	719	tags=31%, list=9%, signal=29%	SOCS1/IRF1/STAT1/JAK2/IL1B/CAMK2D/CASP1/PTPN2/STAT3/CEBPB/IRF9
KEGG_NOD_LIKE_RECEPTOR_SIGNALING_PATHWAY	KEGG_NOD_LIKE_RECEPTOR_SIGNALING_PATHWAY	48	0.618497	1.95979	0.00014315	0.00214606	0.0018082	484	tags=29%, list=6%, signal=28%	CCL8/TNF/CCL7/IL6/TNFAIP3/CCL2/BIRC3/CXCL1/IL1B/CASP1/NOD2/RIPK2/CXCL8/NFKB1
REACTOME_SIGNALING_BY_NOTCH4	REACTOME_SIGNALING_BY_NOTCH4	66	0.575896	1.93672	0.000154672	0.0022998	0.00193774	1861	tags=56%, list=23%, signal=43%	PSMB9/PSME2/PSMB8/PSMB10/PSME1/PSMA2/PSMA5/PSMA4/PSMA3/CUL1/PSMB4/PSMB3/PSMA6/PSMB2/PSMD12/PSMD11/PSMB7/PSMC2/PSMD14/PSMA1/PSMF1/PSMD13/UBC/PSMB1/NOTCH1/PSEN2/PSMB5/PSMD1/PSMD9/EP300/PSMD3/PSMC3/PSMD6/PSMC1/PSMD7/PSMB6/PSMA7
REACTOME_ABC_FAMILY_PROTEINS_MEDIATED_TRANSPORT	REACTOME_ABC_FAMILY_PROTEINS_MEDIATED_TRANSPORT	71	0.555949	1.87961	0.000157023	0.00231577	0.00195119	1861	tags=59%, list=23%, signal=46%	PSMB9/PSME2/PSMB8/PSMB10/PSME1/PSMA2/PSMA5/PSMA4/PSMA3/PSME4/EIF2S1/PSMB4/PSMB3/PEX3/PSMA6/ERLIN1/PSMB2/PSMD12/PSMD11/PSMB7/PSMC2/PSMD14/PSMA1/PSMF1/ABCB6/ABCF1/PSMD13/UBC/PSMB1/PSMB5/PSMD1/PSMD9/VCP/ERLIN2/ABCC1/PSMD3/PSMC3/PSMD6/PSMC1/PSMD7/PSMB6/PSMA7
KEGG_SYSTEMIC_LUPUS_ERYTHEMATOSUS	KEGG_SYSTEMIC_LUPUS_ERYTHEMATOSUS	32	0.677902	1.98094	0.000166114	0.00243009	0.00204752	952	tags=59%, list=12%, signal=52%	TNF/FCGR1A/CD40/HLA-DOA/TRIM21/HLA-DPB1/HLA-DQB1/C1S/HLA-DPA1/SSB/C1QB/HLA-DQA1/HLA-DRA/HLA-DMA/C2/HLA-DRB1/HLA-DMB/HLA-DQA2/C1QC
KEGG_JAK_STAT_SIGNALING_PATHWAY	KEGG_JAK_STAT_SIGNALING_PATHWAY	63	0.558613	1.86768	0.000173393	0.00251628	0.00212014	1168	tags=37%, list=15%, signal=31%	SOCS1/IL15RA/STAT1/IL6/CCND1/JAK2/IL3RA/PIM1/SOCS3/CSF2RB/STAT2/PIK3R3/IL12RB1/STAT3/IRF9/PTPN6/IFNGR2/IL10RA/IL4R/IL6R/PIAS2/IFNAR2/GRB2
WP_APOPTOSIS	WP_APOPTOSIS	64	0.557563	1.86561	0.000189985	0.00273518	0.00230458	1397	tags=45%, list=18%, signal=38%	IRF1/TNFSF10/TNF/IRF7/BIRC3/NFKBIE/PMAIP1/CASP1/MCL1/CASP4/CASP7/IRF3/BAK1/NFKB1/TRAF2/IRF2/MAP2K4/CFLAR/NFKBIA/RELA/CASP3/FAS/CHUK/BCL2L11/DFFA/CYCS/BCL2L1/RIPK1/TRAF1
REACTOME_REGULATION_OF_IFNA_SIGNALING	REACTOME_REGULATION_OF_IFNA_SIGNALING	12	0.846847	1.97783	0.000191729	0.00273856	0.00230743	747	tags=58%, list=9%, signal=53%	SOCS1/STAT1/USP18/SOCS3/STAT2/PTPN6/PTPN1
REACTOME_ORC1_REMOVAL_FROM_CHROMATIN	REACTOME_ORC1_REMOVAL_FROM_CHROMATIN	58	0.581417	1.9126	0.000205225	0.00290843	0.00245055	1861	tags=62%, list=23%, signal=48%	PSMB9/PSME2/PSMB8/PSMB10/PSME1/PSMA2/PSMA5/PSMA4/PSMA3/CUL1/PSME4/PSMB4/PSMB3/PSMA6/PSMB2/PSMD12/PSMD11/PSMB7/PSMC2/PSMD14/PSMA1/PSMF1/PSMD13/UBC/PSMB1/ORC4/PSMB5/PSMD1/PSMD9/PSMD3/PSMC3/PSMD6/PSMC1/PSMD7/PSMB6/PSMA7
PID_PLK1_PATHWAY	PID_PLK1_PATHWAY	27	-0.654651	-2.02013	0.000231457	0.00323886	0.00272896	404	tags=33%, list=5%, signal=32%	CDC25B/CLSPN/CCNB1/NDC80/CDC20/CENPU/PLK1/PRC1/CDK1
REACTOME_CLASS_A_1_RHODOPSIN_LIKE_RECEPTORS	REACTOME_CLASS_A_1_RHODOPSIN_LIKE_RECEPTORS	70	0.559771	1.88668	0.000232112	0.00323886	0.00272896	584	tags=36%, list=7%, signal=33%	CXCL9/CXCL10/CXCL11/EDN1/P2RY14/HCAR3/CCL19/CCL7/CCL3L3/GPBAR1/CCL2/P2RY12/CXCL1/CCL4/CCL3/CCL1/P2RY13/P2RY6/SUCNR1/GPR132/CXCL8/CCR1/CCR5/CCRL2/FPR1
REACTOME_GPCR_LIGAND_BINDING	REACTOME_GPCR_LIGAND_BINDING	86	0.525131	1.84125	0.000240403	0.00332894	0.00280486	584	tags=31%, list=7%, signal=29%	CXCL9/CXCL10/CXCL11/EDN1/P2RY14/HCAR3/CCL19/CCL7/CCL3L3/GPBAR1/ADGRE5/CCL2/P2RY12/CXCL1/CCL4/CCL3/CCL1/P2RY13/P2RY6/ADM/SUCNR1/GPR132/CXCL8/CCR1/CCR5/CCRL2/FPR1
WP_GLUCOCORTICOID_RECEPTOR_PATHWAY	WP_GLUCOCORTICOID_RECEPTOR_PATHWAY	31	0.667573	1.94065	0.000263945	0.00362724	0.00305621	1272	tags=48%, list=16%, signal=41%	PDE4B/TNFAIP3/CCL2/BIRC3/SERPINB9/NFKB2/STOM/CUL1/DNAJC15/ABHD2/AKAP13/HSP90AA1/GADD45B/CDKN1C/NR3C1
REACTOME_INTERLEUKIN_6_FAMILY_SIGNALING	REACTOME_INTERLEUKIN_6_FAMILY_SIGNALING	12	0.833113	1.94576	0.000351288	0.00477363	0.00402212	605	tags=50%, list=8%, signal=46%	STAT1/IL31RA/IL6/JAK2/SOCS3/STAT3
KEGG_DNA_REPLICATION	KEGG_DNA_REPLICATION	28	-0.636528	-1.98306	0.000352628	0.00477363	0.00402212	1689	tags=54%, list=21%, signal=42%	PCNA/RPA3/FEN1/MCM5/LIG1/POLD3/MCM3/MCM4/RFC2/RPA1/MCM2/RNASEH2A/MCM7/MCM6/RFC4
REACTOME_PCP_CE_PATHWAY	REACTOME_PCP_CE_PATHWAY	67	0.54461	1.83701	0.000366429	0.00492372	0.00414857	1861	tags=54%, list=23%, signal=42%	PSMB9/PSME2/PSMB8/PSMB10/PSME1/PSMA2/PSMA5/PSMA4/PSMA3/PSME4/PSMB4/PSMB3/PSMA6/PSMB2/PSMD12/PSMD11/PSMB7/PSMC2/PSMD14/PRKCB/PSMA1/PSMF1/DVL3/PSMD13/UBC/PSMB1/PSMB5/PSMD1/PSMD9/PSMD3/PSMC3/PSMD6/PSMC1/PSMD7/PSMB6/PSMA7
REACTOME_MITOTIC_SPINDLE_CHECKPOINT	REACTOME_MITOTIC_SPINDLE_CHECKPOINT	77	-0.465829	-1.82139	0.000386092	0.00514979	0.00433905	940	tags=21%, list=12%, signal=19%	DSN1/MAD1L1/ANAPC15/ZWINT/AURKB/CENPC/NDC80/MAD2L1/BIRC5/CDC20/CENPU/CENPM/PLK1/SPC25/UBE2C/CENPF
REACTOME_ASSEMBLY_OF_THE_PRE_REPLICATIVE_COMPLEX	REACTOME_ASSEMBLY_OF_THE_PRE_REPLICATIVE_COMPLEX	57	0.569362	1.85857	0.000411803	0.00545264	0.00459423	1861	tags=61%, list=23%, signal=47%	PSMB9/PSME2/PSMB8/PSMB10/PSME1/PSMA2/PSMA5/PSMA4/PSMA3/PSME4/PSMB4/PSMB3/PSMA6/PSMB2/PSMD12/PSMD11/PSMB7/PSMC2/PSMD14/PSMA1/PSMF1/PSMD13/UBC/PSMB1/ORC4/PSMB5/PSMD1/PSMD9/PSMD3/PSMC3/PSMD6/PSMC1/PSMD7/PSMB6/PSMA7
REACTOME_PD_1_SIGNALING	REACTOME_PD_1_SIGNALING	13	0.823057	1.96764	0.000432275	0.00568222	0.00478766	1173	tags=85%, list=15%, signal=72%	CD274/HLA-DPB1/HLA-DQB1/PDCD1LG2/HLA-DPA1/HLA-DQA1/HLA-DRA/PTPN6/HLA-DRB1/HLA-DQA2/CSK
PID_CXCR3_PATHWAY	PID_CXCR3_PATHWAY	29	0.689476	1.96246	0.000444148	0.00579629	0.00488378	456	tags=21%, list=6%, signal=20%	CXCL9/CXCL10/CXCL11/SRC/PIK3R3/ITGAL
PID_IL6_7_PATHWAY	PID_IL6_7_PATHWAY	37	0.629194	1.90351	0.000458424	0.00593987	0.00500475	638	tags=27%, list=8%, signal=25%	IRF1/STAT1/IL6/JAK2/PTPRE/SOCS3/MCL1/MAP2K4/STAT3/CEBPB
REACTOME_UB_SPECIFIC_PROCESSING_PROTEASES	REACTOME_UB_SPECIFIC_PROCESSING_PROTEASES	123	0.476762	1.76125	0.000477291	0.00614047	0.00517377	1821	tags=46%, list=23%, signal=36%	PSMB9/PSME2/PSMB8/BIRC3/USP18/PSMB10/PSME1/PSMA2/IFIH1/PSMA5/PSMA4/POLB/PSMA3/PSME4/DDX58/TRAF2/PSMB4/PSMB3/PSMA6/USP15/PSMB2/PSMD12/CYLD/USP7/PSMD11/PSMB7/NFKBIA/PSMC2/TNKS/PSMD14/VDAC1/USP19/PSMA1/PSMF1/ADRM1/USP14/PSMD13/USP25/UBC/PSMB1/RIPK1/PSMB5/PSMD1/PSMD9/VDAC2/PSMD3/USP33/PSMC3/PSMD6/USP9X/KEAP1/PSMC1/MYC/PSMD7/MAT2B/PSMB6
WP_SARS_CORONAVIRUS_AND_INNATE_IMMUNITY	WP_SARS_CORONAVIRUS_AND_INNATE_IMMUNITY	15	0.788868	1.94928	0.000515401	0.00658407	0.00554754	719	tags=53%, list=9%, signal=49%	STAT1/IKBKE/IFIH1/IRF3/STAT2/TICAM1/DDX58/IRF9
WP_VIRAL_ACUTE_MYOCARDITIS	WP_VIRAL_ACUTE_MYOCARDITIS	61	0.558826	1.86291	0.000520231	0.00659929	0.00556036	726	tags=31%, list=9%, signal=29%	SOCS1/EDN1/TNF/STAT1/IL6/CCND1/CASP1/SRC/NFKB2/NOD2/CASP7/TGFB1/TICAM1/ITGAL/CCR5/STAT3/ILK/HLA-DMA/ACTB
KEGG_INTESTINAL_IMMUNE_NETWORK_FOR_IGA_PRODUCTION	KEGG_INTESTINAL_IMMUNE_NETWORK_FOR_IGA_PRODUCTION	23	0.715366	1.93354	0.000616955	0.00777192	0.00654839	974	tags=70%, list=12%, signal=61%	IL15RA/TNFSF13B/CD40/IL6/HLA-DOA/HLA-DPB1/TGFB1/HLA-DQB1/HLA-DPA1/HLA-DQA1/HLA-DRA/HLA-DMA/HLA-DRB1/HLA-DMB/HLA-DQA2/ICOSLG
REACTOME_FORMATION_OF_THE_CORNIFIED_ENVELOPE	REACTOME_FORMATION_OF_THE_CORNIFIED_ENVELOPE	12	-0.76973	-1.91647	0.000685683	0.00851938	0.00717817	970	tags=58%, list=12%, signal=51%	KRT18/CSTA/KRT10/DSC2/KRT8/KRT19/JUP
REACTOME_KERATINIZATION	REACTOME_KERATINIZATION	12	-0.76973	-1.91647	0.000685683	0.00851938	0.00717817	970	tags=58%, list=12%, signal=51%	KRT18/CSTA/KRT10/DSC2/KRT8/KRT19/JUP
REACTOME_PYROPTOSIS	REACTOME_PYROPTOSIS	19	0.741165	1.92947	0.000698428	0.0085851	0.00723355	518	tags=37%, list=7%, signal=35%	IRF1/IL1B/GSDMD/CASP1/CASP4/BAK1/IRF2
REACTOME_DDX58_IFIH1_MEDIATED_INDUCTION_OF_INTERFERON_ALPHA_BETA	REACTOME_DDX58_IFIH1_MEDIATED_INDUCTION_OF_INTERFERON_ALPHA_BETA	62	0.549676	1.83384	0.000700439	0.0085851	0.00723355	1538	tags=44%, list=19%, signal=35%	NLRC5/IRF7/UBE2L6/TNFAIP3/IKBKE/ISG15/IFIH1/NFKB2/IRF3/DDX58/TANK/NFKB1/TRAF2/CYLD/DHX58/NFKBIA/HSP90AA1/HERC5/RELA/CHUK/NKIRAS2/UBC/RIPK1/UBE2D1/HSP90AB1/SIKE1/EP300
REACTOME_NEDDYLATION	REACTOME_NEDDYLATION	154	0.43296	1.65177	0.000709508	0.00859934	0.00724554	1861	tags=37%, list=23%, signal=29%	UBD/PSMB9/PSME2/PSMB8/FBXO6/PSMB10/NUB1/SOCS3/PSME1/PSMA2/PSMA5/PSMA4/FEM1C/PSMA3/FBXO9/CUL1/PSME4/PSMB4/PSMB3/UBE2F/PSMA6/PSMB2/PSMD12/FBXW2/PSMD11/PSMB7/PSMC2/FEM1A/WSB1/CUL2/PSMD14/FBXO7/ASB1/PSMA1/PSMF1/UBE2M/CUL4A/PSMD13/UBC/PSMB1/UBE2D1/PSMB5/PSMD1/PSMD9/WDR5/PSMD3/PSMC3/PSMD6/DDA1/FBXO22/BTBD1/KEAP1/PSMC1/PSMD7/PSMB6/DCAF13/PSMA7
REACTOME_TRANSCRIPTIONAL_REGULATION_BY_RUNX2	REACTOME_TRANSCRIPTIONAL_REGULATION_BY_RUNX2	79	0.510526	1.75531	0.000711081	0.00859934	0.00724554	1883	tags=56%, list=24%, signal=43%	PSMB9/STAT1/PSME2/PSMB8/CCND1/PSMB10/PSME1/SRC/PSMA2/PSMA5/PSMA4/PSMA3/CUL1/PSME4/PSMB4/PSMB3/PSMA6/PSMB2/PSMD12/PSMD11/PSMB7/CDKN1A/PSMC2/PSMD14/PSMA1/PSMF1/PPARGC1B/NR3C1/PSMD13/UBC/PSMB1/ITGA5/PSMB5/PSMD1/PSMD9/PSMD3/PSMC3/PSMD6/RUNX1/PSMC1/PSMD7/PSMB6/PSMA7/CBFB
WP_HEPATITIS_B_INFECTION	WP_HEPATITIS_B_INFECTION	105	0.47556	1.72466	0.000758603	0.00911329	0.00767858	1224	tags=32%, list=15%, signal=28%	TNF/STAT1/IRF7/IL6/JAK2/IKBKE/MYD88/SRC/IFIH1/IRF3/STAT2/PTK2B/PIK3R3/TGFB1/TICAM1/DDX58/CXCL8/NFKB1/EGR2/MAP2K4/STAT3/TICAM2/IRAK4/CDKN1A/TLR2/RELA/PRKCB/CASP3/FAS/CHUK/DDX3X/CREB3/GRB2/CYCS
REACTOME_COSTIMULATION_BY_THE_CD28_FAMILY	REACTOME_COSTIMULATION_BY_THE_CD28_FAMILY	44	0.597271	1.85439	0.000781373	0.00932507	0.00785702	1217	tags=43%, list=15%, signal=37%	CD274/SRC/LYN/HLA-DPB1/PIK3R3/HLA-DQB1/PAK1/PDCD1LG2/HLA-DPA1/HLA-DQA1/HLA-DRA/PTPN6/HLA-DRB1/HLA-DQA2/ICOSLG/PPP2R5B/GRB2/CSK/TNFRSF14
WP_PHOTODYNAMIC_THERAPYINDUCED_NFKB_SURVIVAL_SIGNALING	WP_PHOTODYNAMIC_THERAPYINDUCED_NFKB_SURVIVAL_SIGNALING	26	0.680098	1.91071	0.000857052	0.0101614	0.00856167	640	tags=46%, list=8%, signal=43%	TNF/VCAM1/BCL2A1/IL6/CCND1/ICAM1/BIRC3/IL1B/NFKB2/CXCL8/NFKB1/CFLAR
REACTOME_TRAF6_MEDIATED_IRF7_ACTIVATION	REACTOME_TRAF6_MEDIATED_IRF7_ACTIVATION	15	0.776018	1.91753	0.000872764	0.0102805	0.00866202	508	tags=47%, list=6%, signal=44%	IRF7/IKBKE/IFIH1/IRF3/DDX58/TANK/TRAF2
WP_FLUOROPYRIMIDINE_ACTIVITY	WP_FLUOROPYRIMIDINE_ACTIVITY	23	-0.653363	-1.93851	0.00091974	0.0107639	0.00906935	394	tags=39%, list=5%, signal=37%	SLC29A1/RRM1/DHFR/TK1/RRM2/ABCC3/ABCG2/TYMS/ABCC5
WP_TLR4_SIGNALING_AND_TOLERANCE	WP_TLR4_SIGNALING_AND_TOLERANCE	26	0.677821	1.90431	0.000935678	0.0108173	0.00911429	750	tags=42%, list=9%, signal=38%	TNF/IRF7/IL6/IKBKE/MYD88/IRF3/TICAM1/CXCL8/NFKB1/IRAK4/NFKBIA
REACTOME_DNA_REPLICATION_PRE_INITIATION	REACTOME_DNA_REPLICATION_PRE_INITIATION	65	0.527935	1.76303	0.000936223	0.0108173	0.00911429	1861	tags=54%, list=23%, signal=42%	PSMB9/PSME2/PSMB8/PSMB10/PSME1/PSMA2/PSMA5/PSMA4/PSMA3/PSME4/PSMB4/PSMB3/PSMA6/PSMB2/PSMD12/PSMD11/PSMB7/PSMC2/PSMD14/PSMA1/PSMF1/PSMD13/UBC/PSMB1/ORC4/PSMB5/PSMD1/PSMD9/PSMD3/PSMC3/PSMD6/PSMC1/PSMD7/PSMB6/PSMA7
REACTOME_INACTIVATION_OF_CSF3_G_CSF_SIGNALING	REACTOME_INACTIVATION_OF_CSF3_G_CSF_SIGNALING	21	0.705727	1.87549	0.000975495	0.0111997	0.0094365	605	tags=29%, list=8%, signal=26%	SOCS1/STAT1/JAK2/SOCS3/LYN/STAT3
REACTOME_INFLUENZA_INFECTION	REACTOME_INFLUENZA_INFECTION	142	-0.381095	-1.64378	0.0010019	0.0114305	0.009631	2611	tags=57%, list=33%, signal=39%	RPL26L1/RPS15/RPL37/RPS27L/POLR2B/RPS10/SEH1L/RPS16/RPL38/CLTA/RPL35/RPS7/RPS2/RPS19/RPL6/POLR2L/RPL18A/RPL39/UBA52/RPL8/RPL36/GTF2F1/CLTC/RPS14/RPS15A/RPS25/POLR2J/RPS8/RPL5/RPL11/RPS5/RPS13/RPL24/RPL10A/POLR2I/RPL30/POLR2F/KPNA4/RPL23A/RPS24/RPL13/RPL10/RPL27A/RPLP0/POM121C/RPL37A/POM121/RPS3/RPLP2/RPL14/RPLP1/NUP54/RPS27/RPS21/RPL15/RPL7A/RPL13A/RPL3/RPL26/RPL21/RPS6/RPS28/RPL12/RPS4X/RPS17/RP…
WP_SIGNAL_TRANSDUCTION_THROUGH_IL1R	WP_SIGNAL_TRANSDUCTION_THROUGH_IL1R	22	0.6833	1.83583	0.00106215	0.0120422	0.0101464	1054	tags=45%, list=13%, signal=40%	TNF/IL6/IL1RN/IL1B/MYD88/TGFB1/NFKB1/NFKBIA/RELA/CHUK
BIOCARTA_PROTEASOME_PATHWAY	BIOCARTA_PROTEASOME_PATHWAY	19	0.727826	1.89474	0.00114997	0.0129568	0.010917	1861	tags=79%, list=23%, signal=61%	PSMA2/PSMA5/PSMA4/PSMA3/UBE2A/PSMB4/PSMB3/PSMA6/PSMB2/PSMB7/PSMA1/PSMB1/PSMB5/PSMB6/PSMA7
REACTOME_PTEN_REGULATION	REACTOME_PTEN_REGULATION	108	0.461519	1.68161	0.00123316	0.0137723	0.0116042	1861	tags=39%, list=23%, signal=30%	PSMB9/PSME2/PSMB8/PSMB10/PSME1/PSMA2/PSMA5/PSMA4/PSMA3/PML/PSME4/RRAGC/PSMB4/PSMB3/MOV10/PSMA6/PSMB2/PSMD12/USP7/PSMD11/PSMB7/PSMC2/TNKS/PSMD14/PSMA1/PSMF1/PSMD13/UBC/PSMB1/PSMB5/PSMD1/PSMD9/EED/PSMD3/PSMC3/PSMD6/PSMC1/GATAD2A/PSMD7/XIAP/PSMB6/PSMA7
WP_SELENIUM_MICRONUTRIENT_NETWORK	WP_SELENIUM_MICRONUTRIENT_NETWORK	41	0.567678	1.75174	0.00123754	0.0137723	0.0116042	951	tags=37%, list=12%, signal=32%	TNF/IL6/ICAM1/CCL2/TXN/IL1B/NFKB2/MSRB1/RFK/KYNU/NFKB1/SOD2/PNPO/PRDX1/RELA
REACTOME_HOST_INTERACTIONS_OF_HIV_FACTORS	REACTOME_HOST_INTERACTIONS_OF_HIV_FACTORS	110	0.448746	1.63603	0.0012773	0.0140826	0.0118656	1642	tags=36%, list=21%, signal=29%	PSMB9/PSME2/PSMB8/APOBEC3G/PSMB10/PSME1/PSMA2/PSMA5/PSMA4/PSMA3/HLA-A/PSME4/PSMB4/PSMB3/PSMA6/PSMB2/PSMD12/PSMD11/PSMB7/PSMC2/KPNB1/PSMD14/B2M/NUP93/NUP62/PSMA1/PSMF1/PSMD13/RANGAP1/UBC/PSMB1/XPO1/PSMB5/PSMD1/PSMD9/NUP88/NUP98/PSMD3/PSMC3/PSMD6
REACTOME_GENERATION_OF_SECOND_MESSENGER_MOLECULES	REACTOME_GENERATION_OF_SECOND_MESSENGER_MOLECULES	16	0.758223	1.89736	0.00128095	0.0140826	0.0118656	839	tags=56%, list=11%, signal=50%	LCP2/HLA-DPB1/HLA-DQB1/PAK1/HLA-DPA1/HLA-DQA1/HLA-DRA/HLA-DRB1/HLA-DQA2
WP_CYTOKINES_AND_INFLAMMATORY_RESPONSE	WP_CYTOKINES_AND_INFLAMMATORY_RESPONSE	11	0.825708	1.87746	0.00133306	0.0145673	0.012274	778	tags=73%, list=10%, signal=66%	TNF/IL6/CXCL1/IL1B/TGFB1/CSF1/HLA-DRA/HLA-DRB1
REACTOME_DISEASES_OF_SIGNAL_TRANSDUCTION_BY_GROWTH_FACTOR_RECEPTORS_AND_SECOND_MESSENGERS	REACTOME_DISEASES_OF_SIGNAL_TRANSDUCTION_BY_GROWTH_FACTOR_RECEPTORS_AND_SECOND_MESSENGERS	235	0.384871	1.52964	0.00134577	0.0146181	0.0123168	1823	tags=34%, list=23%, signal=27%	PSMB9/STAT1/PSME2/PSMB8/JAK2/FLT3LG/PSMB10/PIM1/CAMK2D/PSME1/SRC/PSMA2/PSMA5/PSMA4/LYN/PSMA3/PIK3R3/TGFB1/CUL1/PSME4/PSMB4/PSMB3/MRAS/PSMA6/STAT3/PSMB2/PSMD12/DUSP10/PSMD11/PSMB7/ACTB/CDKN1A/PSMC2/TNKS/HSP90AA1/GSK3A/PSMD14/PIK3AP1/ACTG1/AGTRAP/CHUK/PSMA1/PSMF1/PPP2R5B/ZC3HAV1/SHOC2/DUSP6/GRB2/BCL2L11/CSK/ETV6/PSMD13/BCL2L1/UBC/PSMB1/NOTCH1/PSEN2/PSMB5/PSMD1/PSMD9/MAPKAP1/PIK3CD/VCP/EP300/ERLIN2/…
REACTOME_INTRACELLULAR_SIGNALING_BY_SECOND_MESSENGERS	REACTOME_INTRACELLULAR_SIGNALING_BY_SECOND_MESSENGERS	177	0.408349	1.5727	0.00137531	0.0148501	0.0125122	1823	tags=34%, list=23%, signal=27%	PSMB9/PSME2/PSMB8/FLT3LG/PSMB10/CAMK2D/PSME1/MYD88/SRC/PSMA2/PSMA5/PSMA4/PSMA3/PML/PIK3R3/PSME4/RRAGC/PSMB4/PSMB3/MOV10/PSMA6/PSMB2/PSMD12/USP7/IRAK4/PSMD11/PSMB7/CDKN1A/PSMC2/TNKS/GSK3A/PSMD14/PIK3AP1/CHUK/PSMA1/PSMF1/PPP2R5B/PRKCD/GRB2/PSMD13/PRKX/UBC/PSMB1/CAMKK2/PSMB5/PSMD1/PSMD9/MAPKAP1/PIK3CD/EED/IRAK1/PSMD3/PSMC3/PSMD6/PSMC1/GATAD2A/PSMD7/XIAP/PDPK1/PSMB6/PPP2CB
KEGG_NATURAL_KILLER_CELL_MEDIATED_CYTOTOXICITY	KEGG_NATURAL_KILLER_CELL_MEDIATED_CYTOTOXICITY	60	0.539835	1.78967	0.0013927	0.0149488	0.0125954	1168	tags=38%, list=15%, signal=33%	TNFSF10/TNF/ICAM1/HLA-E/CD48/HLA-C/LCP2/HLA-B/HLA-A/PTK2B/PIK3R3/PAK1/MICB/ITGAL/SH3BP2/PTPN6/IFNGR2/PRKCB/CASP3/FAS/IFNAR2/FCER1G/GRB2
REACTOME_ANTIVIRAL_MECHANISM_BY_IFN_STIMULATED_GENES	REACTOME_ANTIVIRAL_MECHANISM_BY_IFN_STIMULATED_GENES	65	0.518289	1.73082	0.00146355	0.0156169	0.0131583	1171	tags=32%, list=15%, signal=28%	STAT1/UBE2L6/MX1/OAS3/OAS2/USP18/ISG15/IFIT1/IRF3/OASL/DDX58/EIF2AK2/OAS1/KPNB1/HERC5/ABCE1/MX2/NUP93/NUP62/ARIH1/UBE2N
WP_SPINAL_CORD_INJURY	WP_SPINAL_CORD_INJURY	55	0.550579	1.79105	0.00154978	0.0164404	0.0138521	1027	tags=38%, list=13%, signal=33%	CXCL10/TNF/TNFSF13B/IL6/CCND1/ICAM1/CCL2/CXCL1/IL1B/LILRB3/LILRB2/TGFB1/CD47/CXCL8/C1QB/LTB/CHST11/ZFP36/CASP3/APEX1/ROCK2
REACTOME_SWITCHING_OF_ORIGINS_TO_A_POST_REPLICATIVE_STATE	REACTOME_SWITCHING_OF_ORIGINS_TO_A_POST_REPLICATIVE_STATE	75	0.501936	1.71456	0.00156088	0.0164619	0.0138703	1861	tags=53%, list=23%, signal=41%	PSMB9/PSME2/PSMB8/PSMB10/PSME1/PSMA2/PSMA5/PSMA4/PSMA3/CUL1/PSME4/PSMB4/PSMB3/CDC26/PSMA6/PSMB2/PSMD12/UBE2S/PSMD11/PSMB7/PSMC2/PSMD14/PSMA1/PSMF1/ANAPC10/PSMD13/UBC/PSMB1/ORC4/UBE2D1/PSMB5/PSMD1/PSMD9/PSMD3/PSMC3/PSMD6/PSMC1/PSMD7/PSMB6/PSMA7
BIOCARTA_MHC_PATHWAY	BIOCARTA_MHC_PATHWAY	11	0.821239	1.8673	0.00157387	0.0165029	0.0139048	1075	tags=82%, list=13%, signal=71%	TAP1/PSMB9/TAP2/PSMB8/HLA-A/HLA-DRA/HLA-DRB1/B2M/CD74
REACTOME_CELLULAR_RESPONSE_TO_STARVATION	REACTOME_CELLULAR_RESPONSE_TO_STARVATION	136	-0.375438	-1.61397	0.00163944	0.0170916	0.0144009	2611	tags=56%, list=33%, signal=38%	RPL26L1/RPS15/RPL37/RPS27L/DDIT3/RPS10/ATF2/SEH1L/RPS16/RPL38/EIF2S3/RPL35/RPS7/RPS2/RPS19/RPL6/RPL18A/RPL39/UBA52/RPL8/MTOR/RPL36/LAMTOR4/RPS14/RPS15A/RPS25/SLC38A9/RPS8/RPL5/RPL11/RPS5/RPS13/RPL24/RPL10A/RPL30/RPL23A/RPS24/RPL13/RPL10/RPL27A/RPLP0/RPL37A/RPS3/RPLP2/RPL14/RPLP1/RPS27/RPS21/RPL15/RPL7A/RPL13A/RPL3/RPL26/RPL21/RPS6/RPS28/RPL12/RPS4X/RPS17/RPL41/RPS3A/RPS12/RPL34/RPS18/RPL39L/RPL35…
KEGG_APOPTOSIS	KEGG_APOPTOSIS	59	0.53754	1.77675	0.00169425	0.0175621	0.0147973	1378	tags=39%, list=17%, signal=32%	TNFSF10/TNF/BIRC3/IL3RA/IL1B/MYD88/CSF2RB/CASP7/PIK3R3/NFKB1/TRAF2/CFLAR/IRAK4/NFKBIA/RELA/CASP3/FAS/CHUK/DFFA/CYCS/BCL2L1/PRKX/RIPK1
WP_VITAMIN_B12_METABOLISM	WP_VITAMIN_B12_METABOLISM	22	0.667796	1.79418	0.00174958	0.0180326	0.0151937	527	tags=41%, list=7%, signal=38%	TNF/IL6/ICAM1/CCL2/IL1B/NFKB2/TCN2/NFKB1/SOD2
REACTOME_THE_ROLE_OF_GTSE1_IN_G2_M_PROGRESSION_AFTER_G2_CHECKPOINT	REACTOME_THE_ROLE_OF_GTSE1_IN_G2_M_PROGRESSION_AFTER_G2_CHECKPOINT	64	0.51128	1.71075	0.00179264	0.018372	0.0154797	1861	tags=64%, list=23%, signal=49%	PSMB9/PSME2/PSMB8/PSMB10/PSME1/PSMA2/PSMA5/PSMA4/PSMA3/PSME4/PSMB4/PSMB3/PSMA6/PSMB2/PSMD12/PSMD11/PSMB7/CDKN1A/PSMC2/HSP90AA1/PSMD14/PSMA1/PSMF1/FKBPL/PSMD13/TUBA4A/UBC/PSMB1/PSMB5/PSMD1/PSMD9/HSP90AB1/TUBB6/TUBB4B/PSMD3/PSMC3/PSMD6/PSMC1/PSMD7/PSMB6/PSMA7
WP_NONALCOHOLIC_FATTY_LIVER_DISEASE	WP_NONALCOHOLIC_FATTY_LIVER_DISEASE	117	0.45539	1.66731	0.00184002	0.0187075	0.0157624	1224	tags=22%, list=15%, signal=19%	TNF/VCAM1/IL6/CCL2/IL1B/SOCS3/CASP7/PIK3R3/TGFB1/NR1H3/CXCL8/BAK1/EIF2S1/NFKB1/TRAF2/NDUFA9/GSK3A/SDHB/RELA/SREBF1/CASP3/FAS/IL6R/BCL2L11/COX7A2/CYCS
REACTOME_REGULATION_OF_IFNG_SIGNALING	REACTOME_REGULATION_OF_IFNG_SIGNALING	13	0.785582	1.87806	0.001846	0.0187075	0.0157624	761	tags=62%, list=10%, signal=56%	SOCS1/STAT1/JAK2/SOCS3/PTPN2/PTPN6/PTPN1/IFNGR2
BIOCARTA_IL1R_PATHWAY	BIOCARTA_IL1R_PATHWAY	20	0.703477	1.84108	0.00186822	0.0188275	0.0158635	1054	tags=50%, list=13%, signal=43%	TNF/IL6/IL1RN/IL1B/MYD88/TGFB1/NFKB1/NFKBIA/RELA/CHUK
REACTOME_TRANSCRIPTIONAL_REGULATION_BY_RUNX1	REACTOME_TRANSCRIPTIONAL_REGULATION_BY_RUNX1	114	0.450756	1.64544	0.00194034	0.0194463	0.0163848	1659	tags=39%, list=21%, signal=32%	PSMB9/PSME2/PSMB8/CCND1/PSMB10/SOCS3/PSME1/SRC/PSMA2/PSMA5/PSMA4/PSMA3/PML/PSME4/PSMB4/PSMB3/MOV10/PSMA6/PRMT1/PSMB2/PSMD12/PSMD11/PCGF5/PSMB7/PSMC2/PSMD14/LMO2/PRKCB/CDK7/PSMA1/PSMF1/PSMD13/UBC/SMARCA4/PSMB1/SPI1/PSMB5/PSMD1/PSMD9/EP300/WDR5/PSMD3/PSMC3/PSMD6/RUNX1
WP_TNF_ALPHA_SIGNALING_PATHWAY	WP_TNF_ALPHA_SIGNALING_PATHWAY	76	0.495608	1.69446	0.00211975	0.0211276	0.0178015	1397	tags=34%, list=18%, signal=28%	TNF/IL6/TNFAIP3/CCL2/BIRC3/TXN/NFKBIE/NFKB2/CASP7/RFK/CUL1/TANK/NFKB1/TRAF2/MAP2K4/CFLAR/GLUL/NFKBIA/HSP90AA1/CASP3/CHUK/GRB2/MADD/BCL2L1/RIPK1/TRAF1
WP_TOLLLIKE_RECEPTOR_SIGNALING_RELATED_TO_MYD88	WP_TOLLLIKE_RECEPTOR_SIGNALING_RELATED_TO_MYD88	27	0.638627	1.80684	0.00217625	0.0215722	0.0181761	1981	tags=81%, list=25%, signal=61%	IRF7/IKBKE/MYD88/NFKB2/IRF3/TLR1/TLR8/TICAM1/NFKB1/TICAM2/IRAK4/TLR7/TLR2/RELA/CHUK/RELB/IRAK1/TBK1/TLR4/MAPK1/TRAF3/TOLLIP
REACTOME_INTERLEUKIN_6_SIGNALING	REACTOME_INTERLEUKIN_6_SIGNALING	11	0.815402	1.85403	0.0021953	0.0216428	0.0182355	605	tags=45%, list=8%, signal=42%	STAT1/IL6/JAK2/SOCS3/STAT3
WP_SARSCOV2_MITOCHONDRIAL_INTERACTIONS	WP_SARSCOV2_MITOCHONDRIAL_INTERACTIONS	22	0.655393	1.76085	0.00268052	0.0262836	0.0221458	777	tags=41%, list=10%, signal=37%	IRF7/IKBKE/IFIH1/NFKB2/IRF3/TICAM1/DDX58/NFKB1/TLR7
PID_P38_ALPHA_BETA_PATHWAY	PID_P38_ALPHA_BETA_PATHWAY	20	0.689792	1.80527	0.00269852	0.0263178	0.0221746	649	tags=35%, list=8%, signal=32%	SRC/RALB/LYN/PAK1/MAP2K4/RALA/DUSP10
PID_ATR_PATHWAY	PID_ATR_PATHWAY	21	-0.626041	-1.79462	0.0027162	0.0263486	0.0222005	1175	tags=43%, list=15%, signal=37%	TIMELESS/HUS1/RFC2/RPA1/MCM2/MCM7/CLSPN/RFC4/PLK1
REACTOME_SIGNALING_BY_CSF3_G_CSF	REACTOME_SIGNALING_BY_CSF3_G_CSF	26	0.645679	1.81401	0.00282878	0.0272947	0.0229977	605	tags=23%, list=8%, signal=21%	SOCS1/STAT1/JAK2/SOCS3/LYN/STAT3
WP_IL6_SIGNALING_PATHWAY	WP_IL6_SIGNALING_PATHWAY	35	0.587326	1.76698	0.00293911	0.0282093	0.0237683	1586	tags=37%, list=20%, signal=30%	IRF1/STAT1/IL6/JAK2/SOCS3/MAP2K4/STAT3/IL6R/PRKCD/GRB2/BCL2L1/NCOA1/IL6ST
REACTOME_ACTIVATION_OF_ATR_IN_RESPONSE_TO_REPLICATION_STRESS	REACTOME_ACTIVATION_OF_ATR_IN_RESPONSE_TO_REPLICATION_STRESS	18	-0.664432	-1.8365	0.0032581	0.0311063	0.0262092	1226	tags=67%, list=15%, signal=57%	RPA3/MCM5/HUS1/MCM3/MCM4/RFC2/RPA1/MCM2/MCM7/CLSPN/MCM6/RFC4
PID_AURORA_B_PATHWAY	PID_AURORA_B_PATHWAY	23	-0.621746	-1.8447	0.00328586	0.031147	0.0262435	1215	tags=43%, list=15%, signal=37%	RASA1/AURKA/SMC4/KLHL9/AURKB/SMC2/NDC80/BIRC5/NCAPH/STMN1
PID_FOXM1_PATHWAY	PID_FOXM1_PATHWAY	27	-0.58742	-1.81266	0.0032967	0.031147	0.0262435	878	tags=44%, list=11%, signal=40%	NFATC3/FOS/MMP2/RB1/CCNB2/AURKB/CDC25B/CCNB1/BIRC5/PLK1/CENPF/CDK1
REACTOME_ACTIVATION_OF_THE_MRNA_UPON_BINDING_OF_THE_CAP_BINDING_COMPLEX_AND_EIFS_AND_SUBSEQUENT_BINDING_TO_43S	REACTOME_ACTIVATION_OF_THE_MRNA_UPON_BINDING_OF_THE_CAP_BINDING_COMPLEX_AND_EIFS_AND_SUBSEQUENT_BINDING_TO_43S	59	-0.464099	-1.7021	0.00350856	0.0329769	0.0277853	2603	tags=59%, list=33%, signal=40%	RPS15/RPS27L/RPS10/RPS16/EIF2S3/RPS7/RPS2/RPS19/RPS14/RPS15A/RPS25/RPS8/EIF3E/RPS5/RPS13/EIF3F/RPS24/EIF3L/RPS3/EIF3D/RPS27/RPS21/PABPC1/RPS6/EIF4B/RPS28/RPS4X/RPS17/RPS3A/RPS12/RPS18/EIF4EBP1/RPS23/EIF3C/EIF4A2
REACTOME_INTERLEUKIN_27_SIGNALING	REACTOME_INTERLEUKIN_27_SIGNALING	10	0.814433	1.82017	0.0036261	0.0339059	0.0285681	605	tags=40%, list=8%, signal=37%	STAT1/IL27/JAK2/STAT3
WP_PHOTODYNAMIC_THERAPYINDUCED_AP1_SURVIVAL_SIGNALING	WP_PHOTODYNAMIC_THERAPYINDUCED_AP1_SURVIVAL_SIGNALING	35	0.582026	1.75103	0.00370354	0.0344053	0.0289889	1169	tags=37%, list=15%, signal=32%	TNFSF10/TNF/IL6/CCND1/MCL1/BAK1/TRAF2/MAP2K4/CFLAR/CDKN1A/HSP90AA1/FAS/BCL2L11
REACTOME_INTERLEUKIN_20_FAMILY_SIGNALING	REACTOME_INTERLEUKIN_20_FAMILY_SIGNALING	11	0.80202	1.8236	0.00371745	0.0344053	0.0289889	605	tags=45%, list=8%, signal=42%	STAT1/JAK2/SOCS3/STAT2/STAT3
BIOCARTA_G2_PATHWAY	BIOCARTA_G2_PATHWAY	17	-0.655827	-1.77998	0.00386224	0.0354456	0.0298653	404	tags=29%, list=5%, signal=28%	CDC25B/CCNB1/GADD45A/PLK1/CDK1
REACTOME_INTERLEUKIN_12_FAMILY_SIGNALING	REACTOME_INTERLEUKIN_12_FAMILY_SIGNALING	46	0.558623	1.74966	0.00386892	0.0354456	0.0298653	605	tags=22%, list=8%, signal=20%	STAT1/IL27/PSME2/JAK2/LMNB1/PITPNA/IL12RB1/SOD2/RALA/STAT3
REACTOME_SIGNALING_BY_KIT_IN_DISEASE	REACTOME_SIGNALING_BY_KIT_IN_DISEASE	13	0.760963	1.8192	0.00397763	0.0362584	0.0305502	605	tags=46%, list=8%, signal=43%	STAT1/JAK2/SRC/LYN/PIK3R3/STAT3
BIOCARTA_PCAF_PATHWAY	BIOCARTA_PCAF_PATHWAY	11	0.799149	1.81707	0.00413434	0.0374985	0.0315951	518	tags=45%, list=7%, signal=43%	IRF1/IRF7/IRF3/NFKB1/IRF2
REACTOME_APC_C_CDH1_MEDIATED_DEGRADATION_OF_CDC20_AND_OTHER_APC_C_CDH1_TARGETED_PROTEINS_IN_LATE_MITOSIS_EARLY_G1	REACTOME_APC_C_CDH1_MEDIATED_DEGRADATION_OF_CDC20_AND_OTHER_APC_C_CDH1_TARGETED_PROTEINS_IN_LATE_MITOSIS_EARLY_G1	69	0.48636	1.64196	0.00425404	0.0383922	0.0323481	1861	tags=55%, list=23%, signal=43%	PSMB9/PSME2/PSMB8/PSMB10/PSME1/PSMA2/PSMA5/PSMA4/PSMA3/PSME4/PSMB4/PSMB3/CDC26/PSMA6/PSMB2/PSMD12/UBE2S/PSMD11/PSMB7/PSMC2/PSMD14/PSMA1/PSMF1/ANAPC10/PSMD13/UBC/PSMB1/UBE2D1/PSMB5/PSMD1/PSMD9/PSMD3/PSMC3/PSMD6/PSMC1/PSMD7/PSMB6/PSMA7
BIOCARTA_LAIR_PATHWAY	BIOCARTA_LAIR_PATHWAY	10	0.809129	1.80832	0.00440059	0.0393235	0.0331328	456	tags=60%, list=6%, signal=57%	TNF/VCAM1/IL6/ICAM1/CXCL8/ITGAL
WP_CELLS_AND_MOLECULES_INVOLVED_IN_LOCAL_ACUTE_INFLAMMATORY_RESPONSE	WP_CELLS_AND_MOLECULES_INVOLVED_IN_LOCAL_ACUTE_INFLAMMATORY_RESPONSE	10	0.809129	1.80832	0.00440059	0.0393235	0.0331328	456	tags=60%, list=6%, signal=57%	TNF/VCAM1/IL6/ICAM1/CXCL8/ITGAL
REACTOME_VISUAL_PHOTOTRANSDUCTION	REACTOME_VISUAL_PHOTOTRANSDUCTION	25	-0.569161	-1.7156	0.00469526	0.041751	0.0351781	1483	tags=52%, list=19%, signal=42%	APOE/APOC2/DHRS3/PDE6B/NMT2/METAP1/LRP1/GPC4/PRKCA/RDH10/LPL/DHRS9/SDC2
KEGG_P53_SIGNALING_PATHWAY	KEGG_P53_SIGNALING_PATHWAY	50	-0.452111	-1.58819	0.0047332	0.041883	0.0352894	1331	tags=34%, list=17%, signal=28%	RCHY1/SERPINE1/TSC2/CCNG1/ZMAT3/CASP8/CCNB2/APAF1/BBC3/CCNG2/CCNB1/GADD45A/SESN1/RRM2/GTSE1/IGF1/CDK1
WP_LTF_DANGER_SIGNAL_RESPONSE_PATHWAY	WP_LTF_DANGER_SIGNAL_RESPONSE_PATHWAY	14	0.728307	1.78046	0.00488705	0.0430345	0.0362596	833	tags=57%, list=10%, signal=51%	TNF/IL6/IL1B/MYD88/CXCL8/NFKB1/IRAK4/TLR2
WP_STATIN_PATHWAY	WP_STATIN_PATHWAY	13	-0.713177	-1.80823	0.00516676	0.0452185	0.0380998	1580	tags=77%, list=20%, signal=62%	APOC1/PLTP/APOE/APOC2/FDFT1/SCARB1/LRP1/ABCA1/SQLE/LPL
WP_NOCGMPPKG_MEDIATED_NEUROPROTECTION	WP_NOCGMPPKG_MEDIATED_NEUROPROTECTION	17	0.699991	1.78032	0.00518493	0.0452185	0.0380998	1224	tags=41%, list=15%, signal=35%	TNF/IL1B/CAMK2D/NFKB1/NFKBIA/RELA/CYCS
REACTOME_INTERLEUKIN_2_FAMILY_SIGNALING	REACTOME_INTERLEUKIN_2_FAMILY_SIGNALING	26	0.626483	1.76008	0.00524083	0.0454874	0.0383263	729	tags=35%, list=9%, signal=32%	IL15RA/STAT1/JAK2/IL3RA/CSF2RB/PTK2B/PIK3R3/STAT3/PTPN6
REACTOME_SIGNALING_BY_SCF_KIT	REACTOME_SIGNALING_BY_SCF_KIT	28	0.610109	1.72914	0.005323	0.0459806	0.0387418	729	tags=32%, list=9%, signal=29%	SOCS1/STAT1/JAK2/SRC/LYN/SH2B2/PIK3R3/STAT3/PTPN6
REACTOME_LAGGING_STRAND_SYNTHESIS	REACTOME_LAGGING_STRAND_SYNTHESIS	15	-0.67003	-1.77926	0.00559738	0.0481215	0.0405457	1969	tags=60%, list=25%, signal=45%	PRIM1/PCNA/RPA3/FEN1/LIG1/POLD3/RFC2/RPA1/RFC4
REACTOME_SIGNALING_BY_NOTCH	REACTOME_SIGNALING_BY_NOTCH	119	0.414407	1.52367	0.00564875	0.0482373	0.0406432	1861	tags=38%, list=23%, signal=29%	PSMB9/STAT1/PSME2/PSMB8/CCND1/PSMB10/PSME1/PSMA2/PSMA5/PSMA4/PSMA3/CUL1/PSMB4/PSMB3/MOV10/PSMA6/PSMB2/PSMD12/MDK/PSMD11/PSMB7/PSMC2/PSMD14/PSMA1/PSMF1/PSMD13/UBC/PSMB1/NOTCH1/PSEN2/PSMB5/PSMD1/PSMD9/EP300/PRKCI/NUMB/PSMD3/PSMC3/PSMD6/RUNX1/PSMC1/MYC/PSMD7/PSMB6/PSMA7
REACTOME_BETA_CATENIN_INDEPENDENT_WNT_SIGNALING	REACTOME_BETA_CATENIN_INDEPENDENT_WNT_SIGNALING	92	0.441564	1.56426	0.00568013	0.0482373	0.0406432	1861	tags=45%, list=23%, signal=35%	PSMB9/PSME2/PSMB8/PSMB10/PSME1/PSMA2/PSMA5/PSMA4/PSMA3/PSME4/PSMB4/PSMB3/MOV10/PSMA6/PSMB2/PSMD12/PSMD11/PSMB7/PSMC2/PSMD14/PRKCB/PSMA1/PSMF1/GNB1/DVL3/GNG10/PSMD13/UBC/PSMB1/PSMB5/PSMD1/PSMD9/PSMD3/PSMC3/PSMD6/PSMC1/MYC/PSMD7/GNB2/PSMB6/PSMA7
WP_TNF_RELATED_WEAK_INDUCER_OF_APOPTOSIS_TWEAK_SIGNALING_PATHWAY	WP_TNF_RELATED_WEAK_INDUCER_OF_APOPTOSIS_TWEAK_SIGNALING_PATHWAY	37	0.56324	1.70398	0.00569061	0.0482373	0.0406432	1397	tags=46%, list=18%, signal=38%	TNF/IL6/CCL2/BIRC3/NFKB2/CASP7/NFKB1/TRAF2/NFKBIA/RELA/CASP3/CHUK/CCL5/TNFRSF12A/RELB/RIPK1/TRAF1

## Sheet: GSEA_IFNg vs IFNg + FC
ID	Description	setSize	enrichmentScore	NES	pvalue	p.adjust	qvalues	rank	leading_edge	core_enrichment
REACTOME_RESPONSE_TO_METAL_IONS	REACTOME_RESPONSE_TO_METAL_IONS	10	-0.972231	-2.30045	1e-10	1.814e-07	1.76316e-07	73	tags=80%, list=1%, signal=79%	MT2A/MT1A/MT1H/MT1G/MT1F/MT1E/MT1X/MT1M
WP_COPPER_HOMEOSTASIS	WP_COPPER_HOMEOSTASIS	42	-0.669745	-2.24888	2.58311e-07	0.000226855	0.000220497	73	tags=24%, list=1%, signal=24%	MT2A/MT1A/STEAP4/MT1H/MT1G/MT1F/MT1E/MT1X/MT1L/MT1JP
WP_ZINC_HOMEOSTASIS	WP_ZINC_HOMEOSTASIS	22	-0.792475	-2.31131	3.75174e-07	0.000226855	0.000220497	73	tags=45%, list=1%, signal=45%	SLC39A8/MT2A/MT1A/MT1H/MT1G/MT1F/MT1E/MT1X/MT1L/MT1M
NABA_CORE_MATRISOME	NABA_CORE_MATRISOME	38	0.640471	2.37199	4.40543e-06	0.00199786	0.00194187	292	tags=34%, list=4%, signal=33%	COL3A1/COL1A1/MFAP2/SPARC/LUM/DCN/COL1A2/FN1/TGFBI/SPON2/VTN/TSKU/MFGE8
REACTOME_ECM_PROTEOGLYCANS	REACTOME_ECM_PROTEOGLYCANS	19	0.741504	2.30709	2.85246e-05	0.0103487	0.0100587	316	tags=53%, list=4%, signal=51%	COL3A1/COL1A1/SPARC/LUM/DCN/COL1A2/FN1/VTN/SERPINE1/ITGAX
REACTOME_SRP_DEPENDENT_COTRANSLATIONAL_PROTEIN_TARGETING_TO_MEMBRANE	REACTOME_SRP_DEPENDENT_COTRANSLATIONAL_PROTEIN_TARGETING_TO_MEMBRANE	108	-0.453921	-1.79215	6.22045e-05	0.0162742	0.0158181	2939	tags=57%, list=37%, signal=37%	RPS12/RPS19/RPS17/RPS5/SSR1/RPL30/RPS23/RPL12/RPS13/RPS2/RPL18A/RPS14/RPL10A/SEC11C/RPLP2/RPS9/SRP72/RPL27/RPLP1/RPS27A/DDOST/RPL24/RPL23/RPL31/SEC61B/RPS27/RPS18/RPL35/RPL23A/RPS28/RPS10/RPL11/RPL35A/RPL36/RPS16/RPL32/RPL27A/RPS21/SPCS3/RPL36AL/RPL37/RPL34/RPL28/RPL41/RPL26/RPS24/RPS29/UBA52/SSR4/RPS15/RPL38/RPS11/SEC61G/RPL22/RPS20/RPS25/RPS26/RPL37A/RPL36A/RPS15A/RPL39/RPL22L1
REACTOME_EXTRACELLULAR_MATRIX_ORGANIZATION	REACTOME_EXTRACELLULAR_MATRIX_ORGANIZATION	95	0.41782	1.83595	6.28001e-05	0.0162742	0.0158181	508	tags=19%, list=6%, signal=18%	LOX/COL3A1/COL1A1/MFAP2/SPARC/LUM/DCN/COL1A2/FN1/VTN/P4HA2/CAPN2/ICAM3/SERPINE1/ITGAX/PRKCA/SERPINH1/MMP19
REACTOME_EUKARYOTIC_TRANSLATION_ELONGATION	REACTOME_EUKARYOTIC_TRANSLATION_ELONGATION	90	-0.488391	-1.87918	8.05492e-05	0.0182645	0.0177526	2939	tags=60%, list=37%, signal=38%	RPS12/RPS19/RPS17/RPS5/RPL30/RPS23/RPL12/RPS13/RPS2/RPL18A/RPS14/RPL10A/RPLP2/RPS9/RPL27/RPLP1/RPS27A/RPL24/RPL23/RPL31/RPS27/RPS18/RPL35/RPL23A/RPS28/RPS10/RPL11/RPL35A/RPL36/RPS16/RPL32/RPL27A/RPS21/RPL36AL/RPL37/RPL34/RPL28/RPL41/RPL26/RPS24/RPS29/UBA52/RPS15/RPL38/RPS11/RPL22/RPS20/RPS25/RPS26/RPL37A/RPL36A/RPS15A/RPL39/RPL22L1
KEGG_RIBOSOME	KEGG_RIBOSOME	85	-0.484277	-1.85463	0.000235177	0.0429213	0.0417184	2939	tags=62%, list=37%, signal=40%	RPS12/RPS19/RPS17/RPS5/RPL30/RPS23/RPL12/RPS13/RPS2/RPL18A/RPL10A/RPLP2/RPS9/RPL27/RPLP1/RPS27A/RPL24/RPL23/RPL31/RPS27/RPS18/RPL35/RPL23A/RPS28/RPS10/RPL11/RPL35A/RPL36/RPS16/RPL32/RPL27A/RPS21/RPL36AL/RPL37/RPL34/RPL28/RPL41/RPL26/RPS24/RPS29/UBA52/RPS15/RPL38/RPS11/RPL22/RPS20/RPS25/RPS26/RPL37A/RPL36A/RPS15A/RPL39/RPL22L1
REACTOME_RESPONSE_OF_EIF2AK4_GCN2_TO_AMINO_ACID_DEFICIENCY	REACTOME_RESPONSE_OF_EIF2AK4_GCN2_TO_AMINO_ACID_DEFICIENCY	97	-0.448656	-1.75246	0.000236612	0.0429213	0.0417184	3016	tags=62%, list=38%, signal=39%	DDIT3/RPL21/RPS12/RPS19/RPS17/RPS5/RPL30/RPS23/RPL12/ATF3/RPS13/RPS2/RPL18A/RPS14/RPL10A/RPLP2/CEBPB/RPS9/RPL27/RPLP1/RPS27A/RPL24/RPL23/RPL31/RPS27/RPS18/RPL35/RPL23A/RPS28/RPS10/RPL11/RPL35A/RPL36/RPS16/RPL32/RPL27A/RPS21/RPL36AL/RPL37/RPL34/RPL28/RPL41/RPL26/RPS24/RPS29/UBA52/RPS15/RPL38/RPS11/RPL22/RPS20/RPS25/RPS26/RPL37A/RPL36A/RPS15A/RPL39/EIF2S3/EIF2AK4/RPL22L1
WP_CYTOPLASMIC_RIBOSOMAL_PROTEINS	WP_CYTOPLASMIC_RIBOSOMAL_PROTEINS	85	-0.483391	-1.85124	0.00026149	0.0431221	0.0419135	2939	tags=62%, list=37%, signal=40%	RPS12/RPS19/RPS17/RPS5/RPL30/RPS23/RPL12/RPS13/RPS2/RPL18A/RPS14/RPL10A/RPLP2/RPS9/RPL27/RPLP1/RPS27A/RPL24/RPL23/RPL31/RPS27/RPS18/RPL35/RPL23A/RPS28/RPS10/RPL11/RPL35A/RPL36/RPS16/RPL32/RPL27A/RPS21/RPL37/RPL34/RPL28/RPL41/RPL26/RPS24/RPS29/UBA52/RPS15/RPL38/RPS11/RPL22/RPS20/RPS25/RPS26/RPL37A/RPL36A/RPS15A/RPL39/RPS6KA3
PID_INTEGRIN3_PATHWAY	PID_INTEGRIN3_PATHWAY	20	0.670598	2.10308	0.000332906	0.0493671	0.0479834	72	tags=30%, list=1%, signal=30%	COL1A1/THY1/COL1A2/FN1/TGFBI/VTN
WP_SENESCENCE_AND_AUTOPHAGY_IN_CANCER	WP_SENESCENCE_AND_AUTOPHAGY_IN_CANCER	77	0.433426	1.8193	0.000353788	0.0493671	0.0479834	1412	tags=39%, list=18%, signal=32%	COL3A1/COL1A1/SPARC/CDKN1A/FN1/CDC25B/VTN/SQSTM1/CXCL1/MDM2/CXCL8/SERPINE1/SLC39A3/RNASEL/JUN/ATG12/ATG14/IRF5/ATG13/MAPK14/PCNA/KMT2A/HRAS/RB1CC1/GSK3B/TP53/PIK3C3/SH3GLB1/GABARAPL1/MAP2K3

## Sheet: GSEA_AB vs AB + FC
ID	Description	setSize	enrichmentScore	NES	pvalue	p.adjust	qvalues	rank	leading_edge	core_enrichment
KEGG_RIBOSOME	KEGG_RIBOSOME	85	-0.686935	-2.82658	1e-10	3.02333e-08	2.65965e-08	1718	tags=69%, list=22%, signal=55%	RPL14/RPS9/RPL30/RPS5/RPS17/RPL36AL/RPL13A/RPS19/RPL11/RPLP1/RPL24/RPL18/FAU/RPS10/RPS11/RPL23/RPL18A/RPS27A/RPS7/RPL22/RPS24/RPL29/RPS13/RPL21/RPS27/RPL12/RPL41/RPL31/RPL35A/RPL10A/RPL35/RPS23/RPL28/RPL23A/UBA52/RPS18/RPS28/RPL38/RPS16/RPL27/RPS26/RPL32/RPL37A/RPS25/RPS12/RPLP2/RPL34/RPL36/RPS15A/RPS20/RPS15/RPL26/RPL27A/RPS29/RPL36A/RPS21/RPL39/RPL37/RPL22L1
REACTOME_EUKARYOTIC_TRANSLATION_ELONGATION	REACTOME_EUKARYOTIC_TRANSLATION_ELONGATION	90	-0.676052	-2.81614	1e-10	3.02333e-08	2.65965e-08	1718	tags=68%, list=22%, signal=54%	RPL14/RPS9/RPL39L/RPL30/RPS5/RPS17/RPL36AL/RPL13A/RPS19/RPL11/RPLP1/RPL24/RPL18/FAU/RPS10/RPS11/RPL23/RPL18A/RPS27A/RPS7/RPL22/RPS24/RPL29/RPS13/RPL21/RPS27/RPL12/RPL41/RPL31/RPS14/RPL35A/RPL10A/RPL35/RPS23/RPL28/RPL23A/UBA52/RPS18/RPS28/RPL38/RPS16/RPL27/RPS26/RPL32/RPL37A/RPS25/RPS12/RPLP2/RPL34/RPL36/RPS15A/RPS20/RPS15/RPL26/RPL27A/RPS29/RPL36A/RPS21/RPL39/RPL37/RPL22L1
REACTOME_EUKARYOTIC_TRANSLATION_INITIATION	REACTOME_EUKARYOTIC_TRANSLATION_INITIATION	117	-0.560753	-2.43621	1e-10	3.02333e-08	2.65965e-08	1718	tags=55%, list=22%, signal=44%	RPL14/RPS9/EIF4EBP1/RPL39L/RPL30/RPS5/RPS17/RPL36AL/RPL13A/RPS19/RPL11/RPLP1/RPL24/RPL18/FAU/RPS10/RPS11/RPL23/RPL18A/RPS27A/EIF3B/RPS7/RPL22/RPS24/RPL29/RPS13/RPL21/RPS27/RPL12/RPL41/RPL31/RPS14/RPL35A/RPL10A/RPL35/RPS23/RPL28/RPL23A/UBA52/RPS18/RPS28/RPL38/RPS16/RPL27/RPS26/RPL32/RPL37A/RPS25/EIF3H/RPS12/RPLP2/RPL34/RPL36/RPS15A/RPS20/RPS15/RPL26/RPL27A/RPS29/RPL36A/RPS21/RPL39/RPL37/RPL22L1
REACTOME_RESPONSE_OF_EIF2AK4_GCN2_TO_AMINO_ACID_DEFICIENCY	REACTOME_RESPONSE_OF_EIF2AK4_GCN2_TO_AMINO_ACID_DEFICIENCY	97	-0.623607	-2.64491	1e-10	3.02333e-08	2.65965e-08	1718	tags=66%, list=22%, signal=52%	RPL14/RPS9/RPL39L/RPL30/RPS5/RPS17/RPL36AL/RPL13A/RPS19/RPL11/RPLP1/RPL24/RPL18/FAU/RPS10/DDIT3/RPS11/RPL23/RPL18A/RPS27A/RPS7/RPL22/RPS24/RPL29/RPS13/RPL21/RPS27/RPL12/RPL41/RPL31/RPS14/RPL35A/RPL10A/RPL35/RPS23/RPL28/RPL23A/UBA52/RPS18/RPS28/RPL38/RPS16/RPL27/RPS26/RPL32/RPL37A/RPS25/RPS12/RPLP2/RPL34/RPL36/RPS15A/RPS20/RPS15/RPL26/RPL27A/RPS29/ATF2/RPL36A/RPS21/RPL39/RPL37/ATF3/RPL22L1
REACTOME_SRP_DEPENDENT_COTRANSLATIONAL_PROTEIN_TARGETING_TO_MEMBRANE	REACTOME_SRP_DEPENDENT_COTRANSLATIONAL_PROTEIN_TARGETING_TO_MEMBRANE	108	-0.640343	-2.74728	1e-10	3.02333e-08	2.65965e-08	1718	tags=63%, list=22%, signal=50%	RPL14/RPS9/RPL39L/RPL30/RPS5/RPS17/RPL36AL/SRP54/RPL13A/RPS19/RPL11/RPN2/DDOST/SEC61B/RPLP1/RPL24/RPL18/FAU/SEC61G/RPS10/RPS11/RPL23/RPL18A/RPS27A/RPS7/RPL22/RPS24/RPL29/RPS13/RPL21/RPS27/RPL12/RPL41/RPL31/RPS14/RPL35A/RPL10A/RPL35/RPS23/RPL28/RPL23A/UBA52/RPS18/SSR4/RPS28/RPL38/RPS16/RPL27/RPS26/SEC11C/RPL32/RPL37A/RPS25/RPS12/RPLP2/RPL34/RPL36/RPS15A/RPS20/RPS15/RPL26/RPL27A/RPS29/RPL36A/RPS21/…
WP_CYTOPLASMIC_RIBOSOMAL_PROTEINS	WP_CYTOPLASMIC_RIBOSOMAL_PROTEINS	85	-0.640661	-2.63617	1e-10	3.02333e-08	2.65965e-08	1718	tags=68%, list=22%, signal=54%	RPL14/RPS9/RPL30/RPS5/RPS17/RPL13A/RPS19/RPL11/RPLP1/RPL24/RPL18/FAU/RPS10/RPS11/RPL23/RPL18A/RPS27A/RPS7/RPL22/RPS24/RPL29/RPS13/RPL21/RPS27/RPL12/RPL41/RPL31/RPS14/RPL35A/RPL10A/RPL35/RPS23/RPL28/RPL23A/UBA52/RPS18/RPS28/RPL38/RPS16/RPL27/RPS26/RPL32/RPL37A/RPS25/RPS12/RPLP2/RPL34/RPL36/RPS15A/RPS20/RPS15/RPL26/RPL27A/RPS29/RPL36A/RPS21/RPL39/RPL37
REACTOME_REGULATION_OF_EXPRESSION_OF_SLITS_AND_ROBOS	REACTOME_REGULATION_OF_EXPRESSION_OF_SLITS_AND_ROBOS	150	-0.496759	-2.23412	4.84597e-10	1.2558e-07	1.10474e-07	1718	tags=46%, list=22%, signal=37%	RPL14/PSME1/RPS9/RPL39L/RPL30/RPS5/RPS17/GSPT2/MAGOH/RPL36AL/RPL13A/PSMC3/PSMC4/RPS19/RPL11/RPLP1/RPL24/RPL18/FAU/RPS10/RPS11/RPL23/RPL18A/RPS27A/PSMB10/RPS7/RPL22/RPS24/RPL29/RPS13/RPL21/RPS27/RPL12/RPL41/RPL31/RPS14/RBX1/RPL35A/RPL10A/RPL35/RPS23/RPL28/RPL23A/UBA52/RPS18/RPS28/RPL38/RPS16/RPL27/RPS26/RPL32/MAGOHB/RPL37A/RPS25/RPS12/RPLP2/RPL34/RPL36/RPS15A/RPS20/RPS15/RPL26/RPL27A/RPS29/RPL36A/…
REACTOME_CELLULAR_RESPONSE_TO_STARVATION	REACTOME_CELLULAR_RESPONSE_TO_STARVATION	136	-0.509692	-2.26133	8.25469e-10	1.87175e-07	1.64659e-07	1718	tags=51%, list=22%, signal=41%	RPL14/RPS9/RPL39L/LAMTOR4/RPL30/RPS5/RPS17/RPL36AL/RPL13A/RPS19/RPL11/ATP6V0E2/RPLP1/LAMTOR2/RPL24/RPL18/FAU/RPS10/DDIT3/RPS11/RPL23/RPL18A/RPS27A/RPS7/RPL22/LAMTOR5/RPS24/RPL29/RPS13/RPL21/RPS27/RPL12/RPL41/RPL31/RPS14/RPL35A/RPL10A/RPL35/RPS23/RPL28/RPL23A/UBA52/NPRL3/RPS18/RPS28/RPL38/RPS16/RPL27/RPS26/RPL32/FLCN/RPL37A/RPS25/RPS12/RPLP2/RPL34/RPL36/RPS15A/RPS20/RPS15/RPL26/RPL27A/RPS29/ATF2/R…
REACTOME_NONSENSE_MEDIATED_DECAY_NMD	REACTOME_NONSENSE_MEDIATED_DECAY_NMD	113	-0.543503	-2.34035	9.34762e-10	1.88407e-07	1.65743e-07	1718	tags=57%, list=22%, signal=45%	RPL14/RPS9/RPL39L/RPL30/RPS5/RPS17/GSPT2/MAGOH/RPL36AL/RPL13A/RPS19/RPL11/RPLP1/RPL24/RPL18/FAU/RPS10/RPS11/RPL23/RPL18A/RPS27A/RPS7/RPL22/RPS24/RPL29/RPS13/RPL21/RPS27/RPL12/RPL41/RPL31/RPS14/RPL35A/RPL10A/RPL35/RPS23/RPL28/RPL23A/UBA52/RPS18/RPS28/RPL38/RPS16/RPL27/RPS26/RPL32/MAGOHB/RPL37A/RPS25/RPS12/RPLP2/RPL34/RPL36/RPS15A/RPS20/RPS15/RPL26/RPL27A/RPS29/RPL36A/RPS21/RPL39/RPL37/RPL22L1
REACTOME_RESPONSE_TO_METAL_IONS	REACTOME_RESPONSE_TO_METAL_IONS	10	-0.952166	-2.30871	3.49094e-09	6.33257e-07	5.57081e-07	26	tags=80%, list=0%, signal=80%	MT1A/MT1H/MT1G/MT1X/MT2A/MT1F/MT1E/MT1M
REACTOME_SELENOAMINO_ACID_METABOLISM	REACTOME_SELENOAMINO_ACID_METABOLISM	98	-0.553182	-2.34141	1.17652e-08	1.94019e-06	1.7068e-06	1795	tags=65%, list=23%, signal=51%	RPL17/EEF1E1/RPL14/RPS9/RPL39L/RPL30/RPS5/RPS17/RPL36AL/RPL13A/RPS19/RPL11/RPLP1/RPL24/RPL18/FAU/RPS10/RPS11/RPL23/RPL18A/RPS27A/RPS7/RPL22/RPS24/RPL29/RPS13/RPL21/RPS27/RPL12/RPL41/RPL31/RPS14/RPL35A/RPL10A/RPL35/RPS23/RPL28/RPL23A/UBA52/RPS18/RPS28/RPL38/RPS16/RPL27/RPS26/RPL32/RPL37A/RPS25/RPS12/RPLP2/RPL34/RPL36/RPS15A/RPS20/RPS15/RPL26/RPL27A/RPS29/RPL36A/RPS21/RPL39/RPL37/CBS/RPL22L1
WP_COPPER_HOMEOSTASIS	WP_COPPER_HOMEOSTASIS	42	-0.680811	-2.41792	2.72745e-08	4.123e-06	3.62703e-06	238	tags=29%, list=3%, signal=28%	STEAP3/CCND1/ATOX1/MT1A/MT1H/MT1G/MT1X/MT2A/MT1F/MT1E/MT1L/MT1JP
REACTOME_BMAL1_CLOCK_NPAS2_ACTIVATES_CIRCADIAN_GENE_EXPRESSION	REACTOME_BMAL1_CLOCK_NPAS2_ACTIVATES_CIRCADIAN_GENE_EXPRESSION	15	0.875618	2.37318	5.69338e-08	7.94445e-06	6.98879e-06	500	tags=67%, list=6%, signal=63%	TBL1XR1/NCOA1/NAMPT/MED1/CREBBP/ARNTL2/PPARA/NCOA6/DBP/RXRA
WP_ZINC_HOMEOSTASIS	WP_ZINC_HOMEOSTASIS	22	-0.80542	-2.44087	6.4713e-08	8.38496e-06	7.37631e-06	26	tags=45%, list=0%, signal=45%	SLC39A9/MT1A/MT1H/MT1G/MT1X/MT2A/MT1F/MT1E/MT1L/MT1M
NABA_MATRISOME	NABA_MATRISOME	203	-0.405479	-1.91694	1.91869e-07	2.32033e-05	2.04121e-05	1759	tags=42%, list=22%, signal=34%	A2M/OGFOD1/SEMA4A/TNFSF10/MDK/C1QA/EMILIN2/C1QB/COL1A2/ADAM15/IGF1/MFAP1/PLOD1/CST3/SERPINB9/CCL4L2/COL6A1/TNFSF14/C1QC/TIMP1/PLXND1/HYAL2/FN1/COL1A1/CCL5/LUM/CCL22/CCL3/ZP3/S100A16/ADAMDEC1/MFGE8/CSTB/S100A11/S100A8/MFAP2/CSTA/SERPINF1/CXCL9/PLAU/MMP7/CCL13/FAM20A/COL6A2/CCL2/CRELD2/P4HA1/SERPINE2/TGM2/IL1RN/SPON2/TGFB1/SPARC/ANXA6/TNFSF12/CLEC4E/GPC4/S100A9/ST14/LGALS1/HAPLN3/LMAN1/CCL3L3/HPSE/…
REACTOME_CELL_CYCLE_CHECKPOINTS	REACTOME_CELL_CYCLE_CHECKPOINTS	178	-0.419176	-1.93276	2.86715e-07	3.25063e-05	2.8596e-05	234	tags=13%, list=3%, signal=13%	RPA3/CDKN2A/MCM6/PLK1/CCNB1/MCM7/BRCA1/MCM2/ZWINT/CENPF/CENPN/CDC20/BIRC5/GTSE1/CENPU/PKMYT1/CDK1/CLSPN/NDC80/SPC25/CENPM/AURKB/UBE2C
REACTOME_CELL_CYCLE_MITOTIC	REACTOME_CELL_CYCLE_MITOTIC	347	-0.343765	-1.72903	4.4814e-07	4.78192e-05	4.20669e-05	1044	tags=20%, list=13%, signal=18%	RPS27/TUBB2A/HAUS7/RBX1/RFC4/UBA52/CEP41/LIG1/CENPP/CCND2/ANAPC11/SMC2/RPA1/CDKN2C/MZT2A/ANAPC10/RANGAP1/ANAPC2/TUBA4A/SKA2/NCAPH2/HAUS4/MCM3/LMNB1/EMD/PCNA/TFDP2/MCM4/TMPO/POLA2/POLE4/TUBG1/AURKA/PTTG1/RPA3/PRIM1/CCND1/CDKN2A/CKS1B/MCM6/PLK1/NCAPH/VRK1/CCNB1/CDKN1C/MCM7/MCM2/ZWINT/CENPF/TOP2A/CENPN/CDC20/FEN1/DHFR/HMMR/BIRC5/GTSE1/CENPU/PKMYT1/CDK1/TYMS/TK1/NDC80/SPC25/GINS2/CENPM/AURKB/RRM2/UBE…
WP_ELECTRON_TRANSPORT_CHAIN_OXPHOS_SYSTEM_IN_MITOCHONDRIA	WP_ELECTRON_TRANSPORT_CHAIN_OXPHOS_SYSTEM_IN_MITOCHONDRIA	67	-0.563229	-2.18643	5.61403e-07	5.6577e-05	4.97712e-05	2391	tags=57%, list=30%, signal=40%	NDUFV3/UQCRC2/UQCRC1/NDUFB8/NDUFB10/COX4I1/COX15/NDUFB3/SCO1/NDUFB9/NDUFS5/COX6A1/NDUFA6/NDUFA12/UQCRB/NDUFB6/UQCR10/NDUFS7/COX5B/COX7C/NDUFA1/NDUFA3/UQCRH/NDUFB7/NDUFS6/COX6B1/UQCR11/NDUFA2/COX7B/NDUFA7/COX8A/NDUFA4/NDUFB2/UQCRQ/COX6C/UCP2/NDUFB1/COX7A2
NABA_MATRISOME_ASSOCIATED	NABA_MATRISOME_ASSOCIATED	165	-0.42106	-1.93676	6.43752e-07	6.14614e-05	5.4068e-05	1759	tags=42%, list=22%, signal=33%	A2M/OGFOD1/SEMA4A/TNFSF10/MDK/C1QA/C1QB/ADAM15/IGF1/PLOD1/CST3/SERPINB9/CCL4L2/TNFSF14/C1QC/TIMP1/PLXND1/HYAL2/CCL5/CCL22/CCL3/S100A16/ADAMDEC1/CSTB/S100A11/S100A8/CSTA/SERPINF1/CXCL9/PLAU/MMP7/CCL13/FAM20A/CCL2/P4HA1/SERPINE2/TGM2/IL1RN/TGFB1/ANXA6/TNFSF12/CLEC4E/GPC4/S100A9/ST14/LGALS1/LMAN1/CCL3L3/HPSE/S100A4/F13A1/MMP9/TNFSF15/LOX/CRLF3/IL1B/SERPINA1/CLEC10A/PDGFB/CTSH/MMP12/S100B/CCL19/HYAL3…
REACTOME_CELL_CYCLE	REACTOME_CELL_CYCLE	418	-0.314673	-1.60415	1.06012e-06	9.61532e-05	8.45867e-05	1507	tags=25%, list=19%, signal=22%	GAR1/PSMC3/BABAM1/RAE1/PSMC4/NDEL1/SDCCAG8/OPTN/CCNB2/POLD3/ACD/NHP2/MCM5/TUBB/RB1/PPP2R5A/POLR2J/CDKN2B/NOP10/PHF20/WRAP53/SMC1A/RHNO1/RBBP4/POLR2I/JAK2/TUBA1A/POLR2L/RPS27A/PSMB10/MZT2B/RPS27/TUBB2A/HAUS7/RBX1/RFC4/UBA52/CEP41/LIG1/CENPP/CCND2/ANAPC11/SMC2/RPA1/CDKN2C/MZT2A/ANAPC10/RANGAP1/ANAPC2/TUBA4A/SKA2/NCAPH2/HAUS4/MCM3/LMNB1/EMD/PCNA/BRCA2/TFDP2/ATM/MCM4/TMPO/MIS18BP1/POLA2/POLE4/TUBG1/A…
WP_RETINOBLASTOMA_GENE_IN_CANCER	WP_RETINOBLASTOMA_GENE_IN_CANCER	56	-0.59249	-2.23202	1.57166e-06	0.000135761	0.00011943	1416	tags=52%, list=18%, signal=43%	CCNB2/POLD3/RB1/RABIF/SMC1A/RBBP4/RFC4/SMC2/RPA1/MAPK13/PRKDC/MCM3/PCNA/TFDP2/MCM4/MSH6/STMN1/RPA3/PRIM1/CCND1/MCM6/HMGB2/CCNB1/MCM7/TOP2A/DHFR/CDK1/TYMS/RRM2
REACTOME_RESPIRATORY_ELECTRON_TRANSPORT_ATP_SYNTHESIS_BY_CHEMIOSMOTIC_COUPLING_AND_HEAT_PRODUCTION_BY_UNCOUPLING_PROTEINS	REACTOME_RESPIRATORY_ELECTRON_TRANSPORT_ATP_SYNTHESIS_BY_CHEMIOSMOTIC_COUPLING_AND_HEAT_PRODUCTION_BY_UNCOUPLING_PROTEINS	91	-0.490297	-2.04696	1.9555e-06	0.00016124	0.000141844	1778	tags=42%, list=22%, signal=33%	COX16/SCO1/NDUFB9/NDUFS5/COX6A1/NDUFA6/NDUFA12/NDUFAF7/UQCRB/NDUFB6/UQCR10/NDUFS7/COX5B/NDUFB11/COX7C/NDUFA1/NDUFA3/UQCRH/NDUFB7/NDUFS6/NDUFA13/COA1/COX6B1/UQCR11/NDUFA2/COX7B/NDUFA7/COX8A/COX14/NDUFA4/NDUFB2/UQCRQ/COX6C/UCP2/NDUFA11/NDUFB1/NDUFAF5/COX20
REACTOME_SIGNALING_BY_ROBO_RECEPTORS	REACTOME_SIGNALING_BY_ROBO_RECEPTORS	176	-0.399018	-1.84616	3.93184e-06	0.000310102	0.000272799	1884	tags=43%, list=24%, signal=33%	NCK1/PSMD9/PFN1/EVL/RPL17/RPL14/PSME1/RPS9/RPL39L/RPL30/RPS5/RPS17/GSPT2/MAGOH/RPL36AL/RPL13A/PSMC3/PSMC4/RPS19/RPL11/RPLP1/RPL24/RPL18/FAU/RPS10/RPS11/RPL23/RPL18A/RPS27A/PSMB10/RPS7/RPL22/RPS24/RPL29/RPS13/RPL21/RPS27/RPL12/RPL41/RPL31/RPS14/RBX1/RPL35A/RPL10A/RPL35/RPS23/RPL28/RPL23A/UBA52/RPS18/RPS28/RPL38/RPS16/RPL27/RPS26/RPL32/MAGOHB/RPL37A/RPS25/RPS12/RPLP2/RPL34/RPL36/RPS15A/RPS20/RPS15/…
PID_PLK1_PATHWAY	PID_PLK1_PATHWAY	27	-0.699106	-2.21333	4.19379e-06	0.000316981	0.00027885	384	tags=37%, list=5%, signal=35%	TUBG1/AURKA/PLK1/CCNB1/CDC20/PRC1/CENPU/CDK1/CLSPN/NDC80
REACTOME_DNA_STRAND_ELONGATION	REACTOME_DNA_STRAND_ELONGATION	22	-0.747795	-2.26623	4.49237e-06	0.000325966	0.000286755	985	tags=73%, list=12%, signal=64%	POLD3/MCM5/RFC4/LIG1/RPA1/MCM3/PCNA/MCM4/POLA2/RPA3/PRIM1/MCM6/MCM7/MCM2/FEN1/GINS2
REACTOME_RESPIRATORY_ELECTRON_TRANSPORT	REACTOME_RESPIRATORY_ELECTRON_TRANSPORT	90	-0.483195	-2.01278	6.25564e-06	0.000436451	0.000383949	1778	tags=41%, list=22%, signal=32%	COX16/SCO1/NDUFB9/NDUFS5/COX6A1/NDUFA6/NDUFA12/NDUFAF7/UQCRB/NDUFB6/UQCR10/NDUFS7/COX5B/NDUFB11/COX7C/NDUFA1/NDUFA3/UQCRH/NDUFB7/NDUFS6/NDUFA13/COA1/COX6B1/UQCR11/NDUFA2/COX7B/NDUFA7/COX8A/COX14/NDUFA4/NDUFB2/UQCRQ/COX6C/NDUFA11/NDUFB1/NDUFAF5/COX20
PID_FOXM1_PATHWAY	PID_FOXM1_PATHWAY	27	-0.689925	-2.18426	6.82983e-06	0.000456237	0.000401355	547	tags=44%, list=7%, signal=42%	BRCA2/ETV5/CCND1/FOS/CDKN2A/CKS1B/PLK1/CCNB1/CENPF/BIRC5/CDK1/AURKB
REACTOME_MITOTIC_G1_PHASE_AND_G1_S_TRANSITION	REACTOME_MITOTIC_G1_PHASE_AND_G1_S_TRANSITION	111	-0.448501	-1.92971	7.04225e-06	0.000456237	0.000401355	931	tags=30%, list=12%, signal=27%	MCM5/RB1/CDKN2B/RBBP4/JAK2/RPS27A/PSMB10/UBA52/CCND2/RPA1/CDKN2C/MCM3/PCNA/TFDP2/MCM4/POLA2/POLE4/RPA3/PRIM1/CCND1/CDKN2A/CKS1B/MCM6/CCNB1/CDKN1C/MCM7/MCM2/TOP2A/DHFR/CDK1/TYMS/TK1/RRM2
REACTOME_METABOLISM_OF_AMINO_ACIDS_AND_DERIVATIVES	REACTOME_METABOLISM_OF_AMINO_ACIDS_AND_DERIVATIVES	240	-0.367207	-1.77656	7.9153e-06	0.000495116	0.000435557	1795	tags=41%, list=23%, signal=33%	RPL17/GRHPR/EEF1E1/ACAD8/RPL14/ALDH4A1/PSME1/RPS9/ALDH6A1/HIBADH/RPL39L/RPL30/RPS5/RPS17/RPL36AL/RPL13A/PSMC3/PSMC4/RPS19/RPL11/SMOX/MTR/RPLP1/RPL24/RPL18/BCKDHA/FAU/RPS10/ETHE1/RPS11/RPL23/RPL18A/RPS27A/PSMB10/PSPH/RPS7/RPL22/RPS24/RPL29/RPS13/BCAT1/RPL21/RPS27/RPL12/OAT/RPL41/RPL31/SMS/QDPR/RPS14/GCAT/RPL35A/HAAO/RPL10A/RPL35/RPS23/RPL28/RPL23A/UBA52/IVD/LIAS/RPS18/RPS28/RPL38/RPS16/RPL27/RPS26…
REACTOME_TRANSLATION	REACTOME_TRANSLATION	259	-0.348531	-1.69478	1.23149e-05	0.000744642	0.000655067	1795	tags=37%, list=23%, signal=30%	RPL17/MRPL53/EEF1E1/MRPS14/RPL14/MRPL54/RPS9/EIF4EBP1/MRPS36/MRPL10/RPL39L/FARSB/RPL30/RPS5/RPS17/GSPT2/RPL36AL/MRPS21/SRP54/RPL13A/RPS19/RPL11/RPN2/MRPL57/DDOST/FARSA/SEC61B/MRPL51/RPLP1/MRPL21/RPL24/RPL18/FAU/SEC61G/RPS10/MRPS33/MRPL40/RPS11/MRPL18/RPL23/RPL18A/RPS27A/EIF3B/RPS7/RPL22/MRPL33/RPS24/RPL29/RPS13/RPL21/RPS27/RPL12/RPL41/RPL31/RPS14/RPL35A/MRPL17/RPL10A/RPL35/RPS23/RPL28/RPL23A/MRPL…
REACTOME_RORA_ACTIVATES_GENE_EXPRESSION	REACTOME_RORA_ACTIVATES_GENE_EXPRESSION	12	0.839481	2.08556	1.27933e-05	0.000748615	0.000658563	500	tags=67%, list=6%, signal=63%	TBL1XR1/NCOA1/MED1/CREBBP/PPARA/NCOA6/SREBF1/RXRA
REACTOME_INFLUENZA_INFECTION	REACTOME_INFLUENZA_INFECTION	142	-0.409223	-1.83511	1.50815e-05	0.000854934	0.000752092	1830	tags=52%, list=23%, signal=41%	SEC13/RPL17/PARP1/RPL14/RPS9/RPL39L/RPL30/RPS5/RPS17/RPL36AL/POLR2H/RPL13A/RAE1/RPS19/RPL11/POLR2J/RPLP1/RPL24/RPL18/FAU/RPS10/POLR2I/RPS11/RPL23/POLR2L/RPL18A/RPS27A/IPO5/RPS7/RPL22/RPS24/RPL29/RPS13/RPL21/RPS27/RPL12/RPL41/RPL31/RPS14/RPL35A/RPL10A/RPL35/KPNA2/RPS23/RPL28/RPL23A/UBA52/RPS18/RPS28/RPL38/RPS16/RPL27/RPS26/RPL32/RPL37A/RPS25/RPS12/RPLP2/RPL34/CPSF4/RPL36/RPS15A/RPS20/RPS15/RPL26/R…
REACTOME_ACTIVATION_OF_GENE_EXPRESSION_BY_SREBF_SREBP	REACTOME_ACTIVATION_OF_GENE_EXPRESSION_BY_SREBF_SREBP	28	0.690735	2.12533	2.70596e-05	0.00147571	0.00129819	500	tags=39%, list=6%, signal=37%	TBL1XR1/NCOA1/MED1/LSS/CREBBP/MTF1/PPARA/NCOA6/SREBF2/SREBF1/RXRA
WP_DNA_REPLICATION	WP_DNA_REPLICATION	26	-0.690139	-2.18731	2.76594e-05	0.00147571	0.00129819	2010	tags=73%, list=25%, signal=55%	POLD2/DBF4/ORC4/POLD4/RFC2/POLD3/MCM5/RFC4/UBA52/RPA1/MCM3/PCNA/MCM4/POLA2/RPA3/PRIM1/MCM6/MCM7/MCM2
KEGG_DNA_REPLICATION	KEGG_DNA_REPLICATION	28	-0.660501	-2.14261	3.02551e-05	0.00156808	0.00137945	985	tags=61%, list=12%, signal=53%	POLD3/MCM5/RFC4/LIG1/RPA1/RNASEH2C/MCM3/PCNA/MCM4/POLA2/POLE4/RPA3/PRIM1/MCM6/MCM7/MCM2/FEN1
REACTOME_REGULATION_OF_CHOLESTEROL_BIOSYNTHESIS_BY_SREBP_SREBF	REACTOME_REGULATION_OF_CHOLESTEROL_BIOSYNTHESIS_BY_SREBP_SREBF	38	0.629613	2.07461	5.7735e-05	0.0029092	0.00255925	500	tags=34%, list=6%, signal=32%	TBL1XR1/NCOA1/MED1/LSS/CREBBP/MBTPS1/MTF1/PPARA/NCOA6/KPNB1/SREBF2/SREBF1/RXRA
REACTOME_ACTIVATION_OF_THE_MRNA_UPON_BINDING_OF_THE_CAP_BINDING_COMPLEX_AND_EIFS_AND_SUBSEQUENT_BINDING_TO_43S	REACTOME_ACTIVATION_OF_THE_MRNA_UPON_BINDING_OF_THE_CAP_BINDING_COMPLEX_AND_EIFS_AND_SUBSEQUENT_BINDING_TO_43S	59	-0.51072	-1.93688	6.72684e-05	0.00329797	0.00290125	1697	tags=47%, list=21%, signal=38%	RPS9/EIF4EBP1/RPS5/RPS17/RPS19/FAU/RPS10/RPS11/RPS27A/EIF3B/RPS7/RPS24/RPS13/RPS27/RPS14/RPS23/RPS18/RPS28/RPS16/RPS26/RPS25/EIF3H/RPS12/RPS15A/RPS20/RPS15/RPS29/RPS21
REACTOME_CELLULAR_RESPONSES_TO_EXTERNAL_STIMULI	REACTOME_CELLULAR_RESPONSES_TO_EXTERNAL_STIMULI	476	-0.276666	-1.43147	6.92592e-05	0.00330621	0.0029085	1699	tags=30%, list=21%, signal=25%	PSME1/RPS9/MDM4/CYBA/UBE2S/DYNLL1/RPL39L/LAMTOR4/RPL30/COX6A1/HMOX2/RPS5/RPS17/YWHAE/STIP1/RPL36AL/CAMK2D/RPL13A/PSMC3/RAE1/PSMC4/RPS19/MOV10/BAG2/RPL11/ACD/EIF2AK1/RB1/ATP6V0E2/AGO4/RPLP1/LAMTOR2/BAG5/RPL24/RPL18/CDKN2B/HM13/FAU/RPS10/RBBP4/DDIT3/RPS11/PRDX5/MRPL18/CABIN1/TUBA1A/RPL23/RPL18A/RPS27A/PSMB10/RPS7/RPL22/LAMTOR5/RPS24/RPL29/NRIP1/RPS13/COX5B/RPL21/ATF5/RPS27/TUBB2A/RPL12/RPL41/RPL31/…
WP_NRF2ARE_REGULATION	WP_NRF2ARE_REGULATION	17	0.751884	2.08538	7.24428e-05	0.00336952	0.00296419	1000	tags=47%, list=13%, signal=41%	SLC7A11/NQO1/GCLM/SRC/GCLC/HMOX1/GSK3B/KEAP1
REACTOME_TRANSCRIPTIONAL_ACTIVATION_OF_MITOCHONDRIAL_BIOGENESIS	REACTOME_TRANSCRIPTIONAL_ACTIVATION_OF_MITOCHONDRIAL_BIOGENESIS	37	0.620797	2.02702	8.60228e-05	0.00390113	0.00343186	500	tags=32%, list=6%, signal=31%	CREB1/GABPA/MTERF1/TBL1XR1/NCOA1/MED1/CREBBP/ESRRA/PPARA/NCOA6/CRTC3/RXRA
NABA_ECM_REGULATORS	NABA_ECM_REGULATORS	66	-0.483209	-1.86971	9.2917e-05	0.00411101	0.00361649	1759	tags=42%, list=22%, signal=33%	A2M/OGFOD1/ADAM15/PLOD1/CST3/SERPINB9/TIMP1/HYAL2/ADAMDEC1/CSTB/CSTA/SERPINF1/PLAU/MMP7/FAM20A/P4HA1/SERPINE2/TGM2/ST14/HPSE/F13A1/MMP9/LOX/SERPINA1/CTSH/MMP12/HYAL3/BMP1
WP_PHYTOCHEMICAL_ACTIVITY_ON_NRF2_TRANSCRIPTIONAL_ACTIVATION	WP_PHYTOCHEMICAL_ACTIVITY_ON_NRF2_TRANSCRIPTIONAL_ACTIVATION	12	0.795922	1.97734	0.000120324	0.00519687	0.00457173	1000	tags=50%, list=13%, signal=44%	SLC7A11/NQO1/GCLM/GCLC/HMOX1/KEAP1
REACTOME_MITOTIC_SPINDLE_CHECKPOINT	REACTOME_MITOTIC_SPINDLE_CHECKPOINT	77	-0.46071	-1.84965	0.000123973	0.00522994	0.00460082	170	tags=16%, list=2%, signal=15%	PLK1/ZWINT/CENPF/CENPN/CDC20/BIRC5/CENPU/NDC80/SPC25/CENPM/AURKB/UBE2C
WP_G1_TO_S_CELL_CYCLE_CONTROL	WP_G1_TO_S_CELL_CYCLE_CONTROL	44	-0.542912	-1.95167	0.000139199	0.00571143	0.00502439	899	tags=45%, list=11%, signal=41%	CCND2/RPA1/CDKN2C/MCM3/PCNA/TFDP2/ATM/MCM4/POLA2/CCNG2/RPA3/PRIM1/CCND1/CDKN2A/MCM6/CCNB1/CDKN1C/MCM7/MCM2/CDK1
REACTOME_RRNA_PROCESSING	REACTOME_RRNA_PROCESSING	181	-0.355476	-1.64836	0.000141684	0.00571143	0.00502439	1821	tags=43%, list=23%, signal=34%	UTP14A/RPL17/EXOSC5/TBL3/RPL14/RPS9/RPL39L/RPL30/TEX10/RPS5/RPS17/RPL36AL/RPL13A/GAR1/RPS19/RPL11/NHP2/RPLP1/RPL24/RPL18/FAU/RPP25/NOP10/RPS10/RPS11/RPL23/RPL18A/RPS27A/RPS7/RPL22/RPS24/PNO1/RPL29/RPS13/RPL21/IMP3/RPS27/RPL12/RPL41/RPL31/RPS14/RPL35A/RPL10A/RPL35/RPS23/RPL28/RPL23A/UBA52/RPS18/RPP38/RPS28/RPL38/RPS16/RPL27/WDR12/RPS26/RPL32/RPL37A/RPS25/RPS12/RPLP2/EXOSC10/RPL34/RPL36/RPS15A/RPS2…
REACTOME_G2_M_CHECKPOINTS	REACTOME_G2_M_CHECKPOINTS	94	-0.436296	-1.84216	0.000147039	0.00579845	0.00510094	1952	tags=33%, list=25%, signal=25%	DBF4/PSME2/ORC4/PSMD9/RFC2/PSME1/YWHAE/PSMC3/BABAM1/PSMC4/CCNB2/MCM5/RHNO1/RPS27A/PSMB10/RFC4/UBA52/RPA1/MCM3/ATM/MCM4/RPA3/MCM6/CCNB1/MCM7/BRCA1/MCM2/GTSE1/PKMYT1/CDK1/CLSPN
REACTOME_ACTIVATION_OF_THE_PRE_REPLICATIVE_COMPLEX	REACTOME_ACTIVATION_OF_THE_PRE_REPLICATIVE_COMPLEX	18	-0.711744	-2.07196	0.000152887	0.00590079	0.00519097	847	tags=56%, list=11%, signal=50%	RPA1/MCM3/MCM4/POLA2/POLE4/RPA3/PRIM1/MCM6/MCM7/MCM2
REACTOME_ANTIVIRAL_MECHANISM_BY_IFN_STIMULATED_GENES	REACTOME_ANTIVIRAL_MECHANISM_BY_IFN_STIMULATED_GENES	65	0.507249	1.87566	0.000177073	0.0066919	0.00588691	1679	tags=43%, list=21%, signal=34%	PPM1B/POM121C/NUP43/POM121/EIF4G3/RNASEL/IFIT1/KPNB1/MX1/OAS3/DDX58/NUP98/IRF3/NUP54/KPNA1/UBA7/KPNA3/HERC5/STAT1/SEH1L/OASL/NUP37/NUP85/NUP153/NUP62/EIF2AK2/EIF4A2/TRIM25
WP_CELL_CYCLE	WP_CELL_CYCLE	82	-0.447987	-1.81104	0.000189209	0.00699328	0.00615204	989	tags=32%, list=12%, signal=28%	RBX1/CCND2/ANAPC11/CDKN2C/PRKDC/ANAPC10/ANAPC2/MCM3/PCNA/TFDP2/ATM/MCM4/TGFB1/PTTG1/CCND1/CDKN2A/MCM6/GADD45B/PLK1/CCNB1/CDKN1C/MCM7/MCM2/CDC20/PKMYT1/CDK1
REACTOME_G1_S_SPECIFIC_TRANSCRIPTION	REACTOME_G1_S_SPECIFIC_TRANSCRIPTION	14	-0.757609	-2.0478	0.000192759	0.00699328	0.00615204	627	tags=50%, list=8%, signal=46%	PCNA/TFDP2/DHFR/CDK1/TYMS/TK1/RRM2
WP_OXIDATIVE_PHOSPHORYLATION	WP_OXIDATIVE_PHOSPHORYLATION	35	-0.569541	-1.92911	0.000253411	0.0089759	0.00789617	1806	tags=51%, list=23%, signal=40%	NDUFV3/NDUFB8/NDUFB10/ATP6AP1/NDUFB9/NDUFS5/NDUFA6/NDUFB6/NDUFS7/NDUFA3/NDUFB7/NDUFS6/NDUFA2/NDUFA7/NDUFA4/NDUFB2/NDUFA11/NDUFB1
REACTOME_DNA_REPLICATION	REACTOME_DNA_REPLICATION	96	-0.417639	-1.76711	0.000257303	0.0089759	0.00789617	2088	tags=40%, list=26%, signal=30%	ANAPC15/PSMD12/POLD2/DBF4/PSME2/ORC4/PSMD9/POLD4/RFC2/PSME1/UBE2S/PSMC3/PSMC4/POLD3/MCM5/RPS27A/PSMB10/RBX1/RFC4/UBA52/LIG1/ANAPC11/RPA1/ANAPC10/ANAPC2/MCM3/PCNA/MCM4/POLA2/POLE4/RPA3/PRIM1/MCM6/MCM7/MCM2/FEN1/GINS2/UBE2C
REACTOME_RESOLUTION_OF_SISTER_CHROMATID_COHESION	REACTOME_RESOLUTION_OF_SISTER_CHROMATID_COHESION	79	-0.453409	-1.82299	0.000286002	0.00978883	0.00861131	170	tags=16%, list=2%, signal=16%	PLK1/CCNB1/ZWINT/CENPF/CENPN/CDC20/BIRC5/CENPU/CDK1/NDC80/SPC25/CENPM/AURKB
REACTOME_HEME_SIGNALING	REACTOME_HEME_SIGNALING	30	0.627989	1.97394	0.00030193	0.0101426	0.00892252	881	tags=47%, list=11%, signal=42%	CREB1/BACH1/TBL1XR1/NCOA1/MED1/CREBBP/PPARA/NCOA6/CRTC3/MAFK/RXRA/TLR4/HMOX1/CRTC2
KEGG_LEISHMANIA_INFECTION	KEGG_LEISHMANIA_INFECTION	55	-0.49423	-1.85189	0.000327016	0.0107856	0.00948817	1515	tags=47%, list=19%, signal=39%	HLA-DRA/HLA-DPA1/HLA-DPB1/HLA-DMB/HLA-DMA/JAK2/HLA-DOA/HLA-DRB1/NFKBIB/C3/TRAF6/MAPK13/HLA-DQA1/HLA-DQA2/MAPK14/HLA-DQB1/FCGR2A/TGFB1/MARCKSL1/FOS/FCGR3A/IL1B/FCGR1A/MAPK12/NCF1/CR1
REACTOME_FORMATION_OF_THE_CORNIFIED_ENVELOPE	REACTOME_FORMATION_OF_THE_CORNIFIED_ENVELOPE	12	-0.774067	-1.98735	0.000363227	0.0115595	0.010169	882	tags=50%, list=11%, signal=45%	CSTA/KRT18/KRT8/JUP/ST14/SPINK6
REACTOME_KERATINIZATION	REACTOME_KERATINIZATION	12	-0.774067	-1.98735	0.000363227	0.0115595	0.010169	882	tags=50%, list=11%, signal=45%	CSTA/KRT18/KRT8/JUP/ST14/SPINK6
WP_NRF2_PATHWAY	WP_NRF2_PATHWAY	65	0.490515	1.81379	0.000415705	0.0130015	0.0114375	541	tags=28%, list=7%, signal=26%	SLC7A11/GSR/SRXN1/NQO1/GCLM/ME1/TXNRD1/TXN/SLC39A10/SQSTM1/SLC6A6/SLC5A3/GSTM3/PGD/GCLC/RXRA/GGTLC2/G6PD
KEGG_CELL_CYCLE	KEGG_CELL_CYCLE	85	-0.427246	-1.75802	0.000428159	0.0131641	0.0115805	899	tags=31%, list=11%, signal=27%	RBX1/CCND2/ANAPC11/CDKN2C/PRKDC/ANAPC10/ANAPC2/MCM3/PCNA/TFDP2/ATM/MCM4/TGFB1/PTTG1/CCND1/CDKN2A/MCM6/GADD45B/PLK1/CCNB1/CDKN1C/MCM7/MCM2/CDC20/PKMYT1/CDK1
PID_TNF_PATHWAY	PID_TNF_PATHWAY	37	0.586796	1.916	0.000477459	0.0144352	0.0126987	1882	tags=57%, list=24%, signal=44%	CYLD/CHUK/TXN/SQSTM1/CASP8/MAP3K7/MAP2K7/NSMAF/TAB2/MAP2K3/BIRC2/TNIK/TNFAIP3/MAP3K3/STAT1/FADD/MADD/TNF/MAP3K1/TNFRSF1A/IKBKG
REACTOME_CIRCADIAN_CLOCK	REACTOME_CIRCADIAN_CLOCK	44	0.541286	1.81486	0.000485865	0.0144485	0.0127105	881	tags=34%, list=11%, signal=30%	CREB1/TBL1XR1/NCOA1/NAMPT/MED1/CREBBP/ARNTL2/PPARA/NCOA6/CRTC3/DBP/SREBF1/RXRA/BTRC/CRTC2
REACTOME_ACTIVATION_OF_ATR_IN_RESPONSE_TO_REPLICATION_STRESS	REACTOME_ACTIVATION_OF_ATR_IN_RESPONSE_TO_REPLICATION_STRESS	18	-0.677997	-1.97372	0.000617603	0.0180066	0.0158406	985	tags=72%, list=12%, signal=63%	DBF4/ORC4/RFC2/MCM5/RFC4/RPA1/MCM3/MCM4/RPA3/MCM6/MCM7/MCM2/CLSPN
REACTOME_POST_TRANSLATIONAL_MODIFICATION_SYNTHESIS_OF_GPI_ANCHORED_PROTEINS	REACTOME_POST_TRANSLATIONAL_MODIFICATION_SYNTHESIS_OF_GPI_ANCHORED_PROTEINS	33	-0.568841	-1.9077	0.000625369	0.0180066	0.0158406	1548	tags=52%, list=19%, signal=42%	PIGP/DPM3/CD52/PIGT/GPAA1/FOLR2/PIGB/PIGO/PIGX/BST1/LYPD5/OTOA/PLAUR/PIGU/VNN2/PIGV/PIGY
KEGG_COMPLEMENT_AND_COAGULATION_CASCADES	KEGG_COMPLEMENT_AND_COAGULATION_CASCADES	24	-0.61949	-1.91276	0.000659679	0.0186659	0.0164206	1759	tags=67%, list=22%, signal=52%	A2M/C1QA/C1QB/C2/CFH/C1QC/CD59/C3AR1/CFD/C3/PLAU/PLAUR/F13A1/SERPINA1/CFB/CR1
REACTOME_RHO_GTPASES_ACTIVATE_FORMINS	REACTOME_RHO_GTPASES_ACTIVATE_FORMINS	89	-0.412777	-1.71533	0.000669747	0.0186659	0.0164206	280	tags=15%, list=4%, signal=14%	DVL3/ACTB/PLK1/ZWINT/CENPF/CENPN/CDC20/BIRC5/CENPU/NDC80/SPC25/CENPM/AURKB
PID_RET_PATHWAY	PID_RET_PATHWAY	22	0.632695	1.85948	0.000689236	0.0186659	0.0164206	1414	tags=41%, list=18%, signal=34%	CREB1/IRS2/SRC/JUN/RASA1/SHC1/HRAS/CRK/RAP1A
REACTOME_MITOTIC_METAPHASE_AND_ANAPHASE	REACTOME_MITOTIC_METAPHASE_AND_ANAPHASE	175	-0.335829	-1.55755	0.000690145	0.0186659	0.0164206	692	tags=14%, list=9%, signal=13%	ANAPC10/RANGAP1/ANAPC2/TUBA4A/SKA2/LMNB1/EMD/TMPO/PTTG1/PLK1/VRK1/CCNB1/ZWINT/CENPF/CENPN/CDC20/BIRC5/CENPU/CDK1/NDC80/SPC25/CENPM/AURKB/UBE2C
KEGG_SYSTEMIC_LUPUS_ERYTHEMATOSUS	KEGG_SYSTEMIC_LUPUS_ERYTHEMATOSUS	32	-0.55345	-1.82751	0.000699715	0.0186659	0.0164206	1780	tags=66%, list=22%, signal=51%	ACTN1/C1QA/C1QB/C2/HLA-DRA/C1QC/HLA-DPA1/HLA-DPB1/HLA-DMB/HLA-DMA/HLA-DOA/HLA-DRB1/C3/SNRPD1/HLA-DQA1/HLA-DQA2/HLA-DQB1/FCGR2A/FCGR2B/FCGR3A/FCGR1A
REACTOME_REGULATION_OF_LIPID_METABOLISM_BY_PPARALPHA	REACTOME_REGULATION_OF_LIPID_METABOLISM_BY_PPARALPHA	74	0.466862	1.76554	0.000735603	0.0193389	0.0170126	2798	tags=54%, list=35%, signal=35%	ME1/TXNRD1/TBL1XR1/NCOA1/MED1/ABCA1/MED25/CREBBP/ESRRA/MTF1/PPARA/NCOA6/SREBF2/SREBF1/RXRA/AHR/MED24/ACSL1/EP300/MED28/PLIN2/ACOX1/MED30/MED21/MED27/MED13/NR1H2/NCOR2/ARNTL/MED15/G0S2/MED17/FAM120B/CCNC/NCOA3/GLIPR1/NFYC/ARNT/NCOR1/RXRB
REACTOME_RHO_GTPASE_EFFECTORS	REACTOME_RHO_GTPASE_EFFECTORS	169	-0.343942	-1.58801	0.000760253	0.0197014	0.0173315	1044	tags=18%, list=13%, signal=16%	RPS27/TUBB2A/CTNNB1/PKN2/S100A8/CENPP/RAC2/ARPC4/MYL6/RANGAP1/TUBA4A/SKA2/MAPK14/S100A9/DVL3/ACTB/PLK1/MYL9/LIMK2/ZWINT/CENPF/NCF1/CENPN/CDC20/BIRC5/PRC1/CENPU/NDC80/SPC25/CENPM/AURKB
REACTOME_NEUTROPHIL_DEGRANULATION	REACTOME_NEUTROPHIL_DEGRANULATION	360	-0.287243	-1.44763	0.000795196	0.0203167	0.0178728	1708	tags=27%, list=21%, signal=22%	HMGB1/CD300A/MVP/CYBA/DYNLL1/ARMC8/ATP8B4/HMOX2/RAB31/GM2A/RNASET2/CST3/PSMC3/RAB24/SLC44A2/RAB5B/RAB5C/CD59/TRPM2/C3AR1/TUBB/DDOST/CFD/LAMTOR2/MAN2B1/GSN/PPIA/HVCN1/TMEM179B/TYROBP/TXNDC5/KCNAB2/IMPDH2/BIN2/TRAPPC1/SIRPB1/DPP7/FTH1/ILF2/LTA4H/DBNL/CSTB/S100A11/S100A8/DYNLT1/CKAP4/OSCAR/C3/VAMP8/CHIT1/RHOF/MIF/PGM1/SVIP/PLAU/HSPA1B/CNN2/BST1/PDXK/OLR1/RETN/JUP/MNDA/NME2/TMEM63A/MAPK14/FCGR2A/SLC2…
REACTOME_LAGGING_STRAND_SYNTHESIS	REACTOME_LAGGING_STRAND_SYNTHESIS	15	-0.696585	-1.90619	0.000954135	0.0240389	0.0211472	2010	tags=80%, list=25%, signal=60%	POLD2/POLD4/RFC2/POLD3/RFC4/LIG1/RPA1/PCNA/POLA2/RPA3/PRIM1/FEN1
PID_REG_GR_PATHWAY	PID_REG_GR_PATHWAY	46	0.51905	1.76332	0.00101424	0.0252031	0.0221713	1228	tags=37%, list=15%, signal=31%	CREB1/CDKN1A/NCOA1/MDM2/CREBBP/NFATC1/JUN/POU2F1/CXCL8/SMARCC2/AKT1/SGK1/GSK3B/TP53/STAT1/MMP1/EP300
PID_REELIN_PATHWAY	PID_REELIN_PATHWAY	16	0.709579	1.94095	0.00111458	0.0273223	0.0240356	931	tags=56%, list=12%, signal=50%	NCK2/PAFAH1B1/ITGA3/MAP2K7/MAP3K11/CRKL/RAPGEF1/AKT1/GSK3B
REACTOME_ANTIMICROBIAL_PEPTIDES	REACTOME_ANTIMICROBIAL_PEPTIDES	11	-0.75708	-1.88923	0.00116848	0.0282616	0.024862	920	tags=45%, list=12%, signal=40%	S100A8/S100A9/RNASE6/ATOX1/SLC11A1
KEGG_CARDIAC_MUSCLE_CONTRACTION	KEGG_CARDIAC_MUSCLE_CONTRACTION	31	-0.557837	-1.83695	0.0011981	0.0285968	0.0251568	1613	tags=52%, list=20%, signal=41%	COX6A1/TPM1/TPM2/UQCRB/UQCR10/SLC8A1/COX5B/COX7C/UQCRH/COX6B1/UQCR11/COX7B/COX8A/UQCRQ/COX6C/COX7A2
REACTOME_NERVOUS_SYSTEM_DEVELOPMENT	REACTOME_NERVOUS_SYSTEM_DEVELOPMENT	313	-0.286731	-1.42571	0.00126615	0.0298285	0.0262404	1737	tags=31%, list=22%, signal=25%	SEMA4A/RPL14/PSME1/RPS9/NUMB/RPL39L/ARPC1B/RPL30/RPS5/RPS17/GSPT2/MAGOH/RPS6KA4/RPL36AL/RPL13A/PSMC3/PSMC4/COL6A1/RPS19/RPL11/PLXND1/RPLP1/RPL24/RPL18/MYL12A/FAU/NRP2/RPS10/TYROBP/RPS11/AP2S1/TUBA1A/RPL23/RPL18A/RPS27A/PSMB10/RPS7/RPL22/RPS24/RPL29/RPS13/RPL21/RPS27/TUBB2A/RPL12/RPL41/RPL31/RPS14/RBX1/RPL35A/RPL10A/RPL35/RPS23/RPL28/RPL23A/UBA52/ARPC4/RPS18/RPS28/RPL38/RPS16/RPL27/RPS26/RPL32/MYL…
NABA_SECRETED_FACTORS	NABA_SECRETED_FACTORS	66	-0.428894	-1.65955	0.0013517	0.0314358	0.0276543	1162	tags=36%, list=15%, signal=31%	CCL22/CCL3/S100A16/S100A11/S100A8/CXCL9/CCL13/CCL2/IL1RN/TGFB1/TNFSF12/S100A9/CCL3L3/S100A4/TNFSF15/CRLF3/IL1B/PDGFB/S100B/CCL19/GDF15/TNFSF13/CCL23/EBI3
WP_NUCLEAR_RECEPTORS_METAPATHWAY	WP_NUCLEAR_RECEPTORS_METAPATHWAY	144	0.377313	1.5748	0.00137098	0.0314805	0.0276937	865	tags=24%, list=11%, signal=22%	SLC7A11/GSR/SRXN1/NQO1/CYP1B1/GCLM/CPEB4/ME1/TXNRD1/TXN/SLC39A10/SQSTM1/SLC6A6/SLC5A3/IRS2/NCOA1/GSTM3/SRC/PGD/GCLC/PPARA/NCOA6/SREBF1/RXRA/PDK4/GGTLC2/G6PD/JUN/MGST1/BIRC2/HMOX1/AHR/CDC37/TNFAIP3/GSTM4
REACTOME_SEPARATION_OF_SISTER_CHROMATIDS	REACTOME_SEPARATION_OF_SISTER_CHROMATIDS	139	-0.341596	-1.52615	0.00152367	0.0342945	0.0301691	277	tags=19%, list=3%, signal=18%	TUBA1A/RPS27A/PSMB10/RPS27/TUBB2A/UBA52/CENPP/ANAPC11/ANAPC10/RANGAP1/ANAPC2/TUBA4A/SKA2/PTTG1/PLK1/ZWINT/CENPF/CENPN/CDC20/BIRC5/CENPU/NDC80/SPC25/CENPM/AURKB/UBE2C
PID_AURORA_B_PATHWAY	PID_AURORA_B_PATHWAY	23	-0.605654	-1.85724	0.00153134	0.0342945	0.0301691	862	tags=35%, list=11%, signal=31%	SMC2/CBX5/STMN1/AURKA/NCAPH/BIRC5/NDC80/AURKB
WP_ERBB_SIGNALING_PATHWAY	WP_ERBB_SIGNALING_PATHWAY	52	0.511937	1.79157	0.00170447	0.0377063	0.0331705	1433	tags=37%, list=18%, signal=30%	CDKN1A/NCK2/MTOR/SRC/MDM2/MAP2K7/JUN/RPS6KB1/CRKL/SHC1/AKT1/GSK3B/BCL2L11/TP53/ARAF/HRAS/CRK/PDPK1/CDKN1B
REACTOME_METABOLISM_OF_PORPHYRINS	REACTOME_METABOLISM_OF_PORPHYRINS	17	0.685521	1.90132	0.00172644	0.0377321	0.0331932	923	tags=41%, list=12%, signal=36%	ABCC1/ABCG2/COX10/CPOX/HMOX1/BLVRA/HMBS
REACTOME_PD_1_SIGNALING	REACTOME_PD_1_SIGNALING	13	-0.711954	-1.89172	0.00177478	0.0383268	0.0337164	1515	tags=54%, list=19%, signal=44%	HLA-DRA/HLA-DPA1/HLA-DPB1/HLA-DRB1/HLA-DQA1/HLA-DQA2/HLA-DQB1
REACTOME_MITOCHONDRIAL_BIOGENESIS	REACTOME_MITOCHONDRIAL_BIOGENESIS	53	0.479095	1.68259	0.00202848	0.0432902	0.0380827	881	tags=28%, list=11%, signal=25%	CREB1/GABPA/MTERF1/TBL1XR1/NCOA1/MED1/APOOL/CREBBP/ESRRA/PPARA/NCOA6/CRTC3/RXRA/APOO/CRTC2
WP_HUMAN_COMPLEMENT_SYSTEM	WP_HUMAN_COMPLEMENT_SYSTEM	45	-0.485801	-1.7527	0.00210674	0.0444374	0.0390919	1755	tags=49%, list=22%, signal=38%	ITGB2/WAS/C2/CFH/RPS19/CD59/C3AR1/CFD/ARRB2/GNAI3/SELPLG/FKBP2/C3/PLAUR/CALR/F13A1/FCGR3A/CFB/VSIG4/FPR1/SPP1/CR1
